# Supplementary material for: Genome-wide profiling of DNA methylation and gene expression identifies candidate genes for human diabetic neuropathy
Source: Clin Epigenetics. 2020 Aug 12;12:123. doi: 10.1186/s13148-020-00913-6 (PMC7425575; doi:10.1186/s13148-020-00913-6)
Supplement: Supplementary file 2 — Additional file 2: Table S1. Patient characteristics. Table S2. RNA-seq & RRBS read quality and mapping summary. Table S3. Differentially expressed genes and their annotation. Table S4. KEGG enrichment analysis of DEGs. Table S5. DEG GO Clustering. Table S6. Reactome enrichment analysis of DEGs. Table S7. Disease ontology enrichment analysis of DEGs. Table S8. Differentially methylated CpG sites and their annotation. Table S9. KEGG enrichment analysis of DMGs. Table S10. DMG GO Clustering. Table S11. Reactome enrichment analysis of DMGs. Table S12. Disease ontology enrichment analysis of DMGs. Table S13. DEG & DMG overlap genes information. [file 13148_2020_913_MOESM2_ESM.xlsx]

## Sheet: Table S1
Table S1. Patient characteristics
sub_id	group	age	sex	bmi	diabdur	bhemoa1c	btrig	bcholes	balbum	bhct	DENS_Base	DENS_Wk52	Obrein_Base	Obrein_Wk52	Obrein_Change	DENS_Change		Legends
1	1	49	FEMALE	33.2	5.7577	6.4	3.81	3.8	49	0.44	7156.22	6942.82	4403	4576.5	173.5	-213.4		sub_id	Subject identification (de-identified)
2	1	55	MALE	26.3	2.2423	9.1	1.58	5.8	42	0.5	1140.64	1080.03	4454.5	4176.5	-278	-60.61		group	Sample groups identified by RNA-Seq data
3	1	58	MALE	33.4	1.1034	9.1	1.76	6.8	42	0.42	2974.55	3625.89	3212	3186	-26	651.34		age
4	1	59	FEMALE	31	4.7009	9	3.36	7.6	48	0.5	5130.92	6119.65	3854	4447.5	593.5	988.73		bmi	body-mass index
5	1	67	MALE	24.8	22.4203	10.9	1.27	5.8	41	0.44	4692.39	2014.12	5394	4734.5	-659.5	-2678.27		diabdur	duration of diabetes
6	1	70	FEMALE	23.3	8.6297	7.8	1.06	5.2	42	0.49	4849.15	3313.3	3944.5	3860	-84.5	-1535.85		bhemoalc	baseline (time 0) HbA1C
7	1	53	MALE	29.7	20.6297	8.9	2.28	4.1	40	0.49	1783.61	1199.51	4135.5	3533.5	-602	-584.1		btrig	baseline (time 0) triglyceride
8	1	45	MALE	21.5	10.8036	11.3	0.76	4.4	39	0.42	1291.43	1221.28	3525.5	3308	-217.5	-70.15		bcholes	baseline (time 0) total cholesterol
9	1	67	MALE	31.4	1.0431	6.5	2.96	4.8	44	0.44	3326.8	2228.07	3593	4158	565	-1098.73		balbum	baseline (time 0) albumin
10	1	53	MALE	31.9	18.0698	9.3	2.79	5.7	42	0.46	3311.14	3369.24	2620.5	2489	-131.5	58.1		bhct	baseline (time 0) hematocrit
11	1	65	MALE	31.6	15.8001	10.2	6.25	6.8	42	0.49	3228.24	3357.05	3039.5	2695.5	-344	128.81		DENS_Base	baseline (time 0) myelinated fiber density (MFD)
12	1	65	MALE	27.7	23.3128	9.6	1.5	5.8	43	0.44	1700.13	2904.04	2434	2426	-8	1203.91		DENS_Wk52	week 52 MFD
13	1	68	MALE	26.1	7.5099	9.3	2	5.6	39	0.43	4771.8	4471.29	3248.5	3189	-59.5	-300.51		Obrien_Base	baseline (time 0) O'Brien neuropathy score
14	1	61	FEMALE	27.9	3.7673	9.5	2.72	9.4	42	0.48	1779.71	1813.35	3400	3844	444	33.64		Obrien_Wk52	wkk 52 O'Brien neuropathy score
15	1	49	FEMALE	44.2	12.0821	6.5	3.57	5.3	43	0.47	5378.52	6561.77	5538.5	5219	-319.5	1183.25		Obrien_Change	change in O'Brien score over 52 weeks
16	1	41	FEMALE	32.2	7.2745	8.3	8.12	7.4	41	0.47	6538.93	7833.66	5446	5518	72	1294.73		DENS_Chamge	change in MFD over 52 weeks
17	1	67	MALE	25.4	2.7899	6.2	1.56	5.3	45	0.43	4035.24	2465.65	4828.5	5221.5	393	-1569.59
18	1	58	MALE	35.4	12.7529	8.7	4.87	6.2	43	0.44	4108.63	4000.59	4624.5	4815	190.5	-108.04
19	1	41	FEMALE	44.5	6.8008	11.2	1.62	5.1	38	0.42	5740.57	5390.31	3753.5	4320	566.5	-350.26
20	1	48	MALE	31.7	3.7016	6.3	1.93	4.6	45	0.45	2625.68	3762.14	3099.5	3406	306.5	1136.46
21	1	60	MALE	25.8	3.4552	8.6	1.92	3.8	38	0.47	4056.48	5093.53	2209	1605	-604	1037.05
22	1	60	FEMALE	24.2	4.7885	8.4	2.95	5.3	42	0.45	3138.18	3794.91	4979.5	4906	-73.5	656.73
23	2	59	MALE	26.5	1.0732	7.2	1.71	6.3	46	0.48	1278.31	689.08	1441.5	1553.5	112	-589.23
24	2	46	MALE	34.8	11.6523	7.5	3.72	5.4	45	0.37	1172.77	1788.55	2069.5	2601.5	532	615.78
25	2	49	MALE	27.3	5.6509	7.3	1.8	5.4	41	0.51	5062.42	1681.02	3608.5	3820.5	212	-3381.4
26	2	50	FEMALE	25.6	9.0951	8.1	0.95	6	40	0.46	5554.25	7358.83	4441	3886	-555	1804.58
27	2	52	FEMALE	27.7	6.0589	6	1.3	7	44	0.51	2312.36	3067.35	2541.5	2587.5	46	754.99
28	2	48	MALE	30.3	1.1143	6.3	2.29	6.2	46	0.45	4105.49	2721.81	6019.5	5940	-79.5	-1383.68
29	2	51	MALE	33.3	16.1013	8.5	2.06	4.3	44	0.46	3015.35	2861.11	3874.5	3631	-243.5	-154.24
30	2	57	FEMALE	25	10.5161	9.1	3.74	7	52	0.49	3402.67	4167.6	5012	5278.5	266.5	764.93
31	2	65	MALE	20.7	20.0493	9.9	2.16	7.1	45	0.46	2966	2927.11	3493.5	3395.5	-98	-38.89
32	2	57	MALE	26.5	18.7461	8.2	1.53	5.4	44	0.45	1971.35	2455.41	2991.5	2868	-123.5	484.06
33	2	43	FEMALE	37.4	3.05	6.4	3.12	5.6	40	0.46	918.65	603.61	4293	2611	-1682	-315.04
34	2	58	MALE	30.9	10.1629	9.3	1.21	4.3	41	0.49	1854.93	1878.56	1705	1876.5	171.5	23.63
35	2	61	FEMALE	36	4.6927	7	1.79	5.7	46	0.49	6176.76	6345.37	4567.5	4427	-140.5	168.61
36	2	43	MALE	35.4	3.822	6.1	4.67	5.1	45	0.43	3398.42	4770.46	3795	3320	-475	1372.04
37	2	48	MALE	34.4	4.1916	6.5	4.31	6.1	49	0.5	2501.91	689.59	2892.5	3048.5	156	-1812.32
38	2	60	MALE	28.6	10.3053	6.5	1.74	5.5	45	0.5	1149.58	2127.56	1321.5	1565	243.5	977.98
39	2	63	MALE	28.3	9.3443	7.4	4.28	5.7	42	0.39	4449.83	3019.77	2160	2563	403	-1430.06
40	2	62	MALE	26.7	2.8227	9.5	1.97	5.5	36	0.45	3733.17	2373.65	2294	2364	70	-1359.52
41	2	57	MALE	24.5	19.5565	6.3	0.86	4.3	39	0.44	2162.73	2994.91	2029	1931	-98	832.18
42	2	60	FEMALE	44.6	12.5558	9.6	1.72	6.8	40	0.47	4496.64	4662.4	3076.5	3470	393.5	165.76
43	2	69	MALE	28.7	20.1561	7	0.78	5.1	38	0.41	3621.58	4358.88	3167.5	3043	-124.5	737.3
44	2	51	MALE	30.9	11.7864	8.2	4.93	5.5	46	0.44	1170.28	1697.03	3586.5	3286.5	-300	526.75
45	2	51	MALE	35.5	8.4736	11.4	3.83	8.3	44	0.46	967.51	343.81	2939.5	1862.5	-1077	-623.7
46	2	66	FEMALE	40.5	5.6071	6.8	2.15	5.1	40	0.46	1237.07	405.12	2672.5	2770.5	98	-831.95
47	2	58	MALE	31.5	10.7296	6.6	1.29	4.1	45	0.5	4245.76	4303.48	5419.5	5407.5	-12	57.72
48	2	70	FEMALE	38.9	8.7036	7	2.62	5.7	43	0.47	4253.14	4423.86	4481	4171.5	-309.5	170.72
49	2	54	FEMALE	27.9	6.475	7.6	14.75	9.2	41	0.48	1583.32	848.9	4084.5	3816	-268.5	-734.42
50	2	64	FEMALE	28.2	25.9329	6.8	3.76	6.9	45	0.49	1843.26	2727.58	3140.5	3311.5	171	884.32
51	2	52	FEMALE	28.7	5.0979	10.9	3.56	6.6	39	0.47	2558.48	2575.92	3865.5	4057	191.5	17.44
52	2	43	MALE	25.2	17.2512	6.3	1.79	4.8	43	0.44	5633.8	5634.11	5132.5	4917	-215.5	0.31
53	2	63	FEMALE	41.9	9.3662	8.8	1.74	6.1	42	0.47	5143.53	3149.63	4702	5012	310	-1993.9
54	2	51	MALE	31	7.1376	8.4	1.03	5.8	43	0.48	4418.63	4505.21	3113.5	3653	539.5	86.58
55	3	48	MALE	35.3	3.9808	9.4	3.25	8.4	45	0.46	2172.39	2612.03	2830	2823.5	-6.5	439.64
56	3	44	MALE	32.5	1.4867	9	2.01	4.4	45	0.4	1053.78	702.98	2507.5	2679	171.5	-350.8
57	3	65	MALE	32.7	5.3689	10	2.67	5	46	0.49	3299.31	1690.94	2292	1654.5	-637.5	-1608.37
58	3	47	MALE	34.2	2.5517	8.1	4.6	6.1	51	0.49	3634.88	5494.53	3891	3187	-704	1859.65
59	3	59	MALE	24.6	1.0951	7.5	1.36	5.6	41	0	987.3	1018.69	1924.5	2231.5	307	31.39
60	3	63	MALE	33.6	7.258	10.5	8.29	5.8	38	0.46	2356.61	1678.6	1493.5	1169	-324.5	-678.01
61	3	55	MALE	25	12.7529	10.1	0.72	4.3	41	0.43	2330.36	2819.66	2419	2472	53	489.3
62	3	49	FEMALE	36.4	11.3457	11.4	1.79	5.8	40	0.49	4264.94	5994.09	3311.5	3704.5	393	1729.15
63	3	60	FEMALE	30.4	20.4216	5.9	2.18	5.2	49	0.43	4843.99	4590.99	4694.5	5197.5	503	-253
64	3	67	FEMALE	27.7	5.5086	8.2	2.6	5.2	43	0.51	3412.84	3544.45	1878	2071	193	131.61
65	3	57	FEMALE	33.9	6.1109	8.5	3.37	5.8	42	0.47	4040.57	4915.35	4341	4183.5	-157.5	874.78
66	3	67	FEMALE	25.5	9.9767	6.7	4.62	5.6	39	0.46	4750.73	4701.37	3729.5	4082	352.5	-49.36
67	3	63	FEMALE	33.1	19.7673	10.4	2.29	6.4	43	0.49	3523.48	4567.12	3368.5	3512	143.5	1043.64
68	3	60	MALE	26	8.1971	10.6	2.18	7.4	43	0.5	1321.87	1936.99	2574	2019	-555	615.12
69	3	64	MALE	37.6	11.4168	9.3	2.43	6.7	44	0.53	5518.02	3626.13	3332.5	3935.5	603	-1891.89
70	3	68	MALE	26.1	19.6578	8.5	4.75	6.3	39	0.41	4416.87	4228.18	3854	3628	-226	-188.69
71	3	44	MALE	35.9	11.3347	8.1	1.63	4.5	40	0.45	1063.73	1042.64	3137.5	3156.5	19	-21.09
72	3	55	FEMALE	28	13.5469	8.8	4.02	7.2	43	0.47	4458.95	4464.03	3336	3198.5	-137.5	5.08
73	3	60	MALE	32.2	10.7379	7.5	5.16	6.1	41	0.47	4635.29	4455.34	4365	4239.5	-125.5	-179.95
74	3	47	MALE	32.2	1.1088	6.1	1.84	6.4	45	0.44	4328.54	5706.22	4431.5	4415.5	-16	1377.68
75	3	61	MALE	29.9	13.7413	7	1.07	6	44	0.46	4042.43	3870.25	3752.5	3766.5	14	-172.18
76	3	66	MALE	27.4	8.4134	8.6	2.85	6.1	46	0.48	5148.88	4982.62	1856.5	2080.5	224	-166.26
77	3	63	MALE	27.8	25.4374	8.4	3.08	6.9	44	0.44	1914.07	1278.19	1497.5	1488.5	-9	-635.88
78	3	57	FEMALE	37.3	14.475	9.5	4.09	7.3	44	0.51	2643.04	1533.59	2117	1846	-271	-1109.45

## Sheet: Table S2
Table S2. RNA-seq & RRBS read quality and mapping summary.
	Number of obtained sequencing reads	Percentage of good-quality reads	Percentage of unique mapping	Platform
RNA-seq	90,941,969 (56,981,974~148,981,890)	96% (91%~98%)	77% (33%~83%)*	HiSeq 2500, pair-end 50bp reads
RRBS	89,063,187 (59,902,797~126,139,220)	99% (98%~99%)	59% (55%~68%)	HiSeq 2500, single-end 50bp reads
*: One sample with the lowest unique mapping rate of 33% were excluded in the differential expression analysis.
RRBS: reduced representation bisulfite-sequencing

## Sheet: Table S3
Table S3. Differentially expressed genes and their annotation.
Gene Symbol	Log2FoldChange	Pvalue	Adjust P value	Entrez ID	Annotation
MALAT1	0.93	5.23e-18	6.18e-14	378938	metastasis associated lung adenocarcinoma transcript 1 (non-protein coding)
CCNL2	1.15	8.02e-17	4.74e-13	81669	cyclin L2
CCDC80	-1.23	4.91e-16	1.93e-12	151887	coiled-coil domain containing 130
NEAT1	1.11	5.13e-15	1.52e-11	283131	nuclear paraspeckle assembly transcript 1 (non-protein coding)
C1S	-0.79	2.05e-14	4.22e-11	716	complement C1s
LUC7L3	0.99	2.14e-14	4.22e-11	51747	LUC7 like 3 pre-mRNA splicing factor
ANKRD36	1.29	4.34e-14	7.32e-11	375248	ankyrin repeat domain 36
STARD9	0.78	7.19e-14	1.06e-10	57519	StAR related lipid transfer domain containing 9
C1R	-0.82	1.89e-13	1.92e-10	715	complement C1r
SERPINF1	-0.92	1.74e-13	1.92e-10	5176	serpin family F member 1
SNRNP70	1.1	1.95e-13	1.92e-10	6625	small nuclear ribonucleoprotein U1 subunit 70
LENG8	1.12	1.71e-13	1.92e-10	114823	leukocyte receptor cluster member 8
OLFML3	-0.93	5.11e-13	4.64e-10	56944	olfactomedin like 3
NKTR	1.03	5.73e-13	4.83e-10	4820	natural killer cell triggering receptor
PAM	-0.66	1.61e-12	1.27e-09	5066	peptidylglycine alpha-amidating monooxygenase
FKBP8	-0.51	1.71e-12	1.27e-09	23770	FK506 binding protein 8
WSB1	0.92	2.7e-12	1.88e-09	26118	WD repeat and SOCS box containing 1
SYNE2	0.56	5.92e-12	3.5e-09	23224	spectrin repeat containing nuclear envelope protein 2
FAM193B	1	5.67e-12	3.5e-09	54540	family with sequence similarity 193 member B
MYO15B	1.14	5.52e-12	3.5e-09	80022	myosin VC
PPP1R9A	0.89	7e-12	3.94e-09	55607	protein phosphatase 1 regulatory subunit 12C
SZT2	0.72	7.85e-12	4.22e-09	23334	seizure threshold 2 homolog (mouse)
DST	0.52	1.11e-11	5.61e-09	667	dystonin
NFIX	-0.58	1.14e-11	5.61e-09	4784	nuclear factor I X
CALR	-0.44	1.68e-11	7.95e-09	811	calreticulin
SRRM2	0.45	1.8e-11	8.17e-09	23524	serine/arginine repetitive matrix 2
MDM4	0.62	2.07e-11	9.04e-09	4194	MDM4, p53 regulator
F13A1	-1.4	2.4e-11	1e-08	2162	coagulation factor XIII A chain
LINC01279	-1.04	2.46e-11	1e-08	100506621	long intergenic non-protein coding RNA 1004
VPS13B	0.44	2.55e-11	1.01e-08	157680	vacuolar protein sorting 13 homolog B
LHFP	-0.54	2.96e-11	1.12e-08	10186	lipoma HMGIC fusion partner
MTRNR2L2	0.95	3.03e-11	1.12e-08	100462981	MT-RNR2-like 8
INF2	0.61	3.44e-11	1.23e-08	64423	inverted formin, FH2 and WH2 domain containing
ABCA10	0.87	3.71e-11	1.29e-08	10349	ATP binding cassette subfamily A member 2
C1QC	-1.45	4.31e-11	1.45e-08	714	complement C1q C chain
DNAH1	0.96	5.12e-11	1.62e-08	25981	dynein axonemal heavy chain 1
HECTD4	0.61	5.12e-11	1.62e-08	283450	HECT domain E3 ubiquitin protein ligase 4
NRBP2	1.07	5.2e-11	1.62e-08	340371	nuclear receptor binding protein 2
SPG7	0.88	7.19e-11	2.13e-08	6687	SPG7, paraplegin matrix AAA peptidase subunit
KIAA1109	0.43	7.09e-11	2.13e-08	84162	KIAA1109
SMG1P3	1.12	1.02e-10	2.94e-08	100271836	SMG1P3, nonsense mediated mRNA decay associated PI3K related kinase pseudogene 3
ZNF638	0.46	1.23e-10	3.47e-08	27332	zinc finger protein 471
SIN3B	0.71	1.41e-10	3.78e-08	23309	SIN3 transcription regulator family member B
TTC21B	0.81	1.39e-10	3.78e-08	79809	tetratricopeptide repeat domain 21B
SRSF11	0.61	1.53e-10	4.02e-08	9295	serine and arginine rich splicing factor 5
DCN	-0.78	1.78e-10	4.4e-08	1634	decorin
PABPC1	-0.4	1.79e-10	4.4e-08	26986	poly(A) binding protein cytoplasmic 1
LINC00342	1.13	1.76e-10	4.4e-08	150759	long intergenic non-protein coding RNA, p53 induced transcript
KAT2A	1.17	2.17e-10	5.24e-08	2648	lysine acetyltransferase 2A
RPLP0	-0.48	2.29e-10	5.28e-08	6175	ribosomal protein lateral stalk subunit P0
ANKRD10	0.87	2.32e-10	5.28e-08	55608	ankyrin repeat domain 10
LOC440300	1.14	2.27e-10	5.28e-08	440300	chondroitin sulfate proteoglycan 4 pseudogene
PLTP	-0.89	2.49e-10	5.55e-08	5360	phospholipid transfer protein
PLXNB1	0.74	2.67e-10	5.83e-08	5364	plexin B1
C1QB	-1.5	3.22e-10	6.92e-08	713	complement C1q B chain
FKBP9	-0.4	3.44e-10	7.26e-08	11328	FK506 binding protein 9
PSAP	-0.41	3.66e-10	7.6e-08	5660	prosaposin
PNISR	0.74	4e-10	8.15e-08	25957	PNN interacting serine and arginine rich protein
MAN2C1	0.85	4.68e-10	9.37e-08	4123	mannosidase alpha class 2C member 1
TMEM63A	0.75	4.97e-10	9.78e-08	9725	transmembrane protein 63A
OGT	0.77	5.46e-10	1.06e-07	8473	O-linked N-acetylglucosamine (GlcNAc) transferase
LOC150776	1.07	6.66e-10	1.27e-07	150776	sphingomyelin phosphodiesterase 4, neutral membrane (neutral sphingomyelinase-3) pseudogene
ANKRD36B	1.3	8.77e-10	1.64e-07	57730	ankyrin repeat domain 36B
HERC2P2	1.18	9.06e-10	1.67e-07	400322	hect domain and RLD 2 pseudogene 2
CTSB	-0.63	9.49e-10	1.71e-07	1508	cathepsin B
THY1	-1.07	9.7e-10	1.71e-07	7070	Thy-1 cell surface antigen
TRRAP	0.46	9.86e-10	1.71e-07	8295	transformation/transcription domain associated protein
CCNL1	0.8	9.82e-10	1.71e-07	57018	cyclin L1
RBM33	0.5	1.02e-09	1.74e-07	155435	RNA binding motif protein 25
LGMN	-0.93	1.06e-09	1.75e-07	5641	legumain
BIRC6	0.43	1.07e-09	1.75e-07	57448	baculoviral IAP repeat containing 6
WDR52	1.06	1.05e-09	1.75e-07	55779	cilia and flagella associated protein 44
SLC7A5P2	1.21	1.14e-09	1.84e-07	387254	Solute Carrier Family 7 Member 5 Pseudogene 2
MMP2	-0.89	1.29e-09	2.04e-07	4313	matrix metallopeptidase 2
RBM5	0.57	1.29e-09	2.04e-07	10181	RNA binding motif protein 33
MPEG1	-1.31	1.32e-09	2.06e-07	219972	macrophage expressed 1
MIRLET7BHG	0.93	1.35e-09	2.08e-07	400931	MIRLET7B host gene
CD4	-1.04	1.43e-09	2.17e-07	920	CD74 molecule
EFEMP1	-1.02	1.63e-09	2.44e-07	2202	EGF containing fibulin like extracellular matrix protein 1
PCOLCE	-0.74	1.74e-09	2.57e-07	5118	procollagen C-endopeptidase enhancer
SUGP2	0.73	1.95e-09	2.81e-07	10147	SURP and G-patch domain containing 2
PKD1P1	0.62	1.92e-09	2.81e-07	339044	polycystin 1, transient receptor potential channel interacting pseudogene 1
LOC100190986	1.03	2.19e-09	3.12e-07	100190986
DOT1L	0.79	2.42e-09	3.4e-07	84444	DOT1 like histone lysine methyltransferase
ARGLU1	0.87	2.49e-09	3.46e-07	55082	arginine and glutamate rich 1
COL6A2	-0.51	2.72e-09	3.74e-07	1292	collagen type XXI alpha 1 chain
CD14	-1.36	2.99e-09	4.02e-07	929	CD4 molecule
COL27A1	1	2.99e-09	4.02e-07	85301	collagen type IX alpha 3 chain
DAB2	-0.61	3.11e-09	4.13e-07	1601	DAB2, clathrin adaptor protein
WISP2	-1.16	3.28e-09	4.3e-07	8839	WNT1 inducible signaling pathway protein 2
TPM3	-0.38	3.39e-09	4.4e-07	7170	tropomyosin 3
KCNQ1OT1	0.81	3.85e-09	4.92e-07	10984	KCNQ1 opposite strand/antisense transcript 1 (non-protein coding)
ZNF335	0.69	3.88e-09	4.92e-07	63925	zinc finger protein 280D
TTN	0.86	4.02e-09	5.06e-07	7273	titin
DDX17	0.54	4.25e-09	5.23e-07	10521	DEAD-box helicase 5
P4HB	-0.32	4.23e-09	5.23e-07	5034	prolyl 4-hydroxylase subunit beta
CENPB	-0.42	4.5e-09	5.49e-07	1059	centromere protein B
TUBGCP6	0.79	4.82e-09	5.81e-07	85378	tubulin gamma complex associated protein 6
KMT2C	0.31	5.05e-09	6.02e-07	58508	lysine methyltransferase 2C
RNF213	0.44	5.2e-09	6.15e-07	57674	ring finger protein 207
OBSCN	0.8	5.33e-09	6.23e-07	84033	obscurin, cytoskeletal calmodulin and titin-interacting RhoGEF
CTSK	-0.79	5.51e-09	6.35e-07	1513	cathepsin K
DMD	0.48	5.54e-09	6.35e-07	1756	dystrophin
AKAP9	0.46	5.62e-09	6.39e-07	10142	A-kinase anchoring protein 9
PKD1	0.41	5.92e-09	6.66e-07	5310	polycystin 1, transient receptor potential channel interacting
B2M	-0.52	6.36e-09	7.09e-07	567	beta-2-microglobulin
SHANK3	0.67	6.75e-09	7.45e-07	85358	SH3 and multiple ankyrin repeat domains 3
C9orf3	0.79	7.01e-09	7.67e-07	84909	chromosome 9 open reading frame 3
IGFBP5	-0.59	7.46e-09	7.83e-07	3488	insulin like growth factor binding protein 5
RPS2	-0.44	7.49e-09	7.83e-07	6187	ribosomal protein S2
MICAL3	0.59	7.38e-09	7.83e-07	57553	microtubule associated monooxygenase, calponin and LIM domain containing 3
INTS3	0.61	7.36e-09	7.83e-07	65123	integrator complex subunit 3
SETD7	-0.53	7.48e-09	7.83e-07	80854	SET domain containing lysine methyltransferase 7
MAFB	-0.67	7.8e-09	8.08e-07	9935	MAF bZIP transcription factor B
AGAP11	0.97	8.02e-09	8.24e-07	119385	ArfGAP with GTPase domain, ankyrin repeat and PH domain 6
OS9	-0.41	8.51e-09	8.67e-07	10956	OS9, endoplasmic reticulum lectin
SUN1	0.45	9.04e-09	9.13e-07	23353	Sad1 and UNC84 domain containing 1
GPNMB	-0.82	9.2e-09	9.21e-07	10457	glycoprotein nmb
PLEKHH2	0.72	9.27e-09	9.21e-07	130271	pleckstrin homology, MyTH4 and FERM domain containing H2
IL13RA1	-0.63	1.02e-08	9.99e-07	3597	interleukin 13 receptor subunit alpha 1
LAMA5	0.64	1.09e-08	1.06e-06	3911	laminin subunit alpha 5
C5orf42	0.56	1.1e-08	1.06e-06	65250	chromosome 5 open reading frame 42
ZNF407	0.57	1.17e-08	1.13e-06	55628	zinc finger protein 335
RPS29	1.51	1.57e-08	1.5e-06	6235	ribosomal protein S3A
C3	-0.99	1.69e-08	1.6e-06	718	complement C3
ASPN	-1.11	1.79e-08	1.68e-06	54829	asporin
LINC01000	0.81	1.84e-08	1.71e-06	402483	long intergenic non-protein coding RNA 894
COL1A2	-0.61	1.87e-08	1.72e-06	1278	collagen type V alpha 3 chain
MSN	-0.33	1.95e-08	1.79e-06	4478	moesin
MEG3	1.05	2.06e-08	1.87e-06	55384	maternally expressed 3 (non-protein coding)
RASSF2	-0.75	2.12e-08	1.91e-06	9770	Ras association domain family member 2
UBR4	0.35	2.22e-08	1.99e-06	23352	ubiquitin protein ligase E3 component n-recognin 4
LYVE1	-1.28	2.38e-08	2.11e-06	10894	lymphatic vessel endothelial hyaluronan receptor 1
HNRNPA2B1	0.55	2.45e-08	2.16e-06	3181	heterogeneous nuclear ribonucleoprotein A2/B1
SMG1	0.45	2.79e-08	2.44e-06	23049	SMG1, nonsense mediated mRNA decay associated PI3K related kinase
GNAS	-0.3	2.85e-08	2.46e-06	2778	GNAS complex locus
SYNE1	0.38	2.87e-08	2.46e-06	23345	spectrin repeat containing nuclear envelope protein 1
DNHD1	0.86	2.85e-08	2.46e-06	144132	dynein heavy chain domain 1
FSTL1	-0.54	3.1e-08	2.62e-06	11167	follistatin like 1
MIR143HG	1.18	3.08e-08	2.62e-06	728264	cardiac mesoderm enhancer-associated non-coding RNA
EEF1A1	-0.31	3.23e-08	2.67e-06	1915	eukaryotic translation elongation factor 1 alpha 1
ZMIZ2	0.57	3.24e-08	2.67e-06	83637	zinc finger MIZ-type containing 2
MTRNR2L8	0.75	3.2e-08	2.67e-06	100463486	MT-RNR2-like 9
CSPG4	0.59	3.29e-08	2.68e-06	1464	chondroitin sulfate proteoglycan 4
CD63	-0.42	3.31e-08	2.68e-06	967	CD163 molecule
LINC-PINT	0.9	3.3e-08	2.68e-06	378805	long intergenic non-protein coding RNA 1279
UTRN	0.3	3.34e-08	2.69e-06	7402	utrophin
MPZL1	-0.57	3.86e-08	3.08e-06	9019	myelin protein zero like 1
GABBR1	1.01	3.97e-08	3.13e-06	2550	gamma-aminobutyric acid type B receptor subunit 1
PI16	-1.12	3.97e-08	3.13e-06	221476	peptidase inhibitor 16
NXF1	0.63	4.61e-08	3.61e-06	10482	nuclear RNA export factor 1
BTAF1	0.72	4.73e-08	3.67e-06	9044	B-TFIID TATA-box binding protein associated factor 1
LOC146880	0.84	4.75e-08	3.67e-06	146880	Rho GTPase activating protein 27 pseudogene 1
APLP2	-0.38	5.01e-08	3.85e-06	334	amyloid beta precursor like protein 2
CD248	-0.74	5.5e-08	4.15e-06	57124	CD34 molecule
GRN	-0.45	5.52e-08	4.15e-06	2896	granulin precursor
SLCO2B1	-0.74	5.46e-08	4.15e-06	11309	solute carrier organic anion transporter family member 2B1
GPX1	-0.83	6.65e-08	4.95e-06	2876	glutathione peroxidase 1
CD68	-0.97	6.64e-08	4.95e-06	968	CD248 molecule
YWHAZ	-0.33	6.96e-08	5.14e-06	7534	tyrosine 3-monooxygenase/tryptophan 5-monooxygenase activation protein zeta
ACTG1	-0.26	7.09e-08	5.2e-06	71	actin gamma 1
FANCC	0.74	7.22e-08	5.27e-06	2176	Fanconi anemia complementation group C
DMTF1	0.7	7.39e-08	5.35e-06	9988	cyclin D binding myb like transcription factor 1
MFAP4	-0.76	7.56e-08	5.45e-06	4239	microfibrillar associated protein 4
SFSWAP	0.55	7.67e-08	5.46e-06	6433	splicing factor SWAP homolog
RTTN	0.78	7.67e-08	5.46e-06	25914	rotatin
DNM1P46	1.04	7.74e-08	5.48e-06	196968	dynamin 1 pseudogene 46
ZMAT1	0.98	7.82e-08	5.5e-06	84460	zinc finger matrin-type 1
CRISPLD2	-0.68	7.99e-08	5.53e-06	83716	cysteine rich secretory protein LCCL domain containing 2
AHSA2	0.93	7.98e-08	5.53e-06	130872	activator of HSP90 ATPase homolog 2
SEPP1	-0.63	8e-08	5.53e-06	6414	selenoprotein P
SPTBN5	1.29	8.84e-08	6.03e-06	51332	spectrin beta, non-erythrocytic 5
EFHD2	-0.6	8.81e-08	6.03e-06	79180	EF-hand domain family member D2
CRTAP	-0.38	8.91e-08	6.05e-06	10491	cartilage associated protein
LAMA3	0.66	8.98e-08	6.07e-06	3909	laminin subunit alpha 3
SF3B1	0.36	1.07e-07	7.19e-06	23451	splicing factor 3b subunit 1
RBM39	0.45	1.08e-07	7.19e-06	9584	RNA binding motif protein 28
FBLN1	-1.04	1.14e-07	7.52e-06	2192	fibulin 1
MAGI2	0.59	1.14e-07	7.52e-06	9863	membrane associated guanylate kinase, WW and PDZ domain containing 2
FBLN2	-0.68	1.16e-07	7.61e-06	2199	fibulin 2
MCTS1	0.76	1.2e-07	7.8e-06	28985	MCTS1, re-initiation and release factor
EMP1	-0.48	1.31e-07	8.52e-06	2012	epithelial membrane protein 1
IGFBP4	-0.45	1.34e-07	8.65e-06	3487	insulin like growth factor binding protein 4
CPXM2	-0.77	1.51e-07	9.7e-06	119587	carboxypeptidase X, M14 family member 2
ACAP3	0.71	1.54e-07	9.82e-06	116983	ArfGAP with coiled-coil, ankyrin repeat and PH domains 3
MICALL2	0.97	1.59e-07	1.01e-05	79778	MICAL like 2
CANX	-0.25	1.69e-07	1.06e-05	821	calnexin
EEF1G	-0.35	1.68e-07	1.06e-05	1937	eukaryotic translation elongation factor 1 gamma
DIP2A	0.56	1.69e-07	1.06e-05	23181	disco interacting protein 2 homolog A
HTRA3	-1.08	1.78e-07	1.11e-05	94031	HtrA serine peptidase 3
GANC	0.7	1.86e-07	1.15e-05	2595	glucosidase alpha, neutral C
ANXA1	-0.47	1.9e-07	1.16e-05	301	annexin A1
FMOD	-0.51	1.9e-07	1.16e-05	2331	fibromodulin
GABARAP	-0.47	1.94e-07	1.18e-05	11337	GABA type A receptor-associated protein
GSN	-0.58	2.07e-07	1.24e-05	2934	gelsolin
HLA-DRA	-0.76	2.04e-07	1.24e-05	3122	major histocompatibility complex, class II, DR alpha
RNASE1	-0.96	2.05e-07	1.24e-05	6035	ribonuclease A family member 1, pancreatic
MDN1	0.4	2.08e-07	1.24e-05	23195	midasin AAA ATPase 1
ZNF83	0.79	2.2e-07	1.3e-05	55769	zinc finger protein 692
LINC01004	0.97	2.35e-07	1.39e-05	100216546	long intergenic non-protein coding RNA 1000
CREBZF	0.62	2.39e-07	1.41e-05	58487	CREB/ATF bZIP transcription factor
PIGT	-0.52	2.43e-07	1.42e-05	51604	phosphatidylinositol glycan anchor biosynthesis class T
CALU	-0.44	2.55e-07	1.48e-05	813	calumenin
ZRANB2	0.52	2.59e-07	1.5e-05	9406	zinc finger RANBP2-type containing 2
TUBA1B	-0.39	2.76e-07	1.59e-05	10376	tubulin alpha 1b
GPC3	-0.67	2.91e-07	1.66e-05	2719	glypican 3
CLMN	0.58	2.91e-07	1.66e-05	79789	calmin
SFRP1	-0.75	3.03e-07	1.72e-05	6422	secreted frizzled related protein 1
CTSS	-0.97	3.05e-07	1.73e-05	1520	cathepsin S
CYBB	-1.22	3.09e-07	1.74e-05	1536	cytochrome b-245 beta chain
ANGPTL2	-0.7	3.24e-07	1.79e-05	23452	angiopoietin like 2
VPS13D	0.32	3.24e-07	1.79e-05	55187	vacuolar protein sorting 13 homolog D
TTC14	0.8	3.19e-07	1.79e-05	151613	tetratricopeptide repeat domain 14
NPIPB5	0.88	3.24e-07	1.79e-05	100132247	nuclear pore complex interacting protein family member B5
U2SURP	0.39	3.45e-07	1.9e-05	23350	U2 snRNP associated SURP domain containing
LDHA	-0.45	3.63e-07	1.99e-05	3939	lactate dehydrogenase A
CREG1	-0.57	3.79e-07	2.06e-05	8804	cellular repressor of E1A stimulated genes 1
LSP1	-0.64	3.89e-07	2.1e-05	4046	lymphocyte-specific protein 1
MRC1	-1.19	3.9e-07	2.1e-05	4360	mannose receptor C-type 1
PCGF3	0.6	3.92e-07	2.1e-05	10336	polycomb group ring finger 3
UVSSA	0.81	3.87e-07	2.1e-05	57654	UV stimulated scaffold protein A
RNPC3	0.92	3.99e-07	2.11e-05	55599	RNA binding region (RNP1, RRM) containing 3
CCDC14	0.74	3.97e-07	2.11e-05	64770	coiled-coil domain containing 57
ISLR	-0.54	4.09e-07	2.16e-05	3671	immunoglobulin superfamily containing leucine rich repeat
PDIA3	-0.43	4.55e-07	2.39e-05	2923	protein disulfide isomerase family A member 3
ABTB1	0.61	4.56e-07	2.39e-05	80325	ankyrin repeat and BTB domain containing 1
CLASP2	0.4	4.92e-07	2.56e-05	23122	cytoplasmic linker associated protein 2
MAN2B2	-0.5	5.17e-07	2.68e-05	23324	mannosidase alpha class 2B member 2
PSME1	-0.43	5.36e-07	2.76e-05	5720	proteasome activator subunit 1
YBX3	-0.35	5.62e-07	2.89e-05	8531	Y-box binding protein 3
GNS	-0.43	5.79e-07	2.96e-05	2799	glucosamine (N-acetyl)-6-sulfatase
OAZ1	-0.44	5.84e-07	2.97e-05	4946	ornithine decarboxylase antizyme 1
ZFC3H1	0.52	5.85e-07	2.97e-05	196441	zinc finger C3H1-type containing
HNRNPH1	0.43	6.01e-07	3.02e-05	3187	heterogeneous nuclear ribonucleoprotein H1
SECISBP2	0.56	6e-07	3.02e-05	79048	SECIS binding protein 2
HLA-DPA1	-0.78	6.11e-07	3.06e-05	3113	major histocompatibility complex, class II, DP alpha 1
SERPING1	-0.4	6.23e-07	3.11e-05	710	serpin family G member 1
PAN2	0.68	6.46e-07	3.21e-05	9924	PAN2 poly(A) specific ribonuclease subunit
ACTB	-0.3	6.51e-07	3.22e-05	60	actin beta
MAN2B1	-0.54	6.88e-07	3.36e-05	4125	mannosidase alpha class 2B member 1
MYOC	-1	6.92e-07	3.36e-05	4653	myocilin
KIAA1683	0.93	6.85e-07	3.36e-05	80726	KIAA1683
PNPLA7	1.04	6.9e-07	3.36e-05	375775	patatin like phospholipase domain containing 7
DOCK9	0.4	7.05e-07	3.41e-05	23348	dedicator of cytokinesis 9
HSP90AB1	-0.28	7.13e-07	3.43e-05	3326	heat shock protein 90 alpha family class B member 1
HSP90B1	-0.33	7.14e-07	3.43e-05	7184	heat shock protein 90 beta family member 1
PTGFRN	-0.77	7.19e-07	3.44e-05	5738	prostaglandin F2 receptor inhibitor
CSF1R	-1.09	7.28e-07	3.47e-05	1436	colony stimulating factor 1 receptor
TXNDC5	-0.82	8.01e-07	3.8e-05	81567	thioredoxin domain containing 12
LUM	-0.65	8.06e-07	3.81e-05	4060	lumican
CLASRP	0.69	8.17e-07	3.85e-05	11129	CLK4 associating serine/arginine rich protein
MYO9A	0.31	8.4e-07	3.94e-05	4649	myosin XVIIIA
TMEM259	0.42	9.25e-07	4.32e-05	91304	transmembrane protein 259
ABCA5	0.78	9.66e-07	4.49e-05	23461	ATP binding cassette subfamily A member 6
TIMP2	-0.36	9.75e-07	4.52e-05	7077	TIMP metallopeptidase inhibitor 2
TTYH3	-0.71	1.01e-06	4.65e-05	80727	tweety family member 3
BRWD1	0.45	1.07e-06	4.91e-05	54014	bromodomain and WD repeat domain containing 1
ACCS	1.05	1.08e-06	4.93e-05	84680	1-aminocyclopropane-1-carboxylate synthase homolog (inactive)
ARHGDIB	-0.85	1.09e-06	4.94e-05	397	Rho GDP dissociation inhibitor beta
PRRX1	-0.59	1.09e-06	4.94e-05	5396	paired related homeobox 1
RPL4	-0.31	1.14e-06	5.15e-05	6124	ribosomal protein L4
TANC1	0.4	1.18e-06	5.33e-05	85461	tetratricopeptide repeat, ankyrin repeat and coiled-coil containing 1
ALS2CL	0.86	1.36e-06	6.09e-05	259173	ALS2 C-terminal like
PTGIS	-0.63	1.37e-06	6.14e-05	5740	prostaglandin I2 synthase
NCOA4	-0.43	1.4e-06	6.25e-05	8031	nuclear receptor coactivator 4
NT5E	-0.6	1.43e-06	6.35e-05	4907	5'-nucleotidase ecto
RYR3	0.9	1.46e-06	6.48e-05	6263	ryanodine receptor 3
GON4L	0.38	1.49e-06	6.55e-05	54856	gon-4 like
BAZ2B	0.36	1.49e-06	6.56e-05	29994	bromodomain adjacent to zinc finger domain 2B
CMPK1	-0.39	1.54e-06	6.73e-05	51727	cytidine/uridine monophosphate kinase 1
SRPX	-0.84	1.57e-06	6.85e-05	8406	sushi repeat containing protein, X-linked
NSD1	0.28	1.58e-06	6.87e-05	64324	nuclear receptor binding SET domain protein 1
COLEC12	-0.64	1.61e-06	6.98e-05	81035	collectin subfamily member 12
CHRDL1	-0.48	1.62e-06	6.98e-05	91851	chordin like 1
ZFP36L2	-0.36	1.66e-06	7.09e-05	678	ZFP36 ring finger protein like 2
EIF4B	-0.27	1.65e-06	7.09e-05	1975	eukaryotic translation initiation factor 4B
DAP	-0.4	1.67e-06	7.13e-05	1611	death associated protein
ELF1	-0.38	1.72e-06	7.29e-05	1997	E74 like ETS transcription factor 1
MAP1A	-0.45	1.72e-06	7.29e-05	4130	microtubule associated protein 1A
ITPR3	0.51	1.75e-06	7.4e-05	3710	inositol 1,4,5-trisphosphate receptor type 3
HERC2	0.3	1.88e-06	7.89e-05	8924	HECT and RLD domain containing E3 ubiquitin protein ligase 2
MYSM1	0.53	1.88e-06	7.89e-05	114803	Myb like, SWIRM and MPN domains 1
KMT2A	0.28	2.13e-06	8.91e-05	4297	lysine methyltransferase 2A
MTRNR2L10	0.76	2.15e-06	8.94e-05	100463488	MT-RNR2-like 2
UBB	-0.44	2.16e-06	8.95e-05	7314	ubiquitin B
KALRN	0.72	2.17e-06	8.95e-05	8997	kalirin, RhoGEF kinase
HLA-DRB1	-0.73	2.21e-06	9.08e-05	3123	major histocompatibility complex, class II, DR beta 1
MYO6	0.49	2.21e-06	9.08e-05	4646	myosin XVB
SLC9A9	-0.87	2.23e-06	9.14e-05	285195	Solute Carrier Family 9 Member A9
C6orf89	-0.29	2.31e-06	9.43e-05	221477	chromosome 6 open reading frame 89
ATHL1	0.95	2.34e-06	9.51e-05	80162	protein-glucosylgalactosylhydroxylysine glucosidase
TMSB4X	-0.38	2.45e-06	9.93e-05	7114	thymosin beta 4, X-linked
RBM6	0.56	2.48e-06	0.0001	10180	RNA binding motif protein 39
EEF2	-0.27	2.58e-06	0.000103	1938	eukaryotic translation elongation factor 2
LYN	-1.02	2.57e-06	0.000103	4067	LYN proto-oncogene, Src family tyrosine kinase
VPS13C	0.33	2.58e-06	0.000103	54832	vacuolar protein sorting 13 homolog C
RBM28	0.7	2.66e-06	0.000106	55131	RNA binding motif protein 14
SFRP4	-0.96	2.73e-06	0.000108	6424	secreted frizzled related protein 4
TGFBR1	-0.44	2.87e-06	0.000113	7046	transforming growth factor beta receptor 1
LRRC59	-0.48	2.87e-06	0.000113	55379	leucine rich repeat containing 59
IRF8	-0.93	3.02e-06	0.000118	3394	interferon regulatory factor 8
ITGB2	-0.9	3.06e-06	0.000119	3689	integrin subunit beta 2
ITGB4	0.51	3.08e-06	0.000119	3691	integrin subunit beta 4
PALLD	-0.38	3.04e-06	0.000119	23022	palladin, cytoskeletal associated protein
AHI1	0.68	3.07e-06	0.000119	54806	Abelson helper integration site 1
CLEC3B	-0.52	3.15e-06	0.000121	7123	C-type lectin domain family 10 member A
SCARA5	-0.82	3.13e-06	0.000121	286133	scavenger receptor class A member 5
C1QA	-1.23	3.23e-06	0.000124	712	complement C1q A chain
EFEMP2	-0.47	3.24e-06	0.000124	30008	EGF containing fibulin like extracellular matrix protein 2
TIMP1	-0.58	3.29e-06	0.000125	7076	TIMP metallopeptidase inhibitor 1
SMG1P1	0.95	3.34e-06	0.000127	641298	SMG1P1, nonsense mediated mRNA decay associated PI3K related kinase pseudogene 1
CEP192	0.43	3.41e-06	0.000129	55125	centrosomal protein 164
KDELC2	-0.46	3.46e-06	0.00013	143888	KDEL motif containing 2
HLA-E	-0.38	3.49e-06	0.000131	3133	major histocompatibility complex, class I, E
SFPQ	0.33	3.59e-06	0.000134	6421	splicing factor proline and glutamine rich
PRKACA	-0.36	3.72e-06	0.000137	5566	protein kinase cAMP-activated catalytic subunit alpha
ULK1	0.52	3.72e-06	0.000137	8408	unc-51 like autophagy activating kinase 1
EXOC3	0.67	3.67e-06	0.000137	11336	exocyst complex component 3
MAPK8IP3	0.72	3.69e-06	0.000137	23162	mitogen-activated protein kinase 8 interacting protein 3
PLXNA3	0.67	3.71e-06	0.000137	55558	plexin A3
CHP1	-0.54	3.87e-06	0.000142	11261	calcineurin like EF-hand protein 1
TEAD1	0.32	3.92e-06	0.000144	7003	TEA domain transcription factor 1
TARBP1	0.74	4e-06	0.000146	6894	TAR (HIV-1) RNA binding protein 1
CNTLN	0.58	4.09e-06	0.000149	54875	centlein
COL3A1	-0.63	4.12e-06	0.00015	1281	collagen type XII alpha 1 chain
PBX1	-0.51	4.2e-06	0.000152	5087	PBX homeobox 1
ITGAM	-1.08	4.32e-06	0.000156	3684	integrin subunit alpha M
TPT1	-0.31	4.42e-06	0.000159	7178	tumor protein, translationally-controlled 1
PPIP5K1	0.56	4.55e-06	0.000164	9677	diphosphoinositol pentakisphosphate kinase 1
BCAT1	-0.88	4.73e-06	0.000169	586	branched chain amino acid transaminase 1
ANTXR1	-0.37	4.77e-06	0.00017	84168	anthrax toxin receptor 1
LAMA4	0.28	4.8e-06	0.000171	3910	laminin subunit alpha 4
CUBN	0.73	4.85e-06	0.000172	8029	cubilin
CEP290	0.76	4.87e-06	0.000172	80184	centrosomal protein 250
KMT2B	0.47	5.1e-06	0.00018	9757	lysine methyltransferase 2B
MTRNR2L9	0.61	5.14e-06	0.000181	100463487	MT-RNR2-like 10
NBEAL1	0.43	5.19e-06	0.000182	65065	neurobeachin like 1
ADIPOR1	-0.54	5.37e-06	0.000188	51094	adiponectin receptor 1
SLC25A29	0.76	5.48e-06	0.000191	123096	Solute Carrier Family 25 Member 29
YWHAB	-0.32	5.62e-06	0.000195	7529	tyrosine 3-monooxygenase/tryptophan 5-monooxygenase activation protein beta
SYK	-0.94	5.66e-06	0.000196	6850	spleen associated tyrosine kinase
FNBP4	0.48	5.74e-06	0.000198	23360	formin binding protein 4
INMT	-0.56	5.81e-06	0.0002	11185	indolethylamine N-methyltransferase
ITGA7	0.46	5.96e-06	0.000205	3679	integrin subunit alpha 7
GALNT16	-0.66	6.09e-06	0.000208	57452	polypeptide N-acetylgalactosaminyltransferase 2
SNX9	-0.38	6.1e-06	0.000208	51429	sorting nexin 9
NAV2	0.54	6.14e-06	0.000209	89797	neuron navigator 2
TSPYL2	0.53	6.4e-06	0.000216	64061	TSPY like 2
SLTM	0.44	6.41e-06	0.000216	79811	SAFB like transcription modulator
CYBRD1	-0.37	6.4e-06	0.000216	79901	cytochrome b reductase 1
ARHGEF25	0.54	6.5e-06	0.000219	115557	Rho guanine nucleotide exchange factor 25
ZMYND8	0.44	6.6e-06	0.000222	23613	zinc finger MYND-type containing 8
NR2F2-AS1	0.94	7.26e-06	0.000243	644192	NR2F2 antisense RNA 1
GABARAPL2	-0.4	7.39e-06	0.000247	11345	GABA type A receptor associated protein like 2
ADAMTS9	0.54	7.47e-06	0.000249	56999	ADAMTS9 antisense RNA 2
MTERFD2	0.68	7.49e-06	0.000249	130916	mitochondrial transcription termination factor 4
PCDH18	-0.59	7.66e-06	0.000253	54510	protocadherin 18
TNKS	0.34	7.74e-06	0.000255	8658	tankyrase
LZTR1	0.48	7.84e-06	0.000258	8216	leucine zipper like transcription regulator 1
LOC401320	0.72	7.94e-06	0.000261	401320	GARS divergent transcrip
RBM25	0.44	8.19e-06	0.000268	58517	RNA binding motif protein 12B
PYROXD2	0.92	8.34e-06	0.000272	84795	pyridine nucleotide-disulphide oxidoreductase domain 2
DOCK6	0.47	8.6e-06	0.00028	57572	dedicator of cytokinesis 6
SERPINA3	-0.97	8.72e-06	0.000282	12	serpin family A member 3
XRN2	-0.4	8.73e-06	0.000282	22803	5'-3' exoribonuclease 2
FLYWCH1	0.58	8.75e-06	0.000282	84256	FLYWCH-type zinc finger 1
USP22	-0.25	8.79e-06	0.000283	23326	ubiquitin specific peptidase 22
GSN-AS1	0.84	8.91e-06	0.000286	57000	GSN antisense RNA 1
TYK2	0.56	9.15e-06	0.000293	7297	tyrosine kinase 2
DIS3L2	0.61	9.22e-06	0.000294	129563	DIS3 like 3'-5' exoribonuclease 2
KLF10	-0.52	9.26e-06	0.000295	7071	Kruppel like factor 8
KLF8	0.64	9.64e-06	0.000305	11279	Kruppel like factor 10
SPSB3	0.61	9.66e-06	0.000305	90864	splA/ryanodine receptor domain and SOCS box containing 3
MROH1	0.8	9.59e-06	0.000305	727957	maestro heat like repeat family member 1
CST3	-0.46	9.77e-06	0.000307	1471	cystatin C
ZNF423	-0.41	9.74e-06	0.000307	23090	zinc finger protein 337
GIGYF1	0.43	1.02e-05	0.000318	64599	GRB10 interacting GYF protein 1
GUSBP11	0.81	1.01e-05	0.000318	91316	glucuronidase, beta pseudogene 11
SELL	-1.19	1.03e-05	0.000322	6402	selectin L
SLC40A1	-0.67	1.04e-05	0.000323	30061	Solute Carrier Family 40 Member 1
SELPLG	-1.14	1.07e-05	0.000332	6404	selectin P ligand
SDHAP2	0.76	1.1e-05	0.000339	727956	succinate dehydrogenase complex flavoprotein subunit A pseudogene 2
GATAD1	0.53	1.12e-05	0.000344	57798	GATA zinc finger domain containing 1
CRYBG3	0.31	1.12e-05	0.000344	131544	crystallin beta-gamma domain containing 3
PLCB4	0.65	1.13e-05	0.000346	5332	phospholipase C beta 4
COBLL1	0.35	1.15e-05	0.000351	22837	cordon-bleu WH2 repeat protein like 1
FTX	0.78	1.15e-05	0.000351	100302692	FTX transcript, XIST regulator (non-protein coding)
INPPL1	0.42	1.16e-05	0.000352	3636	inositol polyphosphate phosphatase like 1
METTL3	0.65	1.16e-05	0.000352	56339	methyltransferase like 22
CD74	-0.53	1.16e-05	0.000352	972	CD276 molecule
GAPDH	-0.23	1.17e-05	0.000353	2597	glyceraldehyde-3-phosphate dehydrogenase
MAN1A1	-0.54	1.17e-05	0.000354	4121	mannosidase alpha class 1A member 1
RSRP1	0.76	1.18e-05	0.000355	57035	arginine and serine rich protein 1
CDK13	0.37	1.19e-05	0.000356	8621	CDK5 regulatory subunit associated protein 3
DAPK2	0.68	1.19e-05	0.000357	23604	death associated protein kinase 2
CD276	-0.54	1.21e-05	0.000362	80381	CD63 molecule
CIRBP	0.31	1.22e-05	0.000364	1153	cold inducible RNA binding protein
KIT	-1	1.23e-05	0.000364	3815	KIT proto-oncogene receptor tyrosine kinase
USP49	0.69	1.25e-05	0.000371	25862	ubiquitin specific peptidase 49
SLC8A1	-0.65	1.27e-05	0.000375	6546	Solute Carrier Family 8 Member A1
CDC25B	0.62	1.31e-05	0.000386	994	cell division cycle 25B
DIP2C	0.29	1.31e-05	0.000386	22982	disco interacting protein 2 homolog C
CLU	-0.4	1.33e-05	0.000389	1191	clusterin
PRKCSH	-0.38	1.33e-05	0.000389	5589	protein kinase C substrate 80K-H
RPN1	-0.3	1.34e-05	0.000392	6184	ribophorin I
SPOCK1	-0.74	1.35e-05	0.000393	6695	SPARC/osteonectin, cwcv and kazal like domains proteoglycan 1
EXD3	0.82	1.35e-05	0.000393	54932	exonuclease 3'-5' domain containing 3
SS18L1	0.76	1.37e-05	0.000396	26039	SS18L1, nBAF chromatin remodeling complex subunit
SLC4A5	0.97	1.37e-05	0.000396	57835	Solute Carrier Family 4 Member 5
MGP	-0.46	1.39e-05	0.000399	4256	matrix Gla protein
PHLDB1	0.33	1.4e-05	0.000402	23187	pleckstrin homology like domain family B member 1
GNAI2	-0.3	1.4e-05	0.000403	2771	G protein subunit alpha i2
SULF1	-0.54	1.42e-05	0.000407	23213	sulfatase 1
AP1B1	-0.38	1.44e-05	0.00041	162	adaptor related protein complex 1 beta 1 subunit
PRPF4B	0.39	1.46e-05	0.000416	8899	pre-mRNA processing factor 4B
SMAP2	-0.55	1.48e-05	0.000421	64744	small ArfGAP2
HTRA1	-0.36	1.49e-05	0.000422	5654	HtrA serine peptidase 1
PTPN11	-0.34	1.54e-05	0.000435	5781	protein tyrosine phosphatase, non-receptor type 11
POFUT2	0.56	1.54e-05	0.000435	23275	protein O-fucosyltransferase 2
TGFBI	-0.53	1.58e-05	0.000444	7045	transforming growth factor beta induced
ZSWIM8	0.37	1.59e-05	0.000446	23053	zinc finger SWIM-type containing 8
TAF1C	0.81	1.61e-05	0.000449	9013	TATA-box binding protein associated factor, RNA polymerase I subunit C
ANKS1A	0.39	1.61e-05	0.000449	23294	ankyrin repeat and sterile alpha motif domain containing 1A
DMXL2	0.39	1.62e-05	0.000451	23312	Dmx like 2
LUC7L	0.73	1.63e-05	0.000454	55692	LUC7 like
PAPLN	0.57	1.67e-05	0.000462	89932	papilin, proteoglycan like sulfated glycoprotein
NNMT	-0.62	1.68e-05	0.000465	4837	nicotinamide N-methyltransferase
LAPTM5	-1	1.69e-05	0.000466	7805	lysosomal protein transmembrane 5
ODF2L	0.72	1.69e-05	0.000466	57489	outer dense fiber of sperm tails 2 like
CD34	-0.42	1.73e-05	0.000474	947	CD68 molecule
COL5A3	0.59	1.73e-05	0.000474	50509	collagen type XV alpha 1 chain
TRIM58	-0.96	1.73e-05	0.000474	25893	tripartite motif containing 58
ERCC6L2	0.35	1.75e-05	0.000477	375748	ERCC excision repair 6 like 2
MXRA5	-0.84	1.78e-05	0.000485	25878	matrix remodeling associated 5
ZNF460	0.37	1.79e-05	0.000485	10794	zinc finger protein 407
APOD	-0.65	1.81e-05	0.000489	347	apolipoprotein D
HLA-DPB1	-0.7	1.81e-05	0.000489	3115	major histocompatibility complex, class II, DP beta 1
UBTD2	-0.43	1.81e-05	0.000489	92181	ubiquitin domain containing 2
CUL7	0.49	1.84e-05	0.000495	9820	cullin 7
ATP1B1	-0.96	1.87e-05	0.000501	481	ATPase Na+/K+ transporting subunit beta 1
WDR59	0.53	1.88e-05	0.000504	79726	WD repeat domain 59
GK5	0.58	1.9e-05	0.000509	256356	glycerol kinase 5 (putative)
JUNB	-0.72	1.92e-05	0.000511	3726	JunB proto-oncogene, AP-1 transcription factor subunit
TIA1	0.54	1.94e-05	0.000515	7072	TIA1 cytotoxic granule associated RNA binding protein
ADAMTS10	0.71	1.94e-05	0.000515	81794	ADAM metallopeptidase with thrombospondin type 1 motif 9
BICD1	0.54	1.96e-05	0.000519	636	BICD cargo adaptor 1
LINC00894	1.07	1.96e-05	0.000519	100272228	long intergenic non-protein coding RNA 342
CAP1	-0.23	1.97e-05	0.00052	10487	adenylate cyclase associated protein 1
RHOA	-0.2	2e-05	0.000526	387	ras homolog family member A
DDB1	-0.2	2.01e-05	0.000527	1642	damage specific DNA binding protein 1
TSC1	0.38	2.02e-05	0.000528	7248	tuberous sclerosis 1
CPSF1	0.52	2.03e-05	0.000532	29894	cleavage and polyadenylation specific factor 1
TNFRSF14	0.63	2.12e-05	0.000553	8764	TNF receptor superfamily member 1A
ENGASE	0.74	2.14e-05	0.000558	64772	endo-beta-N-acetylglucosaminidase
PLCG1	0.36	2.19e-05	0.000566	5335	phospholipase C gamma 1
PLD3	-0.42	2.18e-05	0.000566	23646	phospholipase D family member 3
ABCA6	0.48	2.19e-05	0.000567	23460	ATP binding cassette subfamily A member 10
ZNF655	0.42	2.2e-05	0.000568	79027	zinc finger protein 529
ADAM33	0.57	2.25e-05	0.000579	80332	ADAM metallopeptidase domain 9
VDAC1	-0.55	2.28e-05	0.000585	7416	voltage dependent anion channel 1
KLC1	0.38	2.29e-05	0.000586	3831	kinesin light chain 1
MMP28	0.53	2.41e-05	0.000616	79148	matrix metallopeptidase 28
KIAA1217	0.39	2.42e-05	0.000617	56243	KIAA1217
FBRSL1	0.53	2.44e-05	0.000621	57666	fibrosin like 1
FADS3	0.6	2.49e-05	0.000633	3995	fatty acid desaturase 3
EEF1B2	-0.43	2.53e-05	0.000642	1933	eukaryotic translation elongation factor 1 beta 2
IL1R1	-0.6	2.54e-05	0.000643	3554	interleukin 1 receptor type 1
MTA1	0.41	2.55e-05	0.000643	9112	metastasis associated 1
GDF10	-0.88	2.59e-05	0.000654	2662	growth differentiation factor 10
LRP3	-0.54	2.65e-05	0.000664	4037	LDL receptor related protein 3
LOC283922	0.94	2.64e-05	0.000664	283922	pyruvate dehydrogenase phosphatase regulatory subunit pseudogene
ZZEF1	0.33	2.66e-05	0.000667	23140	zinc finger ZZ-type and EF-hand domain containing 1
LGALS3BP	-0.36	2.7e-05	0.000671	3959	galectin 3 binding protein
AKAP8L	0.6	2.7e-05	0.000671	26993	A-kinase anchoring protein 8 like
SHC3	-0.87	2.7e-05	0.000671	53358	SHC adaptor protein 3
RHOT2	0.64	2.69e-05	0.000671	89941	ras homolog family member T2
CEP131	0.75	2.83e-05	0.0007	22994	centrosomal protein 85 like
EIF5A	-0.39	2.86e-05	0.000704	1984	eukaryotic translation initiation factor 5A
PKM	-0.28	2.85e-05	0.000704	5315	pyruvate kinase, muscle
TLR4	-0.7	2.85e-05	0.000704	7099	toll like receptor 4
TGFB3	-0.6	2.93e-05	0.000719	7043	transforming growth factor beta 3
RAB31	-0.45	2.93e-05	0.000719	11031	RAB7A, member RAS oncogene family
RAD52	0.84	2.96e-05	0.000724	5893	RAD52 homolog, DNA repair protein
RUFY3	0.45	3.02e-05	0.000737	22902	RUN and FYVE domain containing 3
AEBP1	-0.48	3.03e-05	0.000738	165	AE binding protein 1
RER1	-0.46	3.03e-05	0.000738	11079	retention in endoplasmic reticulum sorting receptor 1
SVEP1	-0.57	3.1e-05	0.000751	79987	sushi, von Willebrand factor type A, EGF and pentraxin domain containing 1
LCP1	-0.95	3.22e-05	0.000779	3936	lymphocyte cytosolic protein 1
TAGLN2	-0.3	3.29e-05	0.000795	8407	transgelin 2
SPAG9	0.23	3.41e-05	0.000822	9043	sperm associated antigen 9
C15orf52	0.58	3.42e-05	0.000824	388115	chromosome 15 open reading frame 52
OBSL1	0.44	3.43e-05	0.000825	23363	obscurin like 1
YES1	-0.48	3.46e-05	0.000829	7525	YES proto-oncogene 1, Src family tyrosine kinase
SDHAP1	0.83	3.47e-05	0.000829	255812	succinate dehydrogenase complex flavoprotein subunit A pseudogene 1
SGSM3	0.54	3.51e-05	0.000837	27352	small G protein signaling modulator 3
PDE8A	0.5	3.53e-05	0.000839	5151	phosphodiesterase 8A
TMEM14E	1.05	3.52e-05	0.000839	645843	transmembrane protein 14E, pseudogene
COL15A1	-0.41	3.54e-05	0.000841	1306	collagen type I alpha 2 chain
LPIN3	0.61	3.56e-05	0.000843	64900	lipin 3
PDIA4	-0.39	3.61e-05	0.000853	9601	protein disulfide isomerase family A member 4
VEGFB	-0.42	3.63e-05	0.000856	7423	vascular endothelial growth factor B
AOX1	-0.63	3.66e-05	0.00086	316	aldehyde oxidase 1
ANKRD13B	0.7	3.65e-05	0.00086	124930	ankyrin repeat domain 13B
EP400	0.28	3.67e-05	0.000861	57634	E1A binding protein p400
RAPGEF3	0.58	3.74e-05	0.000876	10411	Rap guanine nucleotide exchange factor 3
SETD1B	0.34	3.75e-05	0.000876	23067	SET domain containing 1B
FAM49A	-0.85	3.81e-05	0.000889	81553	family with sequence similarity 49 member A
DBN1	-0.38	3.85e-05	0.000891	1627	drebrin 1
HLA-C	-0.39	3.84e-05	0.000891	3107	major histocompatibility complex, class I, C
PABPN1	0.68	3.84e-05	0.000891	8106	poly(A) binding protein nuclear 1
CSAD	0.9	3.85e-05	0.000891	51380	cysteine sulfinic acid decarboxylase
CAPN3	0.75	3.86e-05	0.000892	825	calpain 3
IGF1	-0.86	3.88e-05	0.000894	3479	insulin like growth factor 1
COL1A1	-0.59	3.91e-05	0.000899	1277	collagen type III alpha 1 chain
TXNDC12	-0.49	3.93e-05	0.000901	51060	thioredoxin domain containing 5
CNN2	-0.45	4.1e-05	0.000939	1265	calponin 2
FBLN5	-0.6	4.18e-05	0.000955	10516	fibulin 5
MAMDC4	0.85	4.22e-05	0.000963	158056	MAM domain containing 4
PARP10	0.54	4.23e-05	0.000964	84875	poly(ADP-ribose) polymerase family member 10
TGOLN2	-0.21	4.34e-05	0.000986	10618	trans-golgi network protein 2
RAPGEF5	0.38	4.36e-05	0.00099	9771	Rap guanine nucleotide exchange factor 5
COL6A3	-0.53	4.48e-05	0.00101	1293	collagen type XXIII alpha 1 chain
HNRNPA3	0.31	4.49e-05	0.00101	220988	heterogeneous nuclear ribonucleoprotein A3
DMPK	0.58	4.51e-05	0.00102	1760	dystrophia myotonica protein kinase
ZEB1	-0.32	4.54e-05	0.00102	6935	zinc finger E-box binding homeobox 1
SDF4	-0.34	4.54e-05	0.00102	51150	stromal cell derived factor 4
PLEKHG5	0.61	4.54e-05	0.00102	57449	pleckstrin homology and RhoGEF domain containing G5
MTRNR2L1	0.73	4.57e-05	0.00102	100462977	MT-RNR2-like 1
GPX4	-0.66	4.64e-05	0.00103	2879	glutathione peroxidase 4
ARHGAP39	0.72	4.6e-05	0.00103	80728	Rho GTPase activating protein 39
EBP	-0.82	4.68e-05	0.00104	10682	emopamil binding protein (sterol isomerase)
MICA	0.67	4.7e-05	0.00104	100507436	MHC class I polypeptide-related sequence A
LOX	-0.76	4.78e-05	0.00106	4015	lysyl oxidase
EIF4E2	-0.49	4.81e-05	0.00106	9470	eukaryotic translation initiation factor 4E family member 2
UACA	0.36	4.8e-05	0.00106	55075	uveal autoantigen with coiled-coil domains and ankyrin repeats
IGFBP7	-0.34	4.89e-05	0.00108	3490	insulin like growth factor binding protein 7
MUC20	0.89	4.9e-05	0.00108	200958	mucin 20, cell surface associated
SREBF2	0.34	4.96e-05	0.00109	6721	sterol regulatory element binding transcription factor 2
RECK	-0.6	5.06e-05	0.00111	8434	reversion inducing cysteine rich protein with kazal motifs
CXorf23	0.5	5.11e-05	0.00112	256643	chromosome X open reading frame 23
TM9SF3	-0.27	5.18e-05	0.00113	56889	transmembrane 9 superfamily member 3
CPSF3L	0.44	5.29e-05	0.00115	54973	integrator complex subunit 11
GOLGA8A	1.05	5.35e-05	0.00116	23015	golgin A8 family member A
TBC1D2B	-0.31	5.37e-05	0.00117	23102	TBC1 domain family member 2B
NFASC	0.57	5.47e-05	0.00119	23114	neurofascin
TBC1D8	0.59	5.53e-05	0.0012	11138	TBC1 domain family member 8
LASP1	-0.26	5.65e-05	0.00122	3927	LIM and SH3 protein 1
GLIPR1	-0.88	5.63e-05	0.00122	11010	GLI pathogenesis related 1
C7	-0.66	5.82e-05	0.00124	730	complement C7
COL21A1	0.6	5.75e-05	0.00124	81578	collagen type VI alpha 2 chain
CFD	-0.75	5.77e-05	0.00124	1675	complement factor D
FKBP1A	-0.4	5.79e-05	0.00124	2280	FK506 binding protein 1A
C15orf38	-0.39	5.82e-05	0.00124	100526783	actin related protein 2/3 complex inhibitor
CES1	-0.97	5.84e-05	0.00125	1066	carboxylesterase 1
PRDX4	-0.58	5.89e-05	0.00125	10549	peroxiredoxin 4
ATAD2B	0.51	5.85e-05	0.00125	54454	ATPase family, AAA domain containing 2B
MAN2A2	0.4	5.97e-05	0.00127	4122	mannosidase alpha class 2A member 2
HNRNPU-AS1	0.86	6.04e-05	0.00128	3192	heterogeneous nuclear ribonucleoprotein U
COMP	-1.05	6.1e-05	0.00129	1311	cartilage oligomeric matrix protein
MON2	0.42	6.13e-05	0.00129	23041	MON2 homolog, regulator of endosome-to-Golgi trafficking
PLXNB3	0.89	6.19e-05	0.0013	5365	plexin B3
MOV10	0.49	6.35e-05	0.00134	4343	Mov10 RISC complex RNA helicase
BTG2	-0.44	6.43e-05	0.00135	7832	BTG anti-proliferation factor 2
NDFIP1	-0.3	6.41e-05	0.00135	80762	Nedd4 family interacting protein 1
FOLR2	-1.07	6.58e-05	0.00138	2350	folate receptor beta
FCGRT	-0.41	6.7e-05	0.00139	2217	Fc fragment of IgG receptor and transporter
FTL	-0.57	6.68e-05	0.00139	2512	ferritin light chain
HERC1	0.28	6.68e-05	0.00139	8925	HECT and RLD domain containing E3 ubiquitin protein ligase family member 1
PRKD3	-0.31	6.66e-05	0.00139	23683	protein kinase D3
N4BP2L2	0.39	6.77e-05	0.0014	10443	NEDD4 binding protein 2 like 2
STON2	-0.59	6.75e-05	0.0014	85439	stonin 2
ATRX	0.24	6.82e-05	0.00141	546	ATRX, chromatin remodeler
GOLGB1	0.25	7e-05	0.00144	2804	golgin B1
MBD6	0.65	7e-05	0.00144	114785	methyl-CpG binding domain protein 6
GYPC	-0.7	7.08e-05	0.00145	2995	glycophorin C (Gerbich blood group)
UBA7	0.53	7.11e-05	0.00146	7318	ubiquitin like modifier activating enzyme 7
ARHGEF28	0.38	7.17e-05	0.00147	64283	Rho guanine nucleotide exchange factor 28
MLLT4	0.36	7.17e-05	0.00147	4301	adherens junction formation factor
LAMP1	-0.23	7.27e-05	0.00148	3916	lysosomal associated membrane protein 1
COL9A3	0.74	7.28e-05	0.00148	1299	collagen type XXVII alpha 1 chain
EIF4G2	-0.2	7.41e-05	0.0015	1982	eukaryotic translation initiation factor 4 gamma 2
SRRM1	0.32	7.39e-05	0.0015	10250	serine and arginine repetitive matrix 1
RIF1	0.28	7.36e-05	0.0015	55183	replication timing regulatory factor 1
MYOF	-0.35	7.44e-05	0.00151	26509	myoferlin
GPR34	-1.05	7.53e-05	0.00152	2857	G protein-coupled receptor 34
BRF1	0.55	7.55e-05	0.00152	2972	BRF1, RNA polymerase III transcription initiation factor subunit
FAM180B	-0.82	7.51e-05	0.00152	399888	family with sequence similarity 180 member B
CDK5RAP3	0.53	7.61e-05	0.00153	80279	cyclin dependent kinase 9
ME3	0.71	7.59e-05	0.00153	10873	malic enzyme 3
ARHGAP10	0.37	7.63e-05	0.00153	79658	Rho GTPase activating protein 10
SET	-0.26	7.83e-05	0.00157	6418	SET nuclear proto-oncogene
CD163	-0.9	8e-05	0.00159	9332	CD14 molecule
B4GALT1	-0.33	7.99e-05	0.00159	2683	beta-1,4-galactosyltransferase 1
GUCY1A2	-0.56	7.97e-05	0.00159	2977	guanylate cyclase 1 soluble subunit alpha 2
CUL9	0.43	8.01e-05	0.00159	23113	cullin 9
ITGB1	-0.31	8.11e-05	0.00161	3688	integrin subunit beta 1
SH3TC2	0.62	8.2e-05	0.00162	79628	SH3 domain and tetratricopeptide repeats 2
CROCCP3	0.8	8.18e-05	0.00162	114819	ciliary rootlet coiled-coil, rootletin pseudogene 3
INADL	0.47	8.21e-05	0.00162	10207	crumbs cell polarity complex component
DENND4B	0.52	8.31e-05	0.00164	9909	DENN domain containing 4B
THBS2	-0.49	8.8e-05	0.00173	7058	thrombospondin 2
KIAA0319L	0.42	8.84e-05	0.00173	79932	KIAA0319 like
MAP3K12	0.51	8.97e-05	0.00175	7786	mitogen-activated protein kinase kinase kinase 12
CASC4	-0.25	8.91e-05	0.00175	113201	cancer susceptibility 4
STX16	0.67	9.07e-05	0.00177	8675	syntaxin 16
KIAA0040	-0.55	9.06e-05	0.00177	9674	KIAA0040
CNN3	-0.29	9.14e-05	0.00178	1266	calponin 3
CDAN1	0.57	9.18e-05	0.00178	146059	codanin 1
AATK	0.78	9.47e-05	0.00183	9625	apoptosis associated tyrosine kinase
ZNF692	0.84	9.46e-05	0.00183	55657	zinc finger protein 638
POGZ	0.32	9.5e-05	0.00184	23126	pogo transposable element with ZNF domain
ZNF292	0.29	9.64e-05	0.00186	23036	zinc finger protein 84
TMBIM6	-0.23	9.75e-05	0.00188	7009	transmembrane BAX inhibitor motif containing 6
WDR27	0.85	9.79e-05	0.00188	253769	WD repeat domain 27
RBPMS	0.48	9.81e-05	0.00189	11030	RNA binding protein with multiple splicing
HIVEP2	-0.29	0.000101	0.00194	3097	human immunodeficiency virus type I enhancer binding protein 2
FUBP1	0.41	0.000102	0.00195	8880	far upstream element binding protein 1
MAST2	0.42	0.000102	0.00195	23139	microtubule associated serine/threonine kinase 2
STAT3	-0.22	0.000104	0.00198	6774	signal transducer and activator of transcription 3
PTPRA	-0.24	0.000104	0.00199	5786	protein tyrosine phosphatase, receptor type A
NLRP1	0.48	0.000105	0.002	22861	NLR family pyrin domain containing 1
IDUA	0.73	0.000108	0.00203	3425	iduronidase, alpha-L-
NISCH	0.36	0.000108	0.00203	11188	nischarin
APH1A	-0.44	0.000108	0.00203	51107	aph-1 homolog A, gamma-secretase subunit
CEP250	0.53	0.000107	0.00203	11190	centrosomal protein 192
ITPRIPL2	-0.32	0.000107	0.00203	162073	inositol 1,4,5-trisphosphate receptor interacting protein like 2
C1RL-AS1	0.76	0.000107	0.00203	283314	C1RL antisense RNA 1
ERO1LB	0.75	0.000107	0.00203	56605	endoplasmic reticulum oxidoreductase 1 beta
CCNT2	0.51	0.000112	0.00211	905	cyclin T2
ZNF84	0.51	0.000113	0.00212	7637	zinc finger family member 783
ST6GAL1	-0.42	0.000115	0.00214	6480	ST6 beta-galactoside alpha-2,6-sialyltransferase 1
ZFYVE26	0.33	0.000114	0.00214	23503	zinc finger FYVE-type containing 26
TTLL3	0.92	0.000115	0.00214	26140	tubulin tyrosine ligase like 3
SMA4	0.78	0.000115	0.00214	11039	glucuronidase beta pseudogene
DDX5	0.23	0.000116	0.00216	1655	DEAD-box helicase 17
DOCK7	0.33	0.000117	0.00218	85440	dedicator of cytokinesis 7
CRBN	0.47	0.000118	0.00219	51185	cereblon
GALNT2	-0.34	0.000118	0.00219	2590	polypeptide N-acetylgalactosaminyltransferase 16
FMNL1	-0.64	0.000119	0.0022	752	formin like 1
OLFML1	-0.46	0.000119	0.0022	283298	olfactomedin like 1
SH2B1	0.49	0.000121	0.00223	25970	SH2B adaptor protein 1
RALGAPA2	0.51	0.000121	0.00223	57186	Ral GTPase activating protein catalytic alpha subunit 2
ZNF251	0.58	0.000123	0.00226	90987	zinc finger protein 37A
PDXDC2P	0.84	0.000125	0.00229	109731405	pyridoxal dependent decarboxylase domain containing 2, pseudogene
RNF207	0.89	0.000127	0.00232	388591	ring finger protein 130
RABAC1	-0.57	0.000128	0.00234	10567	Rab acceptor 1
SH3KBP1	-0.4	0.000129	0.00236	30011	SH3 domain containing kinase binding protein 1
KIAA1614	0.56	0.00013	0.00237	57710	KIAA1614
GOLGA8B	1.03	0.000131	0.00239	440270	golgin A8 family member B
PLA2G6	0.77	0.000132	0.0024	8398	phospholipase A2 group VI
PCBP4	0.46	0.000132	0.0024	57060	poly(rC) binding protein 4
SEC16B	0.71	0.000132	0.0024	89866	SEC16 homolog B, endoplasmic reticulum export factor
PLS3	-0.29	0.000133	0.00241	5358	plastin 3
CFL1	-0.31	0.000134	0.00242	1072	cofilin 1
FAM160A2	0.61	0.000135	0.00244	84067	family with sequence similarity 160 member A2
CCDC57	0.67	0.000136	0.00245	284001	coiled-coil domain containing 69
FAR1	0.41	0.000137	0.00247	84188	fatty acyl-CoA reductase 1
ADCY4	0.6	0.000138	0.00248	196883	adenylate cyclase 4
SPICE1	0.69	0.000141	0.00253	152185	spindle and centriole associated protein 1
ATXN3	0.57	0.000142	0.00254	4287	ataxin 3
YWHAH	-0.36	0.000144	0.00258	7533	tyrosine 3-monooxygenase/tryptophan 5-monooxygenase activation protein eta
THEMIS2	-0.92	0.000145	0.00258	9473	thymocyte selection associated family member 2
MTR	0.29	0.000147	0.00261	4548	5-methyltetrahydrofolate-homocysteine methyltransferase
DNAJC3	-0.26	0.000148	0.00263	5611	DnaJ heat shock protein family (Hsp40) member C3
CASC3	-0.26	0.000148	0.00263	22794	cancer susceptibility 3
KLHL3	0.49	0.000148	0.00263	26249	kelch like family member 3
SEC31B	0.96	0.000149	0.00264	25956	SEC31 homolog B, COPII coat complex component
ISM1	-0.85	0.00015	0.00265	140862	isthmin 1
ABLIM1	-0.3	0.000151	0.00266	3983	actin binding LIM protein 1
FCGBP	-0.81	0.000151	0.00266	8857	Fc fragment of IgG binding protein
BOD1L1	0.28	0.000151	0.00266	259282	biorientation of chromosomes in cell division 1 like 1
PLBD1	-0.67	0.000152	0.00267	79887	phospholipase B domain containing 1
SAFB	0.49	0.000153	0.00269	6294	scaffold attachment factor B
KMT2D	0.26	0.000154	0.00269	8085	lysine methyltransferase 2D
ARHGEF1	0.38	0.000154	0.00269	9138	Rho guanine nucleotide exchange factor 1
AP2M1	-0.23	0.000155	0.0027	1173	adaptor related protein complex 2 mu 1 subunit
ARHGEF17	0.35	0.000154	0.0027	9828	Rho guanine nucleotide exchange factor 17
IKBKAP	0.42	0.000157	0.00273	8518	inhibitor of kappa light polypeptide gene enhancer in B-cells, kinase complex-associated protein
SPATA13	0.44	0.000157	0.00273	221178	spermatogenesis associated 6
TLDC2	0.97	0.000157	0.00273	140711	TBC/LysM-associated domain containing 2
HSPA12A	0.38	0.000157	0.00273	259217	heat shock protein family A (Hsp70) member 12A
CHD2	0.23	0.000159	0.00274	1106	chromodomain helicase DNA binding protein 2
PTGER4	-0.56	0.000158	0.00274	5734	prostaglandin E receptor 4
RAP1GAP	0.85	0.000158	0.00274	5909	RAP1 GTPase activating protein
ARF3	-0.31	0.00016	0.00275	377	ADP ribosylation factor 3
USP24	0.31	0.000159	0.00275	23358	ubiquitin specific peptidase 24
CAPG	-0.64	0.000162	0.00278	822	capping actin protein, gelsolin like
CEP164	0.45	0.000162	0.00278	22897	centrosomal protein 131
ZNF337	0.47	0.000162	0.00278	26152	zinc finger protein 292
TRNP1	0.72	0.000162	0.00278	388610	TMF1-regulated nuclear protein 1
SLIT3	-0.35	0.000164	0.0028	6586	slit guidance ligand 3
ZNF462	0.33	0.000165	0.00282	58499	zinc finger protein 423
COL12A1	-0.46	0.000166	0.00283	1303	collagen type I alpha 1 chain
HLA-B	-0.38	0.000167	0.00284	3106	major histocompatibility complex, class I, B
CTSO	-0.43	0.000167	0.00285	1519	cathepsin O
PHLPP1	0.44	0.000168	0.00285	23239	PH domain and leucine rich repeat protein phosphatase 1
ACBD4	0.68	0.000169	0.00286	79777	acyl-CoA binding domain containing 4
TYROBP	-0.98	0.00017	0.00288	7305	TYRO protein tyrosine kinase binding protein
CAPN7	0.43	0.00017	0.00288	23473	calpain 7
MAP1B	-0.26	0.000175	0.00294	4131	microtubule associated protein 1B
SPON1	-0.82	0.000175	0.00294	10418	spondin 1
LIMS2	0.45	0.000175	0.00294	55679	LIM zinc finger domain containing 2
MCFD2	-0.31	0.000175	0.00294	90411	multiple coagulation factor deficiency 2
CYP1B1	-0.46	0.000178	0.00298	1545	cytochrome P450 family 1 subfamily B member 1
COG1	0.43	0.000177	0.00298	9382	component of oligomeric golgi complex 1
UBE2Q2P1	0.94	0.000178	0.00298	388165	ubiquitin conjugating enzyme E2 Q2 pseudogene 1
VCAN	-0.61	0.000181	0.00302	1462	versican
NSFL1C	-0.35	0.000183	0.00305	55968	NSFL1 cofactor
TRAK2	-0.3	0.000187	0.00312	66008	trafficking kinesin protein 2
NUCB1	-0.26	0.000188	0.00314	4924	nucleobindin 1
TRIM66	0.74	0.000191	0.00317	9866	tripartite motif containing 66
MAPKBP1	0.43	0.000191	0.00318	23005	mitogen-activated protein kinase binding protein 1
TBCD	0.39	0.000196	0.00325	6904	tubulin folding cofactor D
WDFY3	0.23	0.0002	0.00331	23001	WD repeat and FYVE domain containing 3
LMF1	0.6	0.0002	0.00331	64788	lipase maturation factor 1
IGF1R	0.28	0.000201	0.00332	3480	insulin like growth factor 1 receptor
MFAP5	-0.44	0.000202	0.00333	8076	microfibrillar associated protein 5
ATP8A1	0.54	0.000202	0.00333	10396	ATPase phospholipid transporting 8A1
PCNT	0.4	0.000207	0.00341	5116	pericentrin
HNRNPDL	0.33	0.000211	0.00347	9987	heterogeneous nuclear ribonucleoprotein D like
FER	0.35	0.000212	0.00348	2241	FER tyrosine kinase
PARP12	0.45	0.000213	0.00349	64761	poly(ADP-ribose) polymerase family member 12
WWTR1	-0.24	0.000214	0.0035	25937	WW domain containing transcription regulator 1
HNRNPF	-0.24	0.000215	0.00351	3185	heterogeneous nuclear ribonucleoprotein F
SHPRH	0.41	0.000216	0.00351	257218	SNF2 histone linker PHD RING helicase
SLC39A1	-0.33	0.000216	0.00351	27173	Solute Carrier Family 39 Member 1
RPS3A	-0.33	0.000216	0.00352	6189	ribosomal protein S9
TSC2	0.34	0.000219	0.00356	7249	tuberous sclerosis 2
TUBA1C	-0.54	0.000221	0.00358	84790	tubulin alpha 1c
COTL1	-0.48	0.000223	0.00361	23406	coactosin like F-actin binding protein 1
ADAMTS9-AS2	0.57	0.000224	0.00362	100507098	ADAM metallopeptidase with thrombospondin type 1 motif 10
RNF24	-0.57	0.000225	0.00363	11237	ring finger protein 213
CCDC69	-0.44	0.000225	0.00363	26112	coiled-coil domain containing 80
ABCA2	0.52	0.000227	0.00365	20	ATP binding cassette subfamily A member 5
CERCAM	-0.57	0.000227	0.00366	51148	cerebral endothelial cell adhesion molecule
CALCOCO1	0.25	0.00023	0.00369	57658	calcium binding and coiled-coil domain 1
HEMK1	0.71	0.000233	0.00373	51409	HemK methyltransferase family member 1
CCDC130	0.61	0.000233	0.00373	81576	coiled-coil domain containing 14
WIPF1	-0.4	0.000234	0.00374	7456	WAS/WASL interacting protein family member 1
LOC285074	0.84	0.000234	0.00374	285074	anaphase promoting complex subunit 1 pseudogene
DHRS3	-0.34	0.000238	0.0038	9249	dehydrogenase/reductase 3
SPIDR	0.42	0.000239	0.00381	23514	scaffolding protein involved in DNA repair
KSR1	0.55	0.000241	0.00383	8844	kinase suppressor of ras 1
ZNF471	0.72	0.000243	0.00386	57573	zinc finger protein 460
CCNI	-0.24	0.000244	0.00386	10983	cyclin I
ANXA5	-0.34	0.000248	0.00392	308	annexin A5
QKI	0.25	0.000249	0.00394	9444	QKI, KH domain containing RNA binding
ARF6	-0.29	0.000255	0.00402	382	ADP ribosylation factor 6
TRIO	0.26	0.000258	0.00407	7204	trio Rho guanine nucleotide exchange factor
ENOSF1	0.65	0.000259	0.00408	55556	enolase superfamily member 1
ANGPT1	-0.53	0.000262	0.00411	284	angiopoietin 1
UBE2Q1	-0.39	0.000264	0.00415	55585	ubiquitin conjugating enzyme E2 Q1
HERC2P9	0.76	0.000265	0.00416	440248	hect domain and RLD 2 pseudogene 9
RAB6A	-0.22	0.000266	0.00417	5870	RAB10, member RAS oncogene family
SNED1	0.37	0.00027	0.00423	25992	sushi, nidogen and EGF like domains 1
MYL12A	-0.31	0.000272	0.00425	10627	myosin light chain 12A
SRGN	-0.71	0.000273	0.00426	5552	serglycin
PTPRC	-0.87	0.000273	0.00426	5788	protein tyrosine phosphatase, receptor type C
TNFRSF1A	-0.35	0.000274	0.00426	7132	TNF receptor superfamily member 14
SNX3	-0.37	0.000275	0.00428	8724	sorting nexin 3
CYBA	-0.84	0.000278	0.00432	1535	cytochrome b-245 alpha chain
PTCH2	0.55	0.000281	0.00435	8643	patched 2
CALM3	-0.25	0.000282	0.00436	808	calmodulin 3
HLA-DQB1	-0.68	0.000283	0.00436	3119	major histocompatibility complex, class II, DQ beta 1
SLA	-0.93	0.000282	0.00436	6503	Src like adaptor
ARHGEF10	0.35	0.000285	0.00439	9639	Rho guanine nucleotide exchange factor 10
GAREM	0.43	0.000286	0.0044	64762	GRB2 associated regulator of MAPK1 subtype 1
TUBA1A	-0.4	0.000287	0.00441	7846	tubulin alpha 1a
DNMT3A	0.38	0.000288	0.00442	1788	DNA methyltransferase 3 alpha
ZNF37A	0.44	0.000288	0.00442	7587	zinc finger protein 318
LDB1	0.39	0.00029	0.00444	8861	LIM domain binding 1
POFUT1	-0.32	0.00029	0.00444	23509	protein O-fucosyltransferase 1
RND3	-0.5	0.000292	0.00446	390	Rho family GTPase 3
MNDA	-0.93	0.000293	0.00446	4332	myeloid cell nuclear differentiation antigen
EDRF1	0.51	0.000293	0.00446	26098	erythroid differentiation regulatory factor 1
PTGS1	-0.92	0.000295	0.00448	5742	prostaglandin-endoperoxide synthase 1
SON	0.15	0.000295	0.00448	6651	SON DNA binding protein
YTHDC2	0.41	0.000295	0.00448	64848	YTH domain containing 2
PHYKPL	0.59	0.000295	0.00448	85007	5-phosphohydroxy-L-lysine phospho-lyase
ZMYM2	0.32	0.000297	0.0045	7750	zinc finger MYM-type containing 2
HNRNPUL1	-0.2	0.000297	0.0045	11100	heterogeneous nuclear ribonucleoprotein U like 1
IGHMBP2	0.68	0.000301	0.00454	3508	immunoglobulin mu binding protein 2
CDK9	0.41	0.000301	0.00454	1025	cyclin dependent kinase 13
RNF130	-0.32	0.000302	0.00456	55819	ring finger protein 24
KDM4C	0.46	0.000303	0.00456	23081	lysine demethylase 4C
INPP5E	0.58	0.000306	0.0046	56623	inositol polyphosphate-5-phosphatase E
HSPA8	-0.28	0.000323	0.00484	3312	heat shock protein family A (Hsp70) member 8
BZRAP1	0.54	0.000323	0.00484	9256	TSPO associated protein 1
CAPNS1	-0.24	0.000326	0.00486	826	calpain small subunit 1
CHKA	0.68	0.000325	0.00486	1119	choline kinase alpha
NCKAP1L	-0.73	0.000325	0.00486	3071	NCK associated protein 1 like
TPI1	-0.36	0.000325	0.00486	7167	triosephosphate isomerase 1
NRXN3	0.7	0.00033	0.00492	9369	neurexin 3
CRYL1	-0.51	0.00033	0.00492	51084	crystallin lambda 1
GSTM2	0.68	0.000331	0.00493	2946	glutathione S-transferase mu 2
SPATA6	0.53	0.000334	0.00496	54558	spermatogenesis associated 13
ITM2B	-0.25	0.000338	0.00501	9445	integral membrane protein 2B
OLFML2B	-0.45	0.00034	0.00504	25903	olfactomedin like 2B
METAP2	-0.42	0.000345	0.00509	10988	methionyl aminopeptidase 2
ADAM9	-0.36	0.000345	0.00509	8754	ADAM metallopeptidase domain 33
ORAI2	-0.62	0.000346	0.0051	80228	ORAI calcium release-activated calcium modulator 2
GATAD2A	-0.27	0.000347	0.00511	54815	GATA zinc finger domain containing 2A
BNIP3L	-0.31	0.000352	0.00516	665	BCL2 interacting protein 3 like
CX3CR1	-0.95	0.000352	0.00516	1524	C-X3-C motif chemokine receptor 1
WDR90	0.73	0.00035	0.00516	197335	WD repeat domain 90
HLA-A	-0.36	0.000359	0.00524	3105	major histocompatibility complex, class I, A
LGALS9	-0.73	0.000357	0.00524	3965	galectin 9
UNC13B	0.3	0.000358	0.00524	10497	unc-13 homolog B
DDHD1	0.45	0.000359	0.00524	80821	DDHD domain containing 1
FYB	-0.84	0.000361	0.00527	2533	FYN binding protein
LRRC37A3	0.61	0.000363	0.00529	374819	leucine rich repeat containing 37 member A3
LOC100132356	0.88	0.000364	0.00529	100132356
C1QBP	-0.54	0.000369	0.00536	708	complement C1q binding protein
SPI1	-0.88	0.000369	0.00536	6688	Spi-1 proto-oncogene
ZNF318	0.28	0.000372	0.00539	24149	zinc finger protein 251
ACSL4	-0.41	0.000377	0.00546	2182	acyl-CoA synthetase long-chain family member 4
ENO1	-0.27	0.000378	0.00547	2023	enolase 1
MAP2	0.42	0.000379	0.00547	4133	microtubule associated protein 2
XPO6	0.34	0.000381	0.00549	23214	exportin 6
DCAF8	0.21	0.000381	0.00549	50717	DDB1 and CUL4 associated factor 12
KIAA0556	0.45	0.000382	0.0055	23247	KIAA0556
TMEM127	-0.34	0.000384	0.00552	55654	transmembrane protein 127
DMWD	0.46	0.000385	0.00553	1762	dystrophia myotonica, WD repeat containing
JAK1	-0.27	0.000385	0.00553	3716	Janus kinase 1
SLC43A3	-0.39	0.000388	0.00555	29015	Solute Carrier Family 43 Member 3
CAPN6	-0.69	0.000389	0.00556	827	calpain 6
LEMD2	0.46	0.000389	0.00556	221496	LEM domain containing 2
ZNF280D	0.39	0.00039	0.00557	54816	zinc finger protein 83
KPNB1	-0.2	0.000396	0.00565	3837	karyopherin subunit beta 1
IDH2	-0.47	0.000399	0.00567	3418	isocitrate dehydrogenase (NADP(+)) 2, mitochondrial
EIF3L	-0.21	0.000401	0.00571	51386	eukaryotic translation initiation factor 3 subunit L
CLEC10A	-0.88	0.000403	0.00572	10462	C-type lectin domain family 3 member B
MFN2	-0.27	0.000405	0.00575	9927	mitofusin 2
DMXL1	0.3	0.000409	0.00578	1657	Dmx like 1
SEC62	-0.27	0.000409	0.00578	7095	SEC62 homolog, preprotein translocation factor
HIPK1	-0.26	0.000409	0.00578	204851	homeodomain interacting protein kinase 1
KIAA0895L	0.86	0.000409	0.00578	653319	KIAA0895 like
GSAP	0.71	0.000414	0.00584	54103	gamma-secretase activating protein
D2HGDH	0.78	0.000414	0.00584	728294	D-2-hydroxyglutarate dehydrogenase
FLVCR2	0.59	0.000417	0.00586	55640	feline leukemia virus subgroup C cellular receptor family member 2
DYNC2H1	0.35	0.000418	0.00587	79659	dynein cytoplasmic 2 heavy chain 1
PVR	0.54	0.00042	0.00588	5817	poliovirus receptor
DCAF12	-0.59	0.00042	0.00588	25853	DDB1 and CUL4 associated factor 8
PNRC2	-0.28	0.000419	0.00588	55629	proline rich nuclear receptor coactivator 2
HIF3A	0.74	0.000423	0.00591	64344	hypoxia inducible factor 3 alpha subunit
HEXIM1	0.34	0.000428	0.00597	10614	hexamethylene bisacetamide inducible 1
EGFL7	0.45	0.00044	0.00613	51162	EGF like domain multiple 7
ZBTB40	0.39	0.000442	0.00616	9923	zinc finger and BTB domain containing 40
ZNF783	0.62	0.000447	0.00622	100289678	zinc finger protein 655
ATXN2	0.3	0.000448	0.00623	6311	ataxin 2
SYMPK	0.4	0.000451	0.00626	8189	symplekin
VCAM1	-0.6	0.000454	0.0063	7412	vascular cell adhesion molecule 1
MGEA5	0.27	0.000455	0.0063	10724	meningioma expressed antigen 5 (hyaluronidase)
RFX3	0.47	0.000456	0.00631	5991	regulatory factor X3
EPB41	-0.72	0.000461	0.00637	2035	erythrocyte membrane protein band 4.1
EZH1	0.31	0.000461	0.00637	2145	enhancer of zeste 1 polycomb repressive complex 2 subunit
HEXB	-0.58	0.000465	0.0064	3074	hexosaminidase subunit beta
DUOX1	0.57	0.000464	0.0064	53905	dual oxidase 1
TVP23C	0.84	0.000466	0.0064	201158	trans-golgi network vesicle protein 23 homolog C
ZNF529	0.52	0.000467	0.00641	57711	zinc finger protein 462
RHBDF1	0.44	0.000467	0.00641	64285	rhomboid 5 homolog 1
ATP5B	-0.26	0.000475	0.00651	506	ATP synthase, H+ transporting, mitochondrial F1 complex, beta polypeptide
UNC13D	0.76	0.000477	0.00654	201294	unc-13 homolog D
MAPK7	0.56	0.000479	0.00655	5598	mitogen-activated protein kinase 7
HLA-DRB5	-0.57	0.000481	0.00657	3127	major histocompatibility complex, class II, DR beta 5
ERLEC1	-0.42	0.000482	0.00657	27248	endoplasmic reticulum lectin 1
ACTR2	-0.28	0.000485	0.00661	10097	ARP2 actin related protein 2 homolog
MFSD10	0.57	0.000485	0.00661	10227	major facilitator superfamily domain containing 10
RNASE4	-0.43	0.000493	0.00669	6038	ribonuclease A family member 4
DOCK5	0.44	0.000492	0.00669	80005	dedicator of cytokinesis 5
SRP72	-0.3	0.000497	0.00674	6731	signal recognition particle 72
TUBG2	0.53	0.000497	0.00674	27175	tubulin gamma 2
LBR	-0.51	0.000499	0.00676	3930	lamin B receptor
ITM2A	-0.49	0.0005	0.00676	9452	integral membrane protein 2A
SLC9A3	0.79	0.000504	0.00681	6550	solute carrier family 40 member 1
ZDHHC17	0.41	0.00051	0.00688	23390	zinc finger DHHC-type containing 7
ZYX	-0.33	0.000512	0.00689	7791	zyxin
TMED9	-0.36	0.000513	0.0069	54732	transmembrane p24 trafficking protein 9
NOTCH4	0.56	0.000515	0.00693	4855	notch 4
DICER1	0.26	0.000517	0.00694	23405	dicer 1, ribonuclease III
HBB	-0.85	0.000522	0.007	3043	hemoglobin subunit beta
TTC17	0.27	0.000524	0.00703	55761	tetratricopeptide repeat domain 17
RPS9	-0.32	0.000529	0.00707	6203	ribosomal protein S29
SFRP2	-0.72	0.000529	0.00707	6423	secreted frizzled related protein 2
APBB3	0.83	0.000529	0.00707	10307	amyloid beta precursor protein binding family B member 3
METTL22	0.69	0.000533	0.0071	79091	methyltransferase like 3
LOC100131564	0.72	0.000534	0.00711	100131564	CCDC18 antisense RNA 1
HDLBP	-0.2	0.000539	0.00715	3069	high density lipoprotein binding protein
ULK4	0.64	0.000538	0.00715	54986	unc-51 like kinase 4
HS1BP3	-0.48	0.000538	0.00715	64342	HCLS1 binding protein 3
PLCG2	0.63	0.000541	0.00718	5336	phospholipase C gamma 2
PLEK	-0.83	0.000544	0.00721	5341	pleckstrin
LAMB1	0.35	0.000547	0.00724	3912	laminin subunit beta 1
S100A4	-0.4	0.000549	0.00726	6275	S100 calcium binding protein A4
COX4I1	-0.28	0.000551	0.00728	1327	cytochrome c oxidase subunit 4I1
KREMEN1	-0.51	0.000553	0.00729	83999	kringle containing transmembrane protein 1
AIF1	-0.93	0.000556	0.00733	199	allograft inflammatory factor 1
CTHRC1	-0.8	0.000557	0.00733	115908	collagen triple helix repeat containing 1
PLEKHA7	0.51	0.000559	0.00734	144100	pleckstrin homology domain containing A7
L3MBTL4	0.68	0.000563	0.00739	91133	l(3)mbt-like 4 (Drosophila)
DUS1L	0.53	0.000566	0.00741	64118	dihydrouridine synthase 1 like
LCOR	0.37	0.000565	0.00741	84458	ligand dependent nuclear receptor corepressor
GAK	0.29	0.000569	0.00745	2580	cyclin G associated kinase
MMS19	0.38	0.000571	0.00747	64210	MMS19 homolog, cytosolic iron-sulfur assembly component
ZDHHC7	-0.33	0.00058	0.00756	55625	zinc finger DHHC-type containing 17
GNG12	-0.29	0.00058	0.00756	55970	G protein subunit gamma 12
FAM214A	0.46	0.000583	0.0076	56204	family with sequence similarity 214 member A
HSPA4	-0.32	0.000588	0.00765	3308	heat shock protein family A (Hsp70) member 4
PAK2	-0.27	0.00059	0.00765	5062	p21 (RAC1) activated kinase 2
SLC39A7	-0.36	0.000589	0.00765	7922	Solute Carrier Family 39 Member 7
SORL1	-0.59	0.000588	0.00765	6653	sortilin related receptor 1
INTS5	-0.62	0.000591	0.00766	80789	integrator complex subunit 5
GUSBP1	0.48	0.000596	0.00771	728411	glucuronidase, beta pseudogene 1
SCN9A	0.59	0.000597	0.00772	6335	sodium voltage-gated channel alpha subunit 9
SRSF5	0.41	0.000598	0.00772	6430	serine and arginine rich splicing factor 11
MYO5C	0.48	0.000603	0.00778	55930	myosin IXA
LMNA	-0.18	0.000606	0.00781	4000	lamin A/C
STK40	-0.38	0.000608	0.00783	83931	serine/threonine kinase 40
COL23A1	0.69	0.000615	0.0079	91522	collagen type VI alpha 3 chain
GPR17	0.75	0.00062	0.00795	2840	G protein-coupled receptor 17
ANKRD12	0.27	0.000619	0.00795	23253	ankyrin repeat domain 12
ZFAND3	-0.3	0.000619	0.00795	60685	zinc finger AN1-type containing 3
SETDB2	0.51	0.000622	0.00796	83852	SET domain bifurcated 2
CDC42	-0.29	0.000631	0.00807	998	cell division cycle 42
SERINC1	-0.24	0.000632	0.00807	57515	serine incorporator 1
SOD2	-0.35	0.000633	0.00808	6648	superoxide dismutase 2
MAPKAPK2	-0.33	0.000643	0.00819	9261	mitogen-activated protein kinase-activated protein kinase 2
ETF1	-0.36	0.000644	0.0082	2107	eukaryotic translation termination factor 1
RBM14	0.53	0.000646	0.00821	10432	RNA binding motif protein 6
RASAL2	0.29	0.000648	0.00824	9462	RAS protein activator like 2
PPP6R2	0.39	0.000651	0.00827	9701	protein phosphatase 6 regulatory subunit 2
TOM1L2	0.32	0.000653	0.00828	146691	target of myb1 like 2 membrane trafficking protein
RBM12B	0.41	0.000655	0.00829	389677	RNA binding motif protein 5
LPIN1	0.34	0.000659	0.00833	23175	lipin 1
RHPN1	0.88	0.000659	0.00833	114822	rhophilin Rho GTPase binding protein 1
EIF3A	-0.24	0.000661	0.00835	8661	eukaryotic translation initiation factor 3 subunit A
FAM179B	0.37	0.000662	0.00835	23116	TOG array regulator of axonemal microtubules 1
PPP1R12C	0.37	0.000664	0.00836	54776	protein phosphatase 1 regulatory subunit 9A
LEPR	-0.42	0.000666	0.00838	3953	leptin receptor
SIRPA	-0.47	0.000667	0.00838	140885	signal regulatory protein alpha
MATR3	-0.17	0.000669	0.0084	9782	matrin 3
CHMP2B	-0.42	0.00067	0.00841	25978	charged multivesicular body protein 2B
NUCB2	-0.39	0.00068	0.00853	4925	nucleobindin 2
TNK2	0.42	0.000684	0.00856	10188	tyrosine kinase non receptor 2
PLCE1	0.34	0.000684	0.00856	51196	phospholipase C epsilon 1
MYO18A	0.32	0.000686	0.00857	399687	myosin VI
ARHGAP31	0.24	0.000689	0.00858	57514	Rho GTPase activating protein 31
NCKAP5L	0.33	0.000687	0.00858	57701	NCK associated protein 5 like
LOC155060	0.85	0.000691	0.0086	155060
ABCC9	-0.47	0.000692	0.00861	10060	ATP binding cassette subfamily C member 9
PLEKHM1P	0.74	0.000696	0.00865	440456	pleckstrin homology and RUN domain containing M1 pseudogene 1
TCIRG1	0.53	0.000703	0.00871	10312	T-cell immune regulator 1, ATPase H+ transporting V0 subunit a3
ADAMTSL4	0.36	0.000703	0.00871	54507	ADAMTS like 4
KIF21A	0.48	0.000703	0.00871	55605	kinesin family member 21A
RBBP6	0.33	0.000708	0.00876	5930	RB binding protein 6, ubiquitin ligase
NOD1	0.47	0.00071	0.00877	10392	nucleotide binding oligomerization domain containing 1
CLIC1	-0.26	0.000711	0.00878	1192	chloride intracellular channel 1
RAB10	-0.27	0.000713	0.00878	10890	RAB6A, member RAS oncogene family
CDV3	-0.27	0.000712	0.00878	55573	CDV3 homolog
ZC3H12C	0.36	0.000718	0.00884	85463	zinc finger CCCH-type containing 12C
BDP1	0.27	0.000734	0.00902	55814	B double prime 1, subunit of RNA polymerase III transcription initiation factor IIIB
ADM	-0.45	0.000738	0.00906	133	adrenomedullin
ARL8A	-0.38	0.000738	0.00906	127829	ADP ribosylation factor like GTPase 8A
HCK	-0.88	0.000742	0.00909	3055	HCK proto-oncogene, Src family tyrosine kinase
FRAS1	0.7	0.000742	0.00909	80144	Fraser extracellular matrix complex subunit 1
OPHN1	0.34	0.000745	0.0091	4983	oligophrenin 1
CXCL16	-0.78	0.000744	0.0091	58191	C-X-C motif chemokine ligand 16
ATF3	-0.67	0.000749	0.00914	467	activating transcription factor 3
EHMT1	0.32	0.000752	0.00917	79813	euchromatic histone lysine methyltransferase 1
ERBB2IP	-0.28	0.000753	0.00917	55914	erbb2 interacting protein
ARF4	-0.31	0.000757	0.00921	378	ADP ribosylation factor 4
PLIN3	-0.39	0.000758	0.00921	10226	perilipin 3
CALM1	-0.23	0.000762	0.00925	801	calmodulin 1
PCBP2	-0.17	0.000775	0.00939	5094	poly(rC) binding protein 2
RAB7A	-0.25	0.000776	0.00939	7879	RAB31, member RAS oncogene family
TRAK1	0.3	0.000776	0.00939	22906	trafficking kinesin protein 1
PAF1	-0.37	0.000776	0.00939	54623	PAF1 homolog, Paf1/RNA polymerase II complex component
PHACTR4	0.31	0.000779	0.00941	65979	phosphatase and actin regulator 4
HIGD1A	-0.4	0.000789	0.00952	25994	HIG1 hypoxia inducible domain family member 1A
TMEM175	0.63	0.00079	0.00952	84286	transmembrane protein 175
DCLK1	-0.5	0.000795	0.00956	9201	doublecortin like kinase 1
COA5	0.69	0.000794	0.00956	493753	cytochrome c oxidase assembly factor 5
TRIP10	0.29	0.000799	0.0096	9322	thyroid hormone receptor interactor 10
SERPINB1	-0.4	0.000806	0.00968	1992	serpin family B member 1
MITF	-0.52	0.000809	0.00971	4286	melanogenesis associated transcription factor
MCM3AP	0.23	0.000813	0.00972	8888	minichromosome maintenance complex component 3 associated protein
EXOC1	0.36	0.000812	0.00972	55763	exocyst complex component 1
DZIP1L	0.6	0.000811	0.00972	199221	DAZ interacting zinc finger protein 1 like
SECTM1	-0.83	0.000819	0.00978	6398	secreted and transmembrane 1
VSIG4	-0.86	0.000818	0.00978	11326	V-set and immunoglobulin domain containing 4
SH3GLB2	0.43	0.000822	0.0098	56904	SH3 domain containing GRB2 like endophilin B2
CEP85L	0.34	0.000826	0.00984	387119	centrosomal protein 290
CNKSR2	0.55	0.000828	0.00985	22866	connector enhancer of kinase suppressor of Ras 2
KIAA1328	0.45	0.000832	0.00989	57536	KIAA1328
AGAP6	0.83	0.000833	0.00989	414189	ArfGAP with GTPase domain, ankyrin repeat and PH domain 11
STAT2	0.28	0.000834	0.0099	6773	signal transducer and activator of transcription 2
SLAIN2	-0.27	0.00084	0.00996	57606	SLAIN motif family member 2
FCGR2A	-0.83	0.000844	0.00999	2212	Fc fragment of IgG receptor IIa

## Sheet: Table S4
Table S4. KEGG enrichment analysis of DEGs.
KEGG ID	KEGG Term	Annotated	Significant	Pvalue	Adjust pvalue	GeneID
04145	Phagosome	153	36	1.53539e-13	2.77905e-11	CTSS,COLEC12,C1R,C3,DYNC2H1,THBS2,TUBA1C,TUBA1B,CYBB,TCIRG1,HLA-A,ITGB2,HLA-E,HLA-DRB5,ACTG1,FCGR2A,HLA-DRA,CYBA,TUBA1A,MRC1,HLA-DPA1,ITGB1,HLA-DPB1,HLA-DRB1,RAB7A,LAMP1,HLA-DQB1,ITGAM,COMP,CANX,HLA-C,CD14,CALR,TLR4,HLA-B,ACTB
04612	Antigen processing and presentation	76	23	1.83353e-11	1.65935e-09	CTSS,CD4,CD74,PDIA3,HSPA4,HLA-A,PSME1,HLA-E,HLA-DRB5,HLA-DRA,CTSB,LGMN,HLA-DPA1,HSPA8,HLA-DPB1,HLA-DRB1,HLA-DQB1,CANX,HLA-C,HSP90AB1,CALR,HLA-B,B2M
05150	Staphylococcus aureus infection	55	17	5.93435e-09	3.58039e-07	C1S,C1R,C3,SELPLG,ITGB2,HLA-DRB5,C1QC,C1QB,FCGR2A,HLA-DRA,HLA-DPA1,HLA-DPB1,HLA-DRB1,C1QA,HLA-DQB1,ITGAM,CFD
04514	Cell adhesion molecules (CAMs)	133	25	1.20561e-07	5.45538e-06	CD4,HLA-A,MPZL1,NFASC,SELPLG,PVR,ITGB2,HLA-E,HLA-DRB5,NRXN3,HLA-DRA,HLA-DPA1,ITGB1,HLA-DPB1,HLA-DRB1,VCAN,VCAM1,SELL,CD276,HLA-DQB1,ITGAM,HLA-C,PTPRC,HLA-B,CD34
05416	Viral myocarditis	70	15	8.22929e-06	0.000235603	DMD,EIF4G2,HLA-A,ITGB2,HLA-E,HLA-DRB5,ACTG1,HLA-DRA,HLA-DPA1,HLA-DPB1,HLA-DRB1,HLA-DQB1,HLA-C,HLA-B,ACTB
05146	Amoebiasis	106	19	8.54309e-06	0.000235603	GNAS,TGFB3,ITGB2,COL3A1,SERPINB1,LAMA5,COL1A2,LAMB1,LAMA4,PRKACA,COL1A1,RAB7A,ITGAM,CD14,COL5A3,PLCB4,TLR4,LAMA3,IL1R1
04670	Leukocyte transendothelial migration	116	20	9.1117e-06	0.000235603	CDC42,CYBB,PLCG1,ITGB2,RHOA,GNAI2,PLCG2,MLLT4,ACTG1,CYBA,PTPN11,ITGB1,MYL12A,VCAM1,THY1,ITGAM,MMP2,RAPGEF3,MSN,ACTB
05140	Leishmaniasis	72	15	1.18463e-05	0.000268022	C3,TGFB3,ITGB2,HLA-DRB5,CYBA,FCGR2A,HLA-DRA,HLA-DPA1,ITGB1,HLA-DPB1,HLA-DRB1,HLA-DQB1,ITGAM,JAK1,TLR4
05330	Allograft rejection	37	10	3.26469e-05	0.000656565	HLA-A,HLA-E,HLA-DRB5,HLA-DRA,HLA-DPA1,HLA-DPB1,HLA-DRB1,HLA-DQB1,HLA-C,HLA-B
05145	Toxoplasmosis	132	20	6.39199e-05	0.00115695	TNFRSF1A,PLA2G6,TGFB3,TYK2,GNAI2,HLA-DRB5,HLA-DRA,LAMA5,HLA-DPA1,ITGB1,LAMB1,HSPA8,HLA-DPB1,HLA-DRB1,LAMA4,HLA-DQB1,JAK1,TLR4,LAMA3,STAT3
04510	Focal adhesion	200	26	7.93316e-05	0.00128479	THBS2,CDC42,ITGB4,PAK2,RHOA,COL3A1,COL6A2,ACTG1,VEGFB,COL6A3,LAMA5,COL1A2,ITGA7,ITGB1,LAMB1,LAMA4,MYL12A,SHC3,COL1A1,IGF1,COMP,IGF1R,COL5A3,ZYX,LAMA3,ACTB
05332	Graft-versus-host disease	41	10	8.52795e-05	0.00128479	HLA-A,HLA-E,HLA-DRB5,HLA-DRA,HLA-DPA1,HLA-DPB1,HLA-DRB1,HLA-DQB1,HLA-C,HLA-B
04512	ECM-receptor interaction	85	15	9.22776e-05	0.00128479	THBS2,ITGB4,COL3A1,COL6A2,COL6A3,LAMA5,COL1A2,ITGA7,ITGB1,LAMA4,COL1A1,LAMB1,COMP,COL5A3,LAMA3
04940	Type I diabetes mellitus	43	10	0.000131411	0.00169896	HLA-A,HLA-E,HLA-DRB5,HLA-DRA,HLA-DPA1,HLA-DPB1,HLA-DRB1,HLA-DQB1,HLA-C,HLA-B
05414	Dilated cardiomyopathy	90	15	0.00018013	0.00217357	GNAS,DMD,ITGB4,TGFB3,ADCY4,ACTG1,TTN,ITGA7,ITGB1,LMNA,IGF1,PRKACA,TPM3,ACTB,SLC8A1
05130	Pathogenic Escherichia coli infection	56	11	0.000303706	0.00343568	CDC42,TUBA1B,TUBA1C,RHOA,ACTG1,TUBA1A,YWHAZ,ITGB1,CD14,TLR4,ACTB
04380	Osteoclast differentiation	128	18	0.000385037	0.00409951	TYROBP,SYK,TNFRSF1A,CYBB,TGFBR1,TYK2,PLCG2,FCGR2A,CYBA,MITF,CTSK,SIRPA,CSF1R,SPI1,JUNB,JAK1,STAT2,IL1R1
04142	Lysosome	121	17	0.000562844	0.00565971	CTSS,GNS,MAN2B1,CTSO,TCIRG1,AP1B1,IDUA,LAPTM5,HEXB,CD68,CTSB,CTSK,LGMN,CD63,PSAP,LAMP1,ABCA2
05320	Autoimmune thyroid disease	52	10	0.000679148	0.00646978	HLA-A,HLA-E,HLA-DRB5,HLA-DRA,HLA-DPA1,HLA-DPB1,HLA-DRB1,HLA-DQB1,HLA-C,HLA-B
04144	Endocytosis	201	23	0.00127982	0.0115824	CDC42,KIT,TGFBR1,ACAP3,HLA-A,TGFB3,HLA-E,RHOA,ARF6,HSPA8,CSF1R,RAB7A,SH3KBP1,SMAP2,DAB2,IGF1R,HLA-C,FOLR2,AP2M1,RAB31,HLA-B,CHMP2B,SH3GLB2
05323	Rheumatoid arthritis	91	13	0.00211881	0.0179061	TCIRG1,TGFB3,ITGB2,HLA-DRB5,HLA-DRA,VEGFB,CTSK,HLA-DPA1,ANGPT1,HLA-DPB1,HLA-DRB1,HLA-DQB1,TLR4
00511	Other glycan degradation	17	5	0.00222532	0.0179061	MAN2B1,MAN2B2,HEXB,ENGASE,MAN2C1
04974	Protein digestion and absorption	81	12	0.00227536	0.0179061	COL15A1,ATP1B1,SLC9A3,COL3A1,COL6A2,COL6A3,COL12A1,COL1A2,COL9A3,COL1A1,COL5A3,SLC8A1
05410	Hypertrophic cardiomyopathy (HCM)	83	12	0.00280691	0.0211688	DMD,ITGB4,TGFB3,ACTG1,TTN,ITGA7,ITGB1,LMNA,IGF1,TPM3,ACTB,SLC8A1
04141	Protein processing in endoplasmic reticulum	165	19	0.00309124	0.0223805	SEC62,PDIA4,OS9,PDIA3,SEC31B,RPN1,ATXN3,P4HB,NSFL1C,PRKCSH,TXNDC5,MAN1A1,HSPA8,CANX,HSP90AB1,CALR,DNAJC3,HSP90B1,ERLEC1
04610	Complement and coagulation cascades	69	10	0.0060684	0.0422454	C1S,C1R,C3,C7,C1QC,C1QB,SERPING1,C1QA,CFD,F13A1
04722	Neurotrophin signaling pathway	127	15	0.00648232	0.0430543	CDC42,PLCG1,ARHGDIB,YWHAB,RHOA,PLCG2,MAPKAPK2,YWHAH,PTPN11,SHC3,YWHAZ,CALM3,CALM1,MAPK7,SH2B1
05310	Asthma	30	6	0.00666033	0.0430543	HLA-DRB5,HLA-DRA,HLA-DPA1,HLA-DPB1,HLA-DRB1,HLA-DQB1
04666	Fc gamma R-mediated phagocytosis	94	12	0.00780521	0.0487153	SYK,CDC42,PLCG1,PLA2G6,PLCG2,CFL1,FCGR2A,ARF6,GSN,LYN,PTPRC,HCK
Annotated: genes number included in the term
Significant: DEGs included in the term

## Sheet: Table S5
Table S5. DEG GO Clustering.
Annotation Cluster 1	Enrichment Score: 13.9344395734306
Annot	Term	Annotated	Significant	Pvalue	Padj	GeneID
GO:0016043	cellular component organization	6105	456	9.55e-23	6.55e-19	CTSS,CDC25B,EFEMP1,SEC62,TYROBP,COL15A1,CRBN,KMT2C,ATP1B1,MTR,S100A4,COLEC12,TUBG2,ZNF462,SPG7,SS18L1,C3,LEMD2,DYNC2H1,HBB,ENO1,SNX3,MYO6,TNKS,APOD,DMPK,GAPDH,MDM4,GABARAP,THBS2,ULK4,DCLK1,CHD2,DMD,SYK,CDK9,STX16,MFAP4,CLMN,COL23A1,RPS3A,ADIPOR1,TNFRSF1A,CD74,B4GALT1,TUBA1B,DOT1L,CDC42,MCFD2,ITGB4,ANXA1,SPATA6,KIT,LPIN1,NCKAP5L,KMT2B,COL21A1,SRP72,ARHGEF1,PLCG1,STON2,TIMP1,TGFBR1,TCIRG1,HSPA4,MDN…
GO:0071840	cellular component organization or biogenesis	6232	456	1.05e-20	3.59e-17	CTSS,CDC25B,EFEMP1,SEC62,TYROBP,COL15A1,CRBN,KMT2C,ATP1B1,MTR,S100A4,COLEC12,TUBG2,ZNF462,SPG7,SS18L1,C3,LEMD2,DYNC2H1,HBB,ENO1,SNX3,MYO6,TNKS,APOD,DMPK,GAPDH,MDM4,GABARAP,THBS2,ULK4,DCLK1,CHD2,DMD,SYK,CDK9,STX16,MFAP4,CLMN,COL23A1,RPS3A,ADIPOR1,TNFRSF1A,CD74,B4GALT1,TUBA1B,DOT1L,CDC42,MCFD2,ITGB4,ANXA1,SPATA6,KIT,LPIN1,NCKAP5L,KMT2B,COL21A1,SRP72,ARHGEF1,PLCG1,STON2,TIMP1,TGFBR1,TCIRG1,HSPA4,MDN…
GO:0007010	cytoskeleton organization	1064	116	1.26e-14	8.62e-12	TUBG2,TNKS,GAPDH,GABARAP,ULK4,TUBA1B,CDC42,ANXA1,KIT,NCKAP5L,PKD1,CNTLN,SPICE1,NCKAP1L,ARHGDIB,AIF1,SYNE1,FMNL1,CUL7,PHACTR4,PLXNB1,PALLD,WIPF1,PAK2,ARHGEF17,PLXNA3,ANTXR1,ATXN3,STARD9,RHOA,TUBGCP6,MAST2,ABLIM1,DICER1,MICALL2,CFL1,TTLL3,LCP1,CLASP2,ACTG1,SPTBN5,TMSB4X,PCNT,OPHN1,RUFY3,MICAL3,ARF6,LAMA5,CAPN6,TTN,PLCE1,SFRP1,ITGB1,ARHGEF28,CAPN3,DST,NISCH,TTC17,KPNB1,LMNA,PLEK,BRWD1,CAP1,OBSL1,INP…
GO:0006996	organelle organization	3651	254	1.22e-07	7.86e-06	CDC25B,KMT2C,ATP1B1,TUBG2,ZNF462,SPG7,SS18L1,LEMD2,DYNC2H1,SNX3,TNKS,DMPK,GAPDH,GABARAP,ULK4,CHD2,DMD,CDK9,STX16,TUBA1B,CDC42,DOT1L,MCFD2,ANXA1,SPATA6,KIT,LPIN1,KMT2B,NCKAP5L,HSPA4,MDN1,TTC21B,PKD1,PLA2G6,TSPYL2,CNTLN,SPICE1,NCKAP1L,ARHGDIB,CDK13,RTTN,ATAD2B,USP22,LDB1,YWHAB,AIF1,CEP164,SET,SYNE1,SNX9,FMNL1,CUL7,IDUA,PHACTR4,PLXNB1,PALLD,DCN,WIPF1,PAK2,C6orf89,ARHGEF17,PLXNA3,SMG1,DDB1,ATP5B,ANTX…
GO:1902589	single-organism organelle organization	2618	193	1.38e-07	8.66e-06	CDC25B,KMT2C,ATP1B1,TUBG2,DYNC2H1,SNX3,TNKS,GAPDH,GABARAP,ULK4,DMD,CDK9,STX16,TUBA1B,CDC42,DOT1L,MCFD2,ANXA1,SPATA6,KIT,NCKAP5L,KMT2B,HSPA4,TTC21B,PKD1,CNTLN,SPICE1,NCKAP1L,ARHGDIB,CDK13,RTTN,USP22,LDB1,YWHAB,AIF1,CEP164,SET,SYNE1,SNX9,FMNL1,CUL7,PHACTR4,PALLD,WIPF1,PAK2,C6orf89,ARHGEF17,SMG1,DDB1,ANTXR1,ATXN3,C1QBP,STARD9,RHOA,POGZ,TUBGCP6,FANCC,ABLIM1,SFPQ,MFN2,DICER1,MICALL2,CFL1,KMT2A,CEP290,…
Annotation Cluster 2	Enrichment Score: 9.43275471894367
Annot	Term	Annotated	Significant	Pvalue	Padj	GeneID
GO:0051641	cellular localization	2997	243	6.05e-14	3.46e-11	RAB6A,SEC62,TRAK1,GNAS,XPO6,ATP1B1,SPG7,DYNC2H1,CD4,SNX3,MYO6,APOD,TNKS,TNFRSF14,PDIA4,GABARAP,DCLK1,DMD,SYK,TUBA1C,STX16,OS9,GSTM2,RPS3A,PTGS1,TNFRSF1A,CD74,B4GALT1,PDIA3,SRRM1,TUBA1B,CDC42,MCFD2,ANXA1,HNRNPA2B1,KIT,SRP72,PLCG1,STON2,TGFBR1,TIMP1,HSPA4,TTC21B,PKD1,PLA2G6,CNTLN,SPICE1,AP1B1,NDFIP1,TGFB3,TMBIM6,TVP23C,FKBP1A,YWHAB,NFASC,SET,CDK5RAP3,SYNE1,SNX9,RPN1,SRSF11,MCM3AP,SPIDR,SMG1,ATP5B,I…
GO:0051649	establishment of localization in cell	2596	216	2.05e-13	1.01e-10	RAB6A,SEC62,TRAK1,GNAS,XPO6,ATP1B1,SPG7,DYNC2H1,CD4,SNX3,MYO6,APOD,TNFRSF14,PDIA4,GABARAP,DCLK1,DMD,SYK,TUBA1C,STX16,OS9,GSTM2,RPS3A,PTGS1,CD74,B4GALT1,PDIA3,SRRM1,TUBA1B,CDC42,MCFD2,ANXA1,HNRNPA2B1,KIT,SRP72,PLCG1,STON2,TGFBR1,TIMP1,HSPA4,TTC21B,PKD1,PLA2G6,SPICE1,AP1B1,NDFIP1,TGFB3,TMBIM6,TVP23C,FKBP1A,YWHAB,NFASC,SET,SYNE1,SNX9,RPN1,SRSF11,MCM3AP,SMG1,ATP5B,RAB10,STARD9,UNC13D,RHOA,HLA-E,PLCG2…
GO:0051179	localization	5641	394	3.38e-13	1.38e-10	CTSS,EFEMP1,RAB6A,SEC62,TRAK1,GNAS,LGALS3BP,CYBRD1,XPO6,CRBN,ATP1B1,RNF207,COLEC12,SPG7,C3,DYNC2H1,CD4,FRAS1,HBB,SNX3,MYO6,TNKS,APOD,LASP1,DMPK,TNFRSF14,PDIA4,GABARAP,ULK4,DCLK1,SLC9A3,DMD,SYK,TUBA1C,SLC40A1,STX16,OS9,GSTM2,RPS3A,PTGS1,TNFRSF1A,CD74,PDIA3,B4GALT1,SEC31B,SRRM1,TUBA1B,CDC42,MCFD2,ITGB4,CYBB,ANXA1,HNRNPA2B1,KIT,SRP72,PLCG1,STON2,TIMP1,TGFBR1,TCIRG1,HSPA4,TTC21B,EBP,PKD1,PLA2G6,CNTLN…
GO:0046907	intracellular transport	1873	163	1.38e-11	3.26e-09	RAB6A,SEC62,TRAK1,GNAS,XPO6,ATP1B1,SPG7,DYNC2H1,CD4,SNX3,APOD,MYO6,GABARAP,DCLK1,DMD,SYK,TUBA1C,STX16,OS9,GSTM2,RPS3A,CD74,PDIA3,CDC42,SRRM1,TUBA1B,MCFD2,HNRNPA2B1,KIT,SRP72,PLCG1,STON2,TGFBR1,HSPA4,TTC21B,PKD1,AP1B1,NDFIP1,TGFB3,FKBP1A,YWHAB,NFASC,SET,SNX9,RPN1,SRSF11,MCM3AP,SMG1,ATP5B,RAB10,STARD9,UNC13D,RHOA,PLCG2,SPAG9,SGSM3,MFN2,MICALL2,CEP290,SORL1,NXF1,UNC13B,FYB,TXNDC5,LCP1,KAT2A,RPS2,SPT…
GO:0006810	transport	4483	317	1.25e-10	2.31e-08	CTSS,RAB6A,SEC62,TRAK1,GNAS,LGALS3BP,CYBRD1,XPO6,CRBN,ATP1B1,RNF207,COLEC12,SPG7,C3,DYNC2H1,CD4,FRAS1,HBB,SNX3,MYO6,TNKS,APOD,LASP1,DMPK,TNFRSF14,PDIA4,GABARAP,DCLK1,SLC9A3,DMD,SYK,TUBA1C,SLC40A1,STX16,OS9,GSTM2,RPS3A,PTGS1,CD74,PDIA3,B4GALT1,SEC31B,SRRM1,TUBA1B,CDC42,MCFD2,CYBB,ANXA1,HNRNPA2B1,KIT,SRP72,PLCG1,STON2,TIMP1,TGFBR1,TCIRG1,HSPA4,TTC21B,EBP,PKD1,PLA2G6,AP1B1,NCKAP1L,NDFIP1,TMBIM6,TGFB…
GO:1902582	single-organism intracellular transport	1715	149	1.46e-10	2.57e-08	RAB6A,SEC62,TRAK1,XPO6,ATP1B1,SPG7,DYNC2H1,CD4,SNX3,APOD,MYO6,GABARAP,DCLK1,DMD,SYK,TUBA1C,STX16,OS9,GSTM2,RPS3A,PDIA3,SRRM1,CDC42,TUBA1B,MCFD2,HNRNPA2B1,KIT,SRP72,PLCG1,STON2,TGFBR1,HSPA4,TTC21B,PKD1,AP1B1,NDFIP1,TGFB3,FKBP1A,YWHAB,NFASC,SNX9,RPN1,SRSF11,MCM3AP,SMG1,ATP5B,RAB10,STARD9,UNC13D,RHOA,PLCG2,SPAG9,SGSM3,MFN2,MICALL2,SORL1,NXF1,UNC13B,FYB,TXNDC5,KAT2A,RPS2,SPTBN5,TUBA1A,CYBA,UBB,OPHN1,…
GO:0051234	establishment of localization	4617	322	4.33e-10	6.6e-08	CTSS,RAB6A,SEC62,TRAK1,GNAS,LGALS3BP,CYBRD1,XPO6,CRBN,ATP1B1,RNF207,COLEC12,SPG7,C3,DYNC2H1,CD4,FRAS1,HBB,SNX3,MYO6,TNKS,APOD,LASP1,DMPK,TNFRSF14,PDIA4,GABARAP,DCLK1,SLC9A3,DMD,SYK,TUBA1C,SLC40A1,STX16,OS9,GSTM2,RPS3A,PTGS1,TNFRSF1A,CD74,PDIA3,B4GALT1,SEC31B,SRRM1,TUBA1B,CDC42,MCFD2,CYBB,ANXA1,HNRNPA2B1,KIT,SRP72,PLCG1,STON2,TIMP1,TGFBR1,TCIRG1,HSPA4,TTC21B,EBP,PKD1,PLA2G6,SPICE1,AP1B1,NCKAP1L,ND…
GO:0032879	regulation of localization	2394	190	5.81e-10	8.66e-08	CTSS,EFEMP1,GNAS,CRBN,ATP1B1,RNF207,C3,CD4,SNX3,MYO6,APOD,DMPK,TNFRSF14,ULK4,SLC9A3,DMD,SYK,OS9,GSTM2,PTGS1,CD74,B4GALT1,CDC42,ANXA1,CYBB,KIT,PLCG1,STON2,TGFBR1,TIMP1,PKD1,PLA2G6,NCKAP1L,ARHGDIB,NDFIP1,TGFB3,TMBIM6,FKBP1A,LDB1,YWHAB,AIF1,CDK5RAP3,SULF1,PLXNB1,DCN,SPIDR,UTRN,PLXNA3,C1QBP,ACSL4,RAP1GAP,UNC13D,EGFL7,CXCL16,GPC3,RHOA,HLA-E,ATXN2,PLCG2,SPAG9,SRGN,GNAI2,MICALL2,HLA-DRB5,SPATA13,COL3A1,…
GO:0044765	single-organism transport	3932	276	9.8e-09	8.96e-07	CTSS,RAB6A,SEC62,TRAK1,GNAS,CYBRD1,XPO6,CRBN,ATP1B1,RNF207,COLEC12,SPG7,C3,DYNC2H1,CD4,HBB,SNX3,MYO6,APOD,DMPK,LASP1,TNFRSF14,PDIA4,GABARAP,DCLK1,DMD,SLC9A3,SYK,TUBA1C,SLC40A1,OS9,STX16,GSTM2,RPS3A,PTGS1,CD74,B4GALT1,PDIA3,SRRM1,TUBA1B,CDC42,MCFD2,ANXA1,CYBB,HNRNPA2B1,KIT,SRP72,PLCG1,STON2,TGFBR1,TIMP1,TCIRG1,HSPA4,TTC21B,EBP,PKD1,PLA2G6,AP1B1,NCKAP1L,NDFIP1,TGFB3,TMBIM6,TVP23C,FKBP1A,YWHAB,NFASC…
GO:0033036	macromolecule localization	2761	207	1.02e-08	9.07e-07	RAB6A,SEC62,TRAK1,GNAS,XPO6,ATP1B1,C3,DYNC2H1,CD4,FRAS1,SNX3,MYO6,APOD,TNKS,TNFRSF14,PDIA4,GABARAP,DMD,SYK,STX16,OS9,RPS3A,TNFRSF1A,CD74,PDIA3,SEC31B,SRRM1,CDC42,MCFD2,ANXA1,HNRNPA2B1,SRP72,TGFBR1,TCIRG1,HSPA4,TTC21B,PKD1,PLA2G6,CNTLN,AP1B1,NDFIP1,TGFB3,TMBIM6,TVP23C,FKBP1A,YWHAB,NFASC,CDK5RAP3,SYNE1,SNX9,SLCO2B1,RPN1,SRSF11,MCM3AP,SPIDR,HNRNPA3,SMG1,ITGB2,ATXN3,ACSL4,RAB10,RHOA,HLA-E,HEXB,FBLN5,…
GO:1902578	single-organism localization	4105	284	2.28e-08	1.72e-06	CTSS,RAB6A,SEC62,TRAK1,GNAS,CYBRD1,XPO6,CRBN,ATP1B1,RNF207,COLEC12,SPG7,C3,DYNC2H1,CD4,HBB,SNX3,MYO6,APOD,DMPK,LASP1,TNFRSF14,PDIA4,GABARAP,DCLK1,DMD,SLC9A3,SYK,TUBA1C,SLC40A1,OS9,STX16,GSTM2,RPS3A,PTGS1,TNFRSF1A,CD74,B4GALT1,PDIA3,SRRM1,TUBA1B,CDC42,MCFD2,ANXA1,CYBB,HNRNPA2B1,KIT,SRP72,PLCG1,STON2,TGFBR1,TIMP1,TCIRG1,HSPA4,TTC21B,EBP,PKD1,PLA2G6,AP1B1,NCKAP1L,NDFIP1,TGFB3,TMBIM6,TVP23C,FKBP1A,YW…
GO:0051049	regulation of transport	1759	138	4.51e-07	2.41e-05	CTSS,GNAS,CRBN,ATP1B1,RNF207,C3,CD4,SNX3,APOD,MYO6,DMPK,TNFRSF14,DMD,SLC9A3,SYK,OS9,GSTM2,PTGS1,B4GALT1,CD74,CDC42,ANXA1,CYBB,PLCG1,STON2,TGFBR1,PKD1,PLA2G6,NCKAP1L,NDFIP1,TGFB3,TMBIM6,FKBP1A,YWHAB,UTRN,ACSL4,RAP1GAP,GPC3,UNC13D,RHOA,HLA-E,ATXN2,PLCG2,SRGN,GNAI2,MICALL2,HLA-DRB5,FBLN1,KMT2A,CEP290,SORL1,ADAM9,TNK2,UNC13B,LCP1,KAT2A,CLASP2,ANXA5,CYBA,PCNT,PLTP,OPHN1,RUFY3,SCN9A,CTSK,YWHAH,ARF6,YWH…
GO:0071702	organic substance transport	2593	182	8.67e-06	0.000287	RAB6A,SEC62,TRAK1,GNAS,XPO6,ATP1B1,C3,DYNC2H1,FRAS1,HBB,SNX3,APOD,MYO6,TNFRSF14,PDIA4,GABARAP,TNKS,SYK,STX16,OS9,RPS3A,PTGS1,CD74,PDIA3,CDC42,SEC31B,SRRM1,MCFD2,ANXA1,HNRNPA2B1,SRP72,TGFBR1,HSPA4,TCIRG1,TTC21B,PKD1,PLA2G6,AP1B1,NDFIP1,TGFB3,TMBIM6,TVP23C,YWHAB,NFASC,SNX9,SLCO2B1,RPN1,SRSF11,MCM3AP,HNRNPA3,SMG1,ACSL4,RAB10,GPC3,RHOA,HLA-E,ATXN2,SRGN,MFN2,MICALL2,HLA-DRB5,FBLN1,CASC3,CEP290,SORL1,N…
Annotation Cluster 3	Enrichment Score: 9.07649035967403
Annot	Term	Annotated	Significant	Pvalue	Padj	GeneID
GO:0030198	extracellular matrix organization	390	70	4.3e-20	8.53e-17	CTSS,EFEMP1,COL15A1,DMD,MFAP4,COL23A1,B4GALT1,ITGB4,COL21A1,TGFBR1,TIMP1,MFAP5,TGFB3,FKBP1A,SULF1,FBLN2,DCN,TGFBI,ITGB2,FMOD,FBLN5,LOX,P4HB,COL3A1,FBLN1,CYP1B1,ADAM9,CAPNS1,COL6A2,CLASP2,LCP1,RECK,CTSB,LUM,CTSK,COL6A3,LAMA5,CCDC80,APLP2,COL12A1,COL1A2,ITGA7,ITGB1,DST,LAMB1,ADAMTSL4,COL9A3,HSPA8,LAMA4,VCAN,SFRP2,COL1A1,VCAM1,COL27A1,CST3,ITGAM,COMP,GPX1,GSN,HSP90AB1,PHYKPL,MMP2,CRISPLD2,COL5A3,PHL…
GO:0043062	extracellular structure organization	391	70	4.98e-20	8.53e-17	CTSS,EFEMP1,COL15A1,DMD,MFAP4,COL23A1,B4GALT1,ITGB4,COL21A1,TGFBR1,TIMP1,MFAP5,TGFB3,FKBP1A,SULF1,FBLN2,DCN,TGFBI,ITGB2,FMOD,FBLN5,LOX,P4HB,COL3A1,FBLN1,CYP1B1,ADAM9,CAPNS1,COL6A2,CLASP2,LCP1,RECK,CTSB,LUM,CTSK,COL6A3,LAMA5,CCDC80,APLP2,COL12A1,COL1A2,ITGA7,ITGB1,DST,LAMB1,ADAMTSL4,COL9A3,HSPA8,LAMA4,VCAN,SFRP2,COL1A1,VCAM1,COL27A1,CST3,ITGAM,COMP,GPX1,GSN,HSP90AB1,PHYKPL,MMP2,CRISPLD2,COL5A3,PHL…
GO:0022617	extracellular matrix disassembly	133	26	4.4e-09	4.64e-07	CTSS,COL15A1,COL23A1,TIMP1,DCN,COL3A1,ADAM9,CAPNS1,CLASP2,COL6A2,CTSB,LCP1,COL6A3,CTSK,LAMA5,COL12A1,COL1A2,LAMB1,COL9A3,COL1A1,CST3,PHYKPL,COL5A3,MMP2,TIMP2,LAMA3
GO:0030574	collagen catabolic process	78	18	7.43e-08	5.2e-06	CTSS,COL15A1,COL23A1,COL3A1,ADAM9,COL6A2,CTSB,COL6A3,CTSK,COL12A1,COL1A2,ITGB1,COL9A3,COL1A1,CST3,PHYKPL,COL5A3,MMP2
GO:0044243	multicellular organism catabolic process	85	18	2.99e-07	1.65e-05	CTSS,COL15A1,COL23A1,COL3A1,ADAM9,COL6A2,CTSB,COL6A3,CTSK,COL12A1,COL1A2,ITGB1,COL9A3,COL1A1,CST3,PHYKPL,COL5A3,MMP2
GO:0032963	collagen metabolic process	123	21	1.41e-06	6.01e-05	CTSS,COL15A1,MFAP4,COL23A1,TGFB3,COL3A1,ADAM9,COL6A2,CTSB,COL6A3,CTSK,COL12A1,COL1A2,ITGB1,COL9A3,COL1A1,CST3,PHYKPL,COL5A3,MMP2,RAPGEF3
GO:0044259	multicellular organismal macromolecule metabolic process	128	21	2.74e-06	0.000107	CTSS,COL15A1,MFAP4,COL23A1,TGFB3,COL3A1,ADAM9,COL6A2,CTSB,COL6A3,CTSK,COL12A1,COL1A2,ITGB1,COL9A3,COL1A1,CST3,PHYKPL,COL5A3,MMP2,RAPGEF3
GO:0022411	cellular component disassembly	771	68	1.4e-05	0.000439	CTSS,COL15A1,ATP1B1,COL23A1,RPS3A,LPIN1,NCKAP5L,TIMP1,SET,CDK5RAP3,DCN,PAK2,FANCC,MFN2,DICER1,COL3A1,CFL1,MAP3K12,ADAM9,CAPNS1,COL6A2,CLASP2,ANXA5,ETF1,KAT2A,LCP1,RPS2,SPTBN5,CTSB,UBB,RPS9,CTSK,COL6A3,MICAL3,LAMA5,COL12A1,COL1A2,BNIP3L,LAMB1,COL9A3,HSPA8,GABARAPL2,KPNB1,LMNA,PLEK,EIF5A,KLC1,RPL4,COL1A1,RPLP0,CST3,OBSCN,GSN,MAP1A,PHYKPL,MMP2,SFRP4,SREBF2,COL5A3,TIMP2,STAT2,VDAC1,CHMP2B,PLEKHH2,LAM…
GO:0044236	multicellular organism metabolic process	144	21	1.81e-05	0.000559	CTSS,COL15A1,MFAP4,COL23A1,TGFB3,COL3A1,ADAM9,COL6A2,CTSB,COL6A3,CTSK,COL12A1,COL1A2,ITGB1,COL9A3,COL1A1,CST3,PHYKPL,COL5A3,MMP2,RAPGEF3
Annotation Cluster 4	Enrichment Score: 8.71120479387302
Annot	Term	Annotated	Significant	Pvalue	Padj	GeneID
GO:0006928	movement of cell or subcellular component	1956	185	1.09e-16	1.25e-13	EFEMP1,RAB6A,TYROBP,ATP1B1,RNF207,SPG7,DYNC2H1,MYO6,APOD,TNFRSF14,ULK4,DCLK1,DMD,SYK,CD74,B4GALT1,CDC42,ITGB4,ANXA1,KIT,PLCG1,TIMP1,TGFBR1,TTC21B,NCKAP1L,ARHGDIB,KALRN,PSME1,LDB1,YWHAB,NFASC,AIF1,CTHRC1,SULF1,FMNL1,PTPRA,SPOCK1,CD248,PHACTR4,PLXNB1,SELPLG,DCN,TYK2,WIPF1,PAK2,PLXNA3,ATP5B,ITGB2,C1QBP,STARD9,EGFL7,CXCL16,RHOA,HEXB,SPAG9,ABLIM1,APH1A,NRXN3,SPATA13,COL3A1,FBLN1,CFL1,SERPINF1,CYP1B1,S…
GO:0040011	locomotion	1831	173	1.6e-15	1.37e-12	EFEMP1,TYROBP,ATP1B1,CD4,SNX3,APOD,TNFRSF14,ULK4,DCLK1,SYK,B4GALT1,CD74,CDC42,ITGB4,ANXA1,KIT,PLCG1,TGFBR1,TIMP1,PLA2G6,NCKAP1L,ARHGDIB,KALRN,PSME1,LDB1,YWHAB,NFASC,AIF1,CTHRC1,SULF1,FMNL1,PTPRA,SPOCK1,CD248,ST6GAL1,PHACTR4,PLXNB1,SELPLG,DCN,TYK2,PVR,PAK2,PLXNA3,ATP5B,ITGB2,C1QBP,CXCL16,EGFL7,RHOA,HEXB,ABLIM1,SPAG9,APH1A,P4HB,NRXN3,SPATA13,COL3A1,FBLN1,CFL1,SERPINF1,CYP1B1,SORL1,ADAM9,TNK2,LCP1,C…
GO:0009653	anatomical structure morphogenesis	2771	227	2.03e-13	1.01e-10	EFEMP1,TYROBP,GNAS,COL15A1,RNF207,S100A4,SS18L1,C3,LEMD2,DYNC2H1,MAFB,FRAS1,MYO6,APOD,MDM4,THBS2,ULK4,DCLK1,DMD,SYK,SLC40A1,B4GALT1,CDC42,ITGB4,ANXA1,SPATA6,KIT,ARHGEF1,PLCG1,TGFBR1,NFIX,TTC21B,PKD1,STK40,TGFB3,KALRN,FKBP1A,PSME1,LDB1,YWHAB,NFASC,CEP164,CTHRC1,SF3B1,MGP,SULF1,FMNL1,PTPRA,CD248,CUL7,IDUA,ST6GAL1,PHACTR4,PLXNB1,PALLD,DCN,WIPF1,TGFBI,PAK2,PLXNA3,ATP5B,ITGB2,ANTXR1,C1QBP,RAB10,UNC13D…
GO:0016477	cell migration	1200	121	8.28e-13	3.15e-10	EFEMP1,ATP1B1,APOD,TNFRSF14,ULK4,DCLK1,SYK,B4GALT1,CD74,CDC42,ITGB4,ANXA1,KIT,PLCG1,TGFBR1,TIMP1,NCKAP1L,ARHGDIB,LDB1,AIF1,CTHRC1,SULF1,FMNL1,SPOCK1,CD248,PHACTR4,PLXNB1,SELPLG,DCN,TYK2,PAK2,PLXNA3,ATP5B,ITGB2,C1QBP,CXCL16,EGFL7,RHOA,HEXB,SPAG9,SPATA13,COL3A1,FBLN1,CFL1,SERPINF1,CYP1B1,SORL1,ADAM9,TNK2,LCP1,RECK,CLASP2,MITF,PCNT,MYSM1,VEGFB,IGFBP5,OPHN1,RUFY3,IKBKAP,USP24,LAMA5,MMP28,CD63,DAPK2,C…
GO:0051674	localization of cell	1308	126	6.39e-12	1.62e-09	EFEMP1,ATP1B1,APOD,TNFRSF14,ULK4,DCLK1,SYK,B4GALT1,CD74,CDC42,ITGB4,ANXA1,KIT,PLCG1,TGFBR1,TIMP1,NCKAP1L,ARHGDIB,LDB1,AIF1,CTHRC1,SULF1,FMNL1,SPOCK1,CD248,PHACTR4,PLXNB1,SELPLG,DCN,TYK2,PAK2,PLXNA3,ATP5B,ITGB2,C1QBP,CXCL16,EGFL7,RHOA,HEXB,SPAG9,SPATA13,COL3A1,FBLN1,CFL1,SERPINF1,CYP1B1,SORL1,ADAM9,TNK2,LCP1,RECK,CLASP2,ANXA5,MITF,PCNT,MYSM1,VEGFB,IGFBP5,PLTP,OPHN1,RUFY3,IKBKAP,USP24,LAMA5,MMP28,C…
GO:0048870	cell motility	1308	126	6.39e-12	1.62e-09	EFEMP1,ATP1B1,APOD,TNFRSF14,ULK4,DCLK1,SYK,B4GALT1,CD74,CDC42,ITGB4,ANXA1,KIT,PLCG1,TGFBR1,TIMP1,NCKAP1L,ARHGDIB,LDB1,AIF1,CTHRC1,SULF1,FMNL1,SPOCK1,CD248,PHACTR4,PLXNB1,SELPLG,DCN,TYK2,PAK2,PLXNA3,ATP5B,ITGB2,C1QBP,CXCL16,EGFL7,RHOA,HEXB,SPAG9,SPATA13,COL3A1,FBLN1,CFL1,SERPINF1,CYP1B1,SORL1,ADAM9,TNK2,LCP1,RECK,CLASP2,ANXA5,MITF,PCNT,MYSM1,VEGFB,IGFBP5,PLTP,OPHN1,RUFY3,IKBKAP,USP24,LAMA5,MMP28,C…
GO:0030334	regulation of cell migration	661	76	5.71e-11	1.22e-08	EFEMP1,APOD,TNFRSF14,ULK4,CD74,ANXA1,KIT,PLCG1,TGFBR1,TIMP1,NCKAP1L,ARHGDIB,LDB1,AIF1,SULF1,PLXNB1,DCN,PLXNA3,C1QBP,CXCL16,EGFL7,RHOA,SPAG9,SPATA13,COL3A1,FBLN1,SERPINF1,CYP1B1,SORL1,ADAM9,CLASP2,RECK,MYSM1,VEGFB,IGFBP5,RUFY3,IKBKAP,LAMA5,MMP28,CD63,DAPK2,ANGPT1,ITGB1,NISCH,CX3CR1,LAMB1,SFRP1,LAMA4,LMNA,ATP8A1,SFRP2,COL1A1,IGF1,CSF1R,THY1,CAPN7,MYOC,DAB2,IGF1R,GSN,MAGI2,PTGER4,LYN,FER,PTPRC,CALR,…
GO:2000145	regulation of cell motility	700	77	3.48e-10	5.42e-08	EFEMP1,APOD,TNFRSF14,ULK4,CD74,ANXA1,KIT,PLCG1,TGFBR1,TIMP1,NCKAP1L,ARHGDIB,LDB1,AIF1,SULF1,PLXNB1,DCN,PLXNA3,C1QBP,CXCL16,EGFL7,RHOA,SPAG9,SPATA13,COL3A1,FBLN1,SERPINF1,CYP1B1,SORL1,ADAM9,CLASP2,ANXA5,RECK,MYSM1,VEGFB,IGFBP5,RUFY3,IKBKAP,LAMA5,MMP28,CD63,DAPK2,ANGPT1,ITGB1,NISCH,CX3CR1,LAMB1,SFRP1,LAMA4,LMNA,ATP8A1,SFRP2,COL1A1,IGF1,CSF1R,THY1,CAPN7,MYOC,DAB2,IGF1R,GSN,MAGI2,PTGER4,LYN,FER,PTPRC…
GO:0051270	regulation of cellular component movement	757	80	1.04e-09	1.4e-07	EFEMP1,RNF207,APOD,TNFRSF14,ULK4,B4GALT1,CD74,ANXA1,KIT,PLCG1,TGFBR1,TIMP1,NCKAP1L,ARHGDIB,LDB1,AIF1,SULF1,PLXNB1,DCN,PLXNA3,C1QBP,CXCL16,EGFL7,RHOA,SPAG9,SPATA13,COL3A1,FBLN1,SERPINF1,CYP1B1,SORL1,ADAM9,CLASP2,ANXA5,RECK,MYSM1,VEGFB,IGFBP5,RUFY3,IKBKAP,LAMA5,MMP28,CD63,DAPK2,ANGPT1,ITGB1,NISCH,CX3CR1,LAMB1,SFRP1,LAMA4,LMNA,ATP8A1,SFRP2,COL1A1,IGF1,CSF1R,THY1,CAPN7,LAMP1,MYOC,DAB2,IGF1R,GSN,MAGI2…
GO:0040012	regulation of locomotion	759	80	1.18e-09	1.52e-07	EFEMP1,SNX3,APOD,TNFRSF14,ULK4,CD74,ANXA1,KIT,PLCG1,TGFBR1,TIMP1,NCKAP1L,ARHGDIB,LDB1,AIF1,SULF1,ST6GAL1,PLXNB1,DCN,PLXNA3,C1QBP,CXCL16,EGFL7,RHOA,SPAG9,P4HB,SPATA13,COL3A1,FBLN1,SERPINF1,CYP1B1,SORL1,ADAM9,CLASP2,ANXA5,RECK,MYSM1,VEGFB,IGFBP5,RUFY3,IKBKAP,LAMA5,MMP28,CD63,DAPK2,ANGPT1,ITGB1,NISCH,CX3CR1,LAMB1,SFRP1,LAMA4,LMNA,ATP8A1,SFRP2,COL1A1,IGF1,CSF1R,THY1,CAPN7,MYOC,DAB2,IGF1R,GSN,MAGI2,PT…
GO:0006935	chemotaxis	860	78	1.1e-06	4.99e-05	TYROBP,SYK,CD74,CDC42,ANXA1,KIT,PLCG1,PLA2G6,NCKAP1L,KALRN,PSME1,NFASC,AIF1,YWHAB,PTPRA,ST6GAL1,PLXNB1,PAK2,PLXNA3,ITGB2,C1QBP,CXCL16,RHOA,ABLIM1,APH1A,NRXN3,COL3A1,CFL1,COL6A2,CLASP2,ACTG1,SPTBN5,UBB,VEGFB,OPHN1,COL6A3,MMP28,DAPK2,ANGPT1,PTPN11,SHC3,ITGB1,ARHGEF28,CX3CR1,LAMB1,COL9A3,MYL12A,HSPA8,ZNF280D,CAP1,YES1,VCAM1,CALM3,KSR1,CSF1R,LSP1,TSC2,CALM1,ACTR2,HSP90AB1,LYN,MMP2,FER,COL5A3,MAPK8IP3…
GO:0042330	taxis	860	78	1.1e-06	4.99e-05	TYROBP,SYK,CD74,CDC42,ANXA1,KIT,PLCG1,PLA2G6,NCKAP1L,KALRN,PSME1,NFASC,AIF1,YWHAB,PTPRA,ST6GAL1,PLXNB1,PAK2,PLXNA3,ITGB2,C1QBP,CXCL16,RHOA,ABLIM1,APH1A,NRXN3,COL3A1,CFL1,COL6A2,CLASP2,ACTG1,SPTBN5,UBB,VEGFB,OPHN1,COL6A3,MMP28,DAPK2,ANGPT1,PTPN11,SHC3,ITGB1,ARHGEF28,CX3CR1,LAMB1,COL9A3,MYL12A,HSPA8,ZNF280D,CAP1,YES1,VCAM1,CALM3,KSR1,CSF1R,LSP1,TSC2,CALM1,ACTR2,HSP90AB1,LYN,MMP2,FER,COL5A3,MAPK8IP3…
GO:0040013	negative regulation of locomotion	262	30	4.42e-05	0.0012	SNX3,APOD,TIMP1,ARHGDIB,AIF1,ST6GAL1,DCN,SULF1,PLXNA3,EGFL7,RHOA,COL3A1,FBLN1,CYP1B1,SERPINF1,CLASP2,RECK,IGFBP5,MMP28,CD63,NISCH,CX3CR1,SFRP1,SFRP2,THY1,GSN,MAGI2,PTGER4,PLXNB3,STAT3
GO:0030335	positive regulation of cell migration	389	39	7.08e-05	0.00175	TNFRSF14,CD74,KIT,PLCG1,TGFBR1,NCKAP1L,AIF1,C1QBP,CXCL16,SPAG9,FBLN1,ADAM9,CLASP2,VEGFB,RUFY3,IKBKAP,DAPK2,ANGPT1,ITGB1,LAMB1,ATP8A1,COL1A1,IGF1,CSF1R,CAPN7,MYOC,DAB2,IGF1R,PTGER4,LYN,FER,CALR,PTPRC,RAPGEF3,DOCK5,DOCK7,SYNE2,LGALS9,SLC8A1
GO:0051272	positive regulation of cellular component movement	412	40	0.000116	0.00256	RNF207,TNFRSF14,CD74,KIT,PLCG1,TGFBR1,NCKAP1L,AIF1,C1QBP,CXCL16,SPAG9,FBLN1,ADAM9,CLASP2,VEGFB,RUFY3,IKBKAP,DAPK2,ANGPT1,ITGB1,LAMB1,ATP8A1,COL1A1,IGF1,CSF1R,CAPN7,MYOC,DAB2,IGF1R,PTGER4,LYN,FER,CALR,PTPRC,RAPGEF3,DOCK5,DOCK7,SYNE2,LGALS9,SLC8A1
GO:2000147	positive regulation of cell motility	401	39	0.000135	0.00292	TNFRSF14,CD74,KIT,PLCG1,TGFBR1,NCKAP1L,AIF1,C1QBP,CXCL16,SPAG9,FBLN1,ADAM9,CLASP2,VEGFB,RUFY3,IKBKAP,DAPK2,ANGPT1,ITGB1,LAMB1,ATP8A1,COL1A1,IGF1,CSF1R,CAPN7,MYOC,DAB2,IGF1R,PTGER4,LYN,FER,CALR,PTPRC,RAPGEF3,DOCK5,DOCK7,SYNE2,LGALS9,SLC8A1
GO:0040017	positive regulation of locomotion	418	40	0.000157	0.00329	TNFRSF14,CD74,KIT,PLCG1,TGFBR1,NCKAP1L,AIF1,C1QBP,CXCL16,SPAG9,P4HB,FBLN1,ADAM9,CLASP2,VEGFB,RUFY3,IKBKAP,DAPK2,ANGPT1,ITGB1,LAMB1,ATP8A1,COL1A1,IGF1,CSF1R,CAPN7,MYOC,DAB2,IGF1R,PTGER4,LYN,FER,CALR,PTPRC,RAPGEF3,DOCK5,DOCK7,SYNE2,LGALS9,SLC8A1
Annotation Cluster 5	Enrichment Score: 8.19138804970385
Annot	Term	Annotated	Significant	Pvalue	Padj	GeneID
GO:0009611	response to wounding	1060	104	2.03e-10	3.39e-08	CTSS,GNAS,ATP1B1,MTR,C3,HBB,APOD,SYK,GUCY1A2,TNFRSF1A,B4GALT1,CD74,CDC42,ITGB4,ANXA1,PLCG1,TGFBR1,TIMP1,MYOF,DOCK6,NDFIP1,TGFB3,AIF1,C7,NT5E,SELPLG,DCN,C6orf89,ITGB2,C1QBP,RHOA,PLCG2,LOX,SRGN,GNAI2,SCARA5,MFN2,DICER1,COL3A1,FBLN1,CFL1,SERPINF1,CLASP2,ANXA5,ACTG1,TMSB4X,CTSB,VEGFB,CLU,SERPING1,LYVE1,SRSF5,YWHAZ,CD63,TTN,PSAP,COL1A2,ANGPT1,PTPN11,MTA1,ITGB1,DST,CAPN3,CX3CR1,MYL12A,PLEK,ITPR3,CAP1,P…
GO:0042060	wound healing	740	79	8.33e-10	1.17e-07	GNAS,ATP1B1,C3,HBB,APOD,SYK,GUCY1A2,B4GALT1,CD74,CDC42,ANXA1,PLCG1,TGFBR1,TIMP1,MYOF,DOCK6,TGFB3,DCN,SELPLG,C6orf89,ITGB2,C1QBP,RHOA,PLCG2,LOX,GNAI2,SCARA5,MFN2,DICER1,COL3A1,FBLN1,CFL1,SRGN,CLASP2,ANXA5,ACTG1,TMSB4X,VEGFB,CLU,SERPING1,YWHAZ,CD63,PSAP,TTN,ANGPT1,COL1A2,PTPN11,ITGB1,CAPN3,MYL12A,ITPR3,CAP1,PLEK,KLC1,PRKACA,YES1,COL1A1,CALM3,IGF1,SIRPA,SELL,CALM1,ITGAM,GPX1,GSN,PTGER4,CALU,LYN,RAPG…
GO:0002576	platelet degranulation	87	21	2.57e-09	2.88e-07	SYK,TIMP1,TGFB3,SRGN,CFL1,TMSB4X,CLU,SERPING1,VEGFB,CD63,PSAP,TTN,PLEK,CAP1,CALM3,IGF1,CALM1,CALU,LYN,CFD,F13A1
GO:0007596	blood coagulation	566	64	3.94e-09	4.22e-07	GNAS,ATP1B1,C3,HBB,SYK,GUCY1A2,CD74,CDC42,PLCG1,TIMP1,DOCK6,TGFB3,SELPLG,ITGB2,C1QBP,RHOA,PLCG2,SRGN,GNAI2,SCARA5,MFN2,COL3A1,FBLN1,CFL1,ANXA5,ACTG1,TMSB4X,VEGFB,CLU,SERPING1,YWHAZ,CD63,PSAP,TTN,ANGPT1,COL1A2,PTPN11,ITGB1,MYL12A,ITPR3,CAP1,PLEK,KLC1,PRKACA,YES1,COL1A1,CALM3,IGF1,SIRPA,SELL,CALM1,ITGAM,CALU,LYN,RAPGEF3,SH2B1,DOCK9,TLR4,CLIC1,CFD,ACTB,SLC8A1,CD34,F13A1
GO:0007599	hemostasis	571	64	5.57e-09	5.46e-07	GNAS,ATP1B1,C3,HBB,SYK,GUCY1A2,CD74,CDC42,PLCG1,TIMP1,DOCK6,TGFB3,SELPLG,ITGB2,C1QBP,RHOA,PLCG2,SRGN,GNAI2,SCARA5,MFN2,COL3A1,FBLN1,CFL1,ANXA5,ACTG1,TMSB4X,VEGFB,CLU,SERPING1,YWHAZ,CD63,PSAP,TTN,ANGPT1,COL1A2,PTPN11,ITGB1,MYL12A,ITPR3,CAP1,PLEK,KLC1,PRKACA,YES1,COL1A1,CALM3,IGF1,SIRPA,SELL,CALM1,ITGAM,CALU,LYN,RAPGEF3,SH2B1,DOCK9,TLR4,CLIC1,CFD,ACTB,SLC8A1,CD34,F13A1
GO:0050817	coagulation	571	64	5.57e-09	5.46e-07	GNAS,ATP1B1,C3,HBB,SYK,GUCY1A2,CD74,CDC42,PLCG1,TIMP1,DOCK6,TGFB3,SELPLG,ITGB2,C1QBP,RHOA,PLCG2,SRGN,GNAI2,SCARA5,MFN2,COL3A1,FBLN1,CFL1,ANXA5,ACTG1,TMSB4X,VEGFB,CLU,SERPING1,YWHAZ,CD63,PSAP,TTN,ANGPT1,COL1A2,PTPN11,ITGB1,MYL12A,ITPR3,CAP1,PLEK,KLC1,PRKACA,YES1,COL1A1,CALM3,IGF1,SIRPA,SELL,CALM1,ITGAM,CALU,LYN,RAPGEF3,SH2B1,DOCK9,TLR4,CLIC1,CFD,ACTB,SLC8A1,CD34,F13A1
GO:0030168	platelet activation	257	38	5.76e-09	5.56e-07	GNAS,HBB,SYK,TIMP1,TGFB3,RHOA,PLCG2,GNAI2,SRGN,COL3A1,CFL1,ACTG1,TMSB4X,VEGFB,CLU,SERPING1,YWHAZ,CD63,PSAP,COL1A2,PTPN11,TTN,MYL12A,ITPR3,CAP1,PLEK,COL1A1,CALM3,IGF1,CALM1,CALU,LYN,RAPGEF3,TLR4,CLIC1,CFD,ACTB,F13A1
GO:0001775	cell activation	980	90	8.77e-08	6.01e-06	TYROBP,GNAS,CD4,HBB,MAFB,TNFRSF14,SYK,CD74,CDC42,ANXA1,KIT,TGFBR1,TIMP1,LEPR,HLA-A,NCKAP1L,NDFIP1,FKBP1A,TGFB3,AIF1,SELPLG,PAK2,ITGB2,UNC13D,RHOA,HLA-E,PLCG2,SRGN,GNAI2,HLA-DRB5,COL3A1,CFL1,ADAM9,LCP1,ACTG1,HLA-DRA,TMSB4X,VEGFB,CLU,SERPING1,YWHAZ,HLA-DPA1,CD63,PSAP,TTN,COL1A2,PTPN11,VSIG4,ITGB1,CAPN3,CX3CR1,SFRP1,MYL12A,HLA-DPB1,ITPR3,CAP1,PLEK,MNDA,HLA-DRB1,YES1,COL1A1,CALM3,IGF1,VCAM1,SPI1,CALM…
GO:0050878	regulation of body fluid levels	721	69	7.06e-07	3.48e-05	GNAS,ATP1B1,C3,HBB,SYK,GUCY1A2,CD74,CDC42,PLCG1,TIMP1,DOCK6,TGFB3,SELPLG,ITGB2,C1QBP,ADCY4,RHOA,PLCG2,SRGN,GNAI2,SCARA5,MFN2,COL3A1,FBLN1,CFL1,ANXA5,ACTG1,TMSB4X,CYBA,VEGFB,CLU,SERPING1,YWHAZ,CD63,PSAP,TTN,ANGPT1,COL1A2,PTPN11,ITGB1,MYL12A,ITPR3,CAP1,PLEK,KLC1,PRKACA,YES1,COL1A1,CALM3,IGF1,SIRPA,SELL,CALM1,ITGAM,PTGER4,CALU,LYN,RAPGEF3,SH2B1,DOCK9,TLR4,SLC4A5,CLIC1,PAM,CFD,ACTB,SLC8A1,CD34,F13A1
Annotation Cluster 6	Enrichment Score: 8.16620656568079
Annot	Term	Annotated	Significant	Pvalue	Padj	GeneID
GO:0048583	regulation of response to stimulus	3705	300	1.01e-17	1.38e-14	CTSS,TYROBP,GNAS,SECTM1,C1S,ATP1B1,UACA,S100A4,COLEC12,C3,LEMD2,C1R,DYNC2H1,CD4,DDX5,SNX3,APOD,TNKS,DMPK,LASP1,TNFRSF14,ULK4,DMD,CDK9,SYK,OS9,GSTM2,YBX3,ADIPOR1,TNFRSF1A,CD74,PDIA3,CDC42,DOT1L,ANXA1,KIT,ARHGEF1,PLCG1,TIMP1,TGFBR1,TTC21B,MYOF,PLA2G6,STK40,TSPYL2,LEPR,AP1B1,NCKAP1L,ARHGDIB,HLA-A,NDFIP1,TGFB3,TMBIM6,CNKSR2,KALRN,FKBP1A,PSME1,YWHAB,AIF1,CTHRC1,CDK5RAP3,SULF1,PTPRA,CHRDL1,C7,ST6GAL1,P…
GO:0007167	enzyme linked receptor protein signaling pathway	1246	117	2.02e-10	3.39e-08	EFEMP1,CD4,APOD,SYK,CDK9,ADIPOR1,CDC42,CYBB,KIT,ARHGEF1,PLCG1,TGFBR1,TCIRG1,MYOF,NCKAP1L,MPZL1,TGFB3,KALRN,FKBP1A,PSME1,YWHAB,SULF1,PTPRA,CHRDL1,DCN,TYK2,PAK2,ARHGEF17,ADCY4,GPC3,RHOA,FMOD,FKBP8,APH1A,HTRA3,COL3A1,CFL1,ADAM9,TNK2,MUC20,CLASP2,ACTG1,SPTBN5,CYBA,CCNT2,VEGFB,UBB,IGFBP5,MAPKAPK2,LGMN,PHLPP1,APLP2,CD63,PLCE1,AHI1,COL1A2,ANGPT1,PTPN11,SHC3,SFRP1,ARHGEF28,MYL12A,OGT,ITPR3,CSPG4,ZNF423,P…
GO:0009966	regulation of signal transduction	2641	205	6.63e-10	9.67e-08	GNAS,SECTM1,UACA,S100A4,C3,LEMD2,DYNC2H1,CD4,DDX5,SNX3,APOD,TNKS,DMPK,LASP1,TNFRSF14,ULK4,DMD,SYK,GSTM2,YBX3,ADIPOR1,TNFRSF1A,CD74,PDIA3,CDC42,DOT1L,KIT,ARHGEF1,PLCG1,TIMP1,TGFBR1,TTC21B,MYOF,PLA2G6,STK40,TSPYL2,ARHGDIB,NDFIP1,TGFB3,TMBIM6,CNKSR2,KALRN,FKBP1A,PSME1,YWHAB,CTHRC1,CDK5RAP3,SULF1,PTPRA,CHRDL1,PHACTR4,PLXNB1,DCN,TYK2,SLA,PAK2,ARHGEF17,ARHGEF25,ATF3,C1QBP,DDX17,RAP1GAP,EGFL7,GPC3,RHOA,…
GO:0071310	cellular response to organic substance	2393	188	1.69e-09	2.03e-07	CTSS,SEC62,GNAS,COLEC12,DDX5,EIF4G2,TNFRSF14,GAPDH,DMD,CDK9,SYK,GSTM2,YBX3,ADIPOR1,TNFRSF1A,CD74,TUBA1B,CLEC3B,ANXA1,HNRNPA2B1,KIT,LPIN1,ARHGEF1,PLCG1,TGFBR1,TCIRG1,MYOF,PLA2G6,TSPYL2,LEPR,HLA-A,TGFB3,TMBIM6,KALRN,FKBP1A,PSME1,YWHAB,AIF1,EEF2,CDK5RAP3,SULF1,UBA7,PTPRA,CHRDL1,CUL7,SELPLG,DCN,TYK2,SPIDR,PAK2,ARHGEF17,ITGB2,ATF3,ATXN3,DDX17,RAB10,RAP1GAP,ADCY4,CXCL16,GPC3,RHOA,HLA-E,FMOD,FKBP8,APH1A…
GO:0023051	regulation of signaling	2998	224	2.59e-09	2.88e-07	GNAS,SECTM1,ATP1B1,RNF207,UACA,S100A4,C3,LEMD2,DYNC2H1,CD4,DDX5,SNX3,MYO6,APOD,TNKS,DMPK,LASP1,TNFRSF14,ULK4,DMD,SYK,GSTM2,YBX3,PTGS1,ADIPOR1,TNFRSF1A,CD74,PDIA3,CDC42,DOT1L,ANXA1,KIT,ARHGEF1,PLCG1,TIMP1,TGFBR1,TTC21B,MYOF,PLA2G6,STK40,TSPYL2,ARHGDIB,NDFIP1,TGFB3,TMBIM6,CNKSR2,KALRN,FKBP1A,PSME1,YWHAB,CTHRC1,CDK5RAP3,SULF1,PTPRA,CHRDL1,PHACTR4,PLXNB1,DCN,TYK2,SLA,PAK2,ARHGEF17,ARHGEF25,ATF3,C1QBP…
GO:0070887	cellular response to chemical stimulus	2885	216	4.77e-09	4.95e-07	CTSS,SEC62,GNAS,MTR,COLEC12,DDX5,EIF4G2,MDM4,GAPDH,TNFRSF14,DMD,CDK9,SYK,SLC40A1,GSTM2,YBX3,PTGS1,ADIPOR1,TNFRSF1A,CD74,TUBA1B,CLEC3B,ANXA1,HNRNPA2B1,KIT,LPIN1,ARHGEF1,PLCG1,TGFBR1,TCIRG1,MYOF,PLA2G6,TSPYL2,LEPR,NCKAP1L,HLA-A,TGFB3,TMBIM6,KALRN,FKBP1A,PSME1,YWHAB,AIF1,EEF2,CDK5RAP3,SULF1,UBA7,PTPRA,CHRDL1,CUL7,SELPLG,DCN,TYK2,SPIDR,PAK2,ARHGEF17,ITGB2,ATF3,ATXN3,C1QBP,DDX17,RAB10,RAP1GAP,ADCY4,CX…
GO:0007166	cell surface receptor signaling pathway	2828	211	1.04e-08	9.07e-07	EFEMP1,TYROBP,DYNC2H1,CD4,EIF4G2,SNX3,APOD,TNKS,DMPK,TNFRSF14,GABARAP,SYK,CDK9,ADIPOR1,TNFRSF1A,CD74,B4GALT1,PDIA3,CDC42,ITGB4,ANXA1,CYBB,KIT,ARHGEF1,PLCG1,TIMP1,TGFBR1,TCIRG1,TTC21B,MYOF,PLA2G6,LEPR,NCKAP1L,HLA-A,MPZL1,TGFB3,KALRN,FKBP1A,PSME1,LDB1,YWHAB,CTHRC1,SULF1,UBA7,PTPRA,CHRDL1,PHACTR4,PLXNB1,DCN,TYK2,WIPF1,PAK2,ARHGEF17,PLXNA3,DDB1,ITGB2,ATF3,ADCY4,EGFL7,GPC3,FCGRT,RHOA,HLA-E,FMOD,FKBP8,…
GO:0007169	transmembrane receptor protein tyrosine kinase signaling pathway	932	88	3.51e-08	2.53e-06	EFEMP1,CD4,APOD,SYK,ADIPOR1,CDC42,CYBB,KIT,ARHGEF1,PLCG1,TCIRG1,MYOF,NCKAP1L,MPZL1,KALRN,PSME1,YWHAB,SULF1,PTPRA,DCN,TYK2,PAK2,ARHGEF17,ADCY4,RHOA,APH1A,CFL1,TNK2,MUC20,CLASP2,ACTG1,SPTBN5,CYBA,UBB,VEGFB,IGFBP5,MAPKAPK2,LGMN,PHLPP1,APLP2,CD63,PLCE1,AHI1,ANGPT1,PTPN11,SHC3,ARHGEF28,MYL12A,OGT,ITPR3,CSPG4,PRKACA,YES1,CALM3,IGF1,KSR1,CSF1R,RAB7A,TSC2,CALM1,SH3KBP1,MYOC,ACTR2,RHBDF1,IGF1R,IGFBP4,OBSC…
GO:0007165	signal transduction	5771	370	3.4e-07	1.85e-05	CTSS,EFEMP1,RAB6A,SEC62,TYROBP,GNAS,LGALS3BP,COL15A1,SECTM1,KMT2C,ATP1B1,UACA,S100A4,COLEC12,C3,LEMD2,DYNC2H1,HIVEP2,CD4,DDX5,EIF4G2,SNX3,MYO6,TNKS,APOD,LASP1,DMPK,MDM4,TNFRSF14,GABARAP,ULK4,DCLK1,DMD,SYK,CDK9,GUCY1A2,GSTM2,YBX3,ADIPOR1,TNFRSF1A,CD74,PDIA3,B4GALT1,DOT1L,CDC42,ITGB4,CYBB,ANXA1,KIT,ARHGEF1,PLCG1,TIMP1,TGFBR1,TCIRG1,TTC21B,MYOF,EBP,PKD1,PLA2G6,TSPYL2,STK40,CNTLN,LEPR,NCKAP1L,ARHGDIB…
GO:0007154	cell communication	6319	391	6.63e-06	0.000231	CTSS,EFEMP1,RAB6A,SEC62,TYROBP,GNAS,LGALS3BP,COL15A1,SECTM1,KMT2C,ATP1B1,RNF207,UACA,S100A4,COLEC12,C3,LEMD2,DYNC2H1,HIVEP2,CD4,FRAS1,DDX5,EIF4G2,SNX3,MYO6,TNKS,APOD,LASP1,DMPK,MDM4,TNFRSF14,GABARAP,ULK4,DCLK1,DMD,SYK,CDK9,GUCY1A2,GSTM2,YBX3,PTGS1,ADIPOR1,TNFRSF1A,CD74,PDIA3,B4GALT1,DOT1L,CDC42,ITGB4,CYBB,ANXA1,KIT,ARHGEF1,PLCG1,TIMP1,TGFBR1,TCIRG1,TTC21B,MYOF,EBP,PKD1,PLA2G6,TSPYL2,STK40,CNTLN,L…
GO:0044700	single organism signaling	6235	383	1.99e-05	0.0006	CTSS,EFEMP1,RAB6A,SEC62,TYROBP,GNAS,LGALS3BP,COL15A1,SECTM1,KMT2C,ATP1B1,RNF207,UACA,S100A4,COLEC12,C3,LEMD2,DYNC2H1,HIVEP2,CD4,DDX5,EIF4G2,SNX3,MYO6,TNKS,APOD,LASP1,DMPK,MDM4,TNFRSF14,GABARAP,ULK4,DCLK1,DMD,SYK,CDK9,GUCY1A2,GSTM2,YBX3,PTGS1,ADIPOR1,TNFRSF1A,CD74,PDIA3,B4GALT1,DOT1L,CDC42,ITGB4,CYBB,ANXA1,KIT,ARHGEF1,PLCG1,TIMP1,TGFBR1,TCIRG1,TTC21B,MYOF,EBP,PKD1,PLA2G6,TSPYL2,STK40,CNTLN,LEPR,NC…
GO:0023052	signaling	6241	383	2.19e-05	0.00065	CTSS,EFEMP1,RAB6A,SEC62,TYROBP,GNAS,LGALS3BP,COL15A1,SECTM1,KMT2C,ATP1B1,RNF207,UACA,S100A4,COLEC12,C3,LEMD2,DYNC2H1,HIVEP2,CD4,DDX5,EIF4G2,SNX3,MYO6,TNKS,APOD,LASP1,DMPK,MDM4,TNFRSF14,GABARAP,ULK4,DCLK1,DMD,SYK,CDK9,GUCY1A2,GSTM2,YBX3,PTGS1,ADIPOR1,TNFRSF1A,CD74,PDIA3,B4GALT1,DOT1L,CDC42,ITGB4,CYBB,ANXA1,KIT,ARHGEF1,PLCG1,TIMP1,TGFBR1,TCIRG1,TTC21B,MYOF,EBP,PKD1,PLA2G6,TSPYL2,STK40,CNTLN,LEPR,NC…
Annotation Cluster 7	Enrichment Score: 8.12770628812715
Annot	Term	Annotated	Significant	Pvalue	Padj	GeneID
GO:0044707	single-multicellular organism process	6081	422	4.66e-14	2.9e-11	CTSS,MAN2B1,ZBTB40,EFEMP1,TYROBP,GNAS,COL15A1,PLS3,KMT2C,ATP1B1,RNF207,MTR,S100A4,SPG7,SS18L1,C3,LEMD2,DYNC2H1,HIVEP2,CD4,MAFB,FRAS1,DDX5,HBB,SNX3,MYO6,APOD,DMPK,MDM4,TNFRSF14,THBS2,ULK4,DCLK1,CHD2,DMD,SYK,CDK9,SLC40A1,MFAP4,GUCY1A2,CLMN,GSTM2,YBX3,COL23A1,GPNMB,PTGS1,TNFRSF1A,CD74,B4GALT1,CLEC3B,CDC42,ITGB4,ANXA1,SPATA6,KIT,LPIN1,KMT2B,ARHGEF1,PLCG1,STON2,TIMP1,TGFBR1,NFIX,TTC21B,EBP,PKD1,PLA2G6…
GO:0048856	anatomical structure development	5180	369	2.28e-13	1.04e-10	CDC25B,ZBTB40,EFEMP1,TYROBP,GNAS,COL15A1,SECTM1,PLS3,KMT2C,RNF207,MTR,S100A4,SPG7,SS18L1,C3,LEMD2,DYNC2H1,CD4,MAFB,FRAS1,DDX5,SNX3,MYO6,APOD,DMPK,MDM4,THBS2,ULK4,DCLK1,CHD2,DMD,SYK,CDK9,SLC40A1,CLMN,YBX3,GPNMB,TNFRSF1A,CD74,B4GALT1,CLEC3B,CDC42,ITGB4,ANXA1,SPATA6,KIT,LPIN1,KMT2B,ARHGEF1,PLCG1,STON2,TIMP1,TGFBR1,NFIX,TTC21B,EBP,PKD1,STK40,KIAA1109,LEPR,AP1B1,NCKAP1L,MFAP5,NDFIP1,TMBIM6,CDK13,TGFB3…
GO:0030030	cell projection organization	1500	140	3.67e-12	1.09e-09	EFEMP1,TYROBP,MTR,SS18L1,DYNC2H1,SNX3,APOD,MYO6,ULK4,DCLK1,DMD,CLMN,CDC42,ITGB4,SPATA6,KIT,ARHGEF1,PLCG1,TGFBR1,TTC21B,RTTN,TGFB3,KALRN,PSME1,YWHAB,NFASC,AIF1,CEP164,CTHRC1,PTPRA,SPOCK1,CUL7,PLXNB1,PAK2,EMP1,PLXNA3,ACSL4,RAB10,RAP1GAP,RHOA,FMOD,ATXN2,ABLIM1,APH1A,NRXN3,DICER1,MICALL2,COL3A1,SPATA13,CFL1,SERPINF1,CEP290,SZT2,DZIP1L,TTLL3,COL6A2,KAT2A,CLASP2,ACTG1,SPTBN5,BTG2,PCNT,UBB,CLU,OPHN1,RUF…
GO:0032502	developmental process	5838	400	4e-12	1.14e-09	CDC25B,ZBTB40,EFEMP1,TYROBP,GNAS,COL15A1,SECTM1,PLS3,KMT2C,RNF207,MTR,S100A4,SPG7,SS18L1,C3,LEMD2,DYNC2H1,HIVEP2,CD4,MAFB,FRAS1,DDX5,SNX3,MYO6,APOD,DMPK,MDM4,TNFRSF14,THBS2,ULK4,DCLK1,CHD2,DMD,SYK,CDK9,RNPC3,SLC40A1,CLMN,YBX3,RPS3A,GPNMB,PTGS1,TNFRSF1A,CD74,B4GALT1,CLEC3B,CDC42,ITGB4,ANXA1,SPATA6,KIT,LPIN1,KMT2B,ARHGEF1,PLCG1,STON2,TIMP1,TGFBR1,NFIX,TTC21B,EBP,PKD1,STK40,KIAA1109,LEPR,AP1B1,NCKAP…
GO:0048731	system development	4394	318	5.95e-12	1.62e-09	ZBTB40,EFEMP1,TYROBP,GNAS,COL15A1,PLS3,KMT2C,RNF207,MTR,S100A4,SPG7,SS18L1,C3,LEMD2,DYNC2H1,CD4,MAFB,FRAS1,DDX5,SNX3,MYO6,APOD,MDM4,THBS2,ULK4,CHD2,DCLK1,DMD,SYK,SLC40A1,CLMN,YBX3,GPNMB,CD74,B4GALT1,CLEC3B,CDC42,ITGB4,ANXA1,KIT,LPIN1,KMT2B,ARHGEF1,PLCG1,STON2,TGFBR1,TIMP1,NFIX,TTC21B,EBP,PKD1,STK40,LEPR,AP1B1,NCKAP1L,MFAP5,NDFIP1,CDK13,TGFB3,TMBIM6,KALRN,FKBP1A,PSME1,PIGT,LDB1,YWHAB,NFASC,CTHRC1,…
GO:0007275	multicellular organism development	4949	348	1.36e-11	3.26e-09	ZBTB40,EFEMP1,TYROBP,GNAS,COL15A1,PLS3,KMT2C,RNF207,MTR,S100A4,SPG7,SS18L1,C3,LEMD2,DYNC2H1,HIVEP2,CD4,MAFB,FRAS1,DDX5,SNX3,MYO6,APOD,MDM4,TNFRSF14,THBS2,ULK4,DCLK1,CHD2,DMD,SYK,SLC40A1,CLMN,YBX3,GPNMB,TNFRSF1A,CD74,B4GALT1,CLEC3B,CDC42,ITGB4,ANXA1,SPATA6,KIT,LPIN1,KMT2B,ARHGEF1,PLCG1,STON2,TIMP1,TGFBR1,NFIX,TTC21B,EBP,PKD1,STK40,KIAA1109,LEPR,AP1B1,NCKAP1L,MFAP5,ARHGDIB,NDFIP1,TMBIM6,CDK13,RTTN,…
GO:0044767	single-organism developmental process	5754	392	2.07e-11	4.57e-09	CDC25B,ZBTB40,EFEMP1,TYROBP,GNAS,COL15A1,PLS3,KMT2C,RNF207,MTR,S100A4,SPG7,SS18L1,C3,LEMD2,DYNC2H1,HIVEP2,CD4,MAFB,FRAS1,DDX5,SNX3,MYO6,APOD,DMPK,MDM4,TNFRSF14,THBS2,ULK4,DCLK1,CHD2,DMD,SYK,CDK9,SLC40A1,CLMN,YBX3,RPS3A,GPNMB,PTGS1,TNFRSF1A,CD74,B4GALT1,CLEC3B,CDC42,ITGB4,ANXA1,SPATA6,KIT,LPIN1,KMT2B,ARHGEF1,PLCG1,STON2,TIMP1,TGFBR1,NFIX,TTC21B,EBP,PKD1,STK40,KIAA1109,LEPR,AP1B1,NCKAP1L,MFAP5,ARHG…
GO:0031175	neuron projection development	1107	105	1.12e-09	1.47e-07	EFEMP1,TYROBP,MTR,SS18L1,SNX3,APOD,MYO6,ULK4,DCLK1,DMD,CLMN,CDC42,KIT,ARHGEF1,PLCG1,KALRN,PSME1,NFASC,YWHAB,PTPRA,SPOCK1,CUL7,PLXNB1,PAK2,PLXNA3,ACSL4,RAB10,RHOA,FMOD,ATXN2,ABLIM1,APH1A,NRXN3,DICER1,COL3A1,MICALL2,CFL1,SERPINF1,SZT2,COL6A2,CLASP2,ACTG1,SPTBN5,BTG2,UBB,CLU,OPHN1,RUFY3,COL6A3,YWHAH,ARF6,GAK,HERC1,ANGPT1,PTPN11,SHC3,ITGB1,ARHGEF28,LAMB1,COL9A3,MYL12A,HSPA8,ZNF280D,CAP1,OBSL1,INPP5E,…
GO:0000902	cell morphogenesis	1470	129	1.72e-09	2.03e-07	TYROBP,S100A4,SS18L1,DYNC2H1,ULK4,DCLK1,DMD,CDC42,ANXA1,SPATA6,KIT,ARHGEF1,PLCG1,TGFBR1,TTC21B,TGFB3,KALRN,PSME1,YWHAB,NFASC,CEP164,FMNL1,PTPRA,CUL7,IDUA,ST6GAL1,PLXNB1,PALLD,WIPF1,PAK2,PLXNA3,ITGB2,ANTXR1,C1QBP,RAB10,UNC13D,RHOA,FMOD,HEXB,ATXN2,ABLIM1,APH1A,NRXN3,DICER1,MICALL2,COL3A1,FBLN1,CFL1,CEP290,SZT2,DZIP1L,TTLL3,COL6A2,CLASP2,ACTG1,SPTBN5,PCNT,UBB,CLU,OPHN1,RUFY3,COL6A3,YWHAH,LAMA5,AHI1,…
GO:0048513	animal organ development	3139	233	1.95e-09	2.26e-07	ZBTB40,EFEMP1,TYROBP,GNAS,PLS3,KMT2C,RNF207,S100A4,LEMD2,DYNC2H1,CD4,MAFB,FRAS1,DDX5,MYO6,APOD,MDM4,ULK4,CHD2,DCLK1,DMD,SYK,SLC40A1,YBX3,GPNMB,CD74,B4GALT1,CLEC3B,CDC42,ITGB4,ANXA1,KIT,LPIN1,KMT2B,STON2,TIMP1,TGFBR1,NFIX,TTC21B,EBP,PKD1,STK40,LEPR,AP1B1,NCKAP1L,MFAP5,NDFIP1,CDK13,TGFB3,TMBIM6,FKBP1A,LDB1,CTHRC1,EEF2,MGP,CDK5RAP3,SULF1,CD248,CHRDL1,CUL7,IDUA,PHACTR4,PLXNB1,NT5E,PALLD,DCN,UTRN,AEBP…
GO:0048468	cell development	2185	173	5.24e-09	5.36e-07	CDC25B,EFEMP1,TYROBP,MTR,S100A4,SS18L1,SNX3,APOD,MYO6,ULK4,DCLK1,DMD,CLMN,TNFRSF1A,B4GALT1,CDC42,KIT,KMT2B,ARHGEF1,PLCG1,TGFBR1,NCKAP1L,TGFB3,KALRN,PSME1,YWHAB,NFASC,CTHRC1,CDK5RAP3,SULF1,PTPRA,SPOCK1,CUL7,ST6GAL1,PHACTR4,PLXNB1,PALLD,PAK2,PLXNA3,ANTXR1,C1QBP,ACSL4,RAB10,RAP1GAP,UNC13D,RHOA,FMOD,HEXB,ATXN2,ABLIM1,FANCC,SPAG9,APH1A,NRXN3,DICER1,MICALL2,COL3A1,FBLN1,CFL1,SERPINF1,CEP290,SZT2,SORL1,…
GO:0022008	neurogenesis	1699	142	5.85e-09	5.57e-07	EFEMP1,TYROBP,PLS3,MTR,SS18L1,LEMD2,DYNC2H1,SNX3,APOD,MYO6,ULK4,DCLK1,DMD,CLMN,CDC42,ANXA1,KIT,ARHGEF1,PLCG1,TGFBR1,NFIX,KALRN,PSME1,LDB1,PIGT,YWHAB,NFASC,CTHRC1,EEF2,CDK5RAP3,PTPRA,SPOCK1,CUL7,PLXNB1,PAK2,PLXNA3,ACSL4,RAB10,RAP1GAP,RHOA,FMOD,HEXB,ATXN2,ABLIM1,SPAG9,APH1A,NRXN3,DICER1,MICALL2,COL3A1,CFL1,SERPINF1,CEP290,SZT2,IGHMBP2,SORL1,PBX1,COL6A2,CLASP2,ACTG1,SPTBN5,BTG2,PCNT,UBB,CLU,OPHN1,RU…
GO:0032989	cellular component morphogenesis	1550	132	7.13e-09	6.69e-07	TYROBP,S100A4,SS18L1,DYNC2H1,ULK4,DCLK1,DMD,CDC42,ANXA1,SPATA6,KIT,ARHGEF1,PLCG1,TGFBR1,TTC21B,TGFB3,KALRN,PSME1,YWHAB,NFASC,CEP164,FMNL1,PTPRA,CUL7,IDUA,ST6GAL1,PLXNB1,PALLD,WIPF1,PAK2,PLXNA3,ITGB2,ANTXR1,C1QBP,RAB10,UNC13D,RHOA,FMOD,HEXB,ATXN2,ABLIM1,APH1A,NRXN3,DICER1,MICALL2,COL3A1,FBLN1,CFL1,CEP290,SZT2,DZIP1L,TTLL3,COL6A2,CLASP2,ACTG1,SPTBN5,PCNT,UBB,CLU,OPHN1,RUFY3,COL6A3,YWHAH,LAMA5,TTN,A…
GO:0009605	response to external stimulus	2530	193	1.02e-08	9.07e-07	CTSS,TYROBP,ATP1B1,C3,CD4,ENO1,SNX3,APOD,TNFRSF14,DCLK1,DMD,SYK,TNFRSF1A,CD74,CDC42,ANXA1,KIT,PLCG1,PKD1,PLA2G6,AP1B1,NCKAP1L,HLA-A,NDFIP1,KALRN,PSME1,YWHAB,NFASC,AIF1,EEF2,PTPRA,C7,ST6GAL1,PLXNB1,NT5E,DCN,WIPF1,PAK2,PLXNA3,ITGB2,ATF3,C1QBP,ACSL4,UNC13D,CXCL16,GPC3,RHOA,HLA-E,COX4I1,EEF1G,PLCG2,ABLIM1,APH1A,GNAI2,SCARA5,NRXN3,DICER1,HLA-DRB5,COL3A1,CFL1,SERPINF1,ADAM9,HNRNPUL1,DHRS3,COL6A2,KAT2A,…
GO:0030182	neuron differentiation	1506	128	1.42e-08	1.18e-06	EFEMP1,TYROBP,PLS3,MTR,SS18L1,DYNC2H1,SNX3,APOD,MYO6,ULK4,DCLK1,DMD,CLMN,CDC42,KIT,ARHGEF1,PLCG1,TGFBR1,NFIX,KALRN,PSME1,LDB1,PIGT,YWHAB,NFASC,CTHRC1,CDK5RAP3,PTPRA,SPOCK1,CUL7,PLXNB1,PAK2,PLXNA3,ACSL4,RAB10,RAP1GAP,RHOA,FMOD,ATXN2,ABLIM1,SPAG9,APH1A,NRXN3,DICER1,MICALL2,COL3A1,CFL1,SERPINF1,CEP290,SZT2,IGHMBP2,PBX1,COL6A2,CLASP2,ACTG1,SPTBN5,BTG2,UBB,CLU,OPHN1,RUFY3,COL6A3,YWHAH,ARF6,GAK,HERC1,D…
GO:0007399	nervous system development	2378	183	1.46e-08	1.21e-06	EFEMP1,TYROBP,PLS3,MTR,SPG7,SS18L1,LEMD2,DYNC2H1,MAFB,SNX3,APOD,MYO6,THBS2,ULK4,DCLK1,DMD,CLMN,CDC42,ANXA1,KIT,ARHGEF1,PLCG1,TGFBR1,NFIX,TTC21B,PKD1,KALRN,PSME1,LDB1,PIGT,YWHAB,NFASC,CTHRC1,EEF2,CDK5RAP3,SULF1,PTPRA,SPOCK1,CHRDL1,CUL7,PHACTR4,PLXNB1,NT5E,PAK2,PLXNA3,ATXN3,ACSL4,RAB10,RAP1GAP,NAV2,RHOA,FMOD,HEXB,FKBP8,ATXN2,ABLIM1,SPAG9,APH1A,NRXN3,DICER1,MICALL2,COL3A1,CFL1,SERPINF1,CEP290,SZT2,I…
GO:0030154	cell differentiation	3794	267	1.56e-08	1.27e-06	CDC25B,EFEMP1,TYROBP,GNAS,COL15A1,PLS3,MTR,S100A4,SS18L1,LEMD2,DYNC2H1,CD4,MAFB,DDX5,SNX3,MYO6,APOD,DMPK,ULK4,CHD2,DCLK1,CDK9,DMD,SYK,CLMN,RPS3A,GPNMB,TNFRSF1A,CD74,B4GALT1,CDC42,ITGB4,ANXA1,SPATA6,KIT,KMT2B,ARHGEF1,PLCG1,STON2,TGFBR1,NFIX,KIAA1109,LEPR,NCKAP1L,NDFIP1,TGFB3,KALRN,PSME1,PIGT,LDB1,YWHAB,NFASC,CTHRC1,EEF2,MGP,CDK5RAP3,SYNE1,SULF1,PTPRA,SPOCK1,CHRDL1,CUL7,ST6GAL1,PHACTR4,PLXNB1,PALLD…
GO:0048666	neuron development	1244	110	2.17e-08	1.67e-06	EFEMP1,TYROBP,MTR,SS18L1,SNX3,APOD,MYO6,ULK4,DCLK1,DMD,CLMN,CDC42,KIT,ARHGEF1,PLCG1,KALRN,PSME1,YWHAB,NFASC,CTHRC1,PTPRA,SPOCK1,CUL7,PLXNB1,PAK2,PLXNA3,ACSL4,RAB10,RHOA,FMOD,ATXN2,ABLIM1,APH1A,NRXN3,DICER1,MICALL2,COL3A1,CFL1,SERPINF1,CEP290,SZT2,COL6A2,CLASP2,ACTG1,SPTBN5,BTG2,UBB,CLU,OPHN1,RUFY3,COL6A3,YWHAH,ARF6,GAK,HERC1,AHI1,PTPN11,ANGPT1,SHC3,ITGB1,ARHGEF28,LAMB1,COL9A3,MYL12A,HSPA8,ZNF280D…
GO:0000904	cell morphogenesis involved in differentiation	1053	97	2.26e-08	1.72e-06	TYROBP,S100A4,SS18L1,DCLK1,CDC42,KIT,ARHGEF1,PLCG1,TGFBR1,TGFB3,KALRN,PSME1,NFASC,YWHAB,PTPRA,CUL7,ST6GAL1,PLXNB1,PALLD,PAK2,PLXNA3,ANTXR1,C1QBP,RAB10,UNC13D,RHOA,FMOD,ABLIM1,APH1A,NRXN3,MICALL2,COL3A1,FBLN1,CFL1,SZT2,COL6A2,CLASP2,ACTG1,SPTBN5,UBB,OPHN1,RUFY3,COL6A3,YWHAH,LAMA5,ANGPT1,PTPN11,SHC3,ITGB1,ARHGEF28,LAMB1,SFRP1,COL9A3,MYL12A,HSPA8,ZNF280D,CAP1,OBSL1,MAP1B,SFRP2,YES1,COL1A1,CALM3,KSR1…
GO:0048869	cellular developmental process	4046	279	4.58e-08	3.24e-06	CDC25B,EFEMP1,TYROBP,GNAS,COL15A1,PLS3,MTR,S100A4,SS18L1,LEMD2,DYNC2H1,CD4,MAFB,DDX5,SNX3,MYO6,APOD,DMPK,ULK4,CHD2,DCLK1,CDK9,DMD,SYK,CLMN,RPS3A,GPNMB,TNFRSF1A,CD74,B4GALT1,CDC42,ITGB4,ANXA1,SPATA6,KIT,KMT2B,ARHGEF1,PLCG1,STON2,TGFBR1,NFIX,TTC21B,KIAA1109,LEPR,NCKAP1L,NDFIP1,TGFB3,KALRN,PSME1,PIGT,LDB1,YWHAB,NFASC,CEP164,CTHRC1,EEF2,MGP,CDK5RAP3,SYNE1,SULF1,FMNL1,PTPRA,SPOCK1,CHRDL1,CUL7,IDUA,ST6…
GO:0048858	cell projection morphogenesis	1103	98	1.11e-07	7.25e-06	TYROBP,SS18L1,DYNC2H1,ULK4,DCLK1,DMD,CDC42,SPATA6,KIT,ARHGEF1,PLCG1,TTC21B,KALRN,PSME1,NFASC,CEP164,YWHAB,PTPRA,CUL7,PLXNB1,PAK2,PLXNA3,RAB10,RHOA,FMOD,ATXN2,ABLIM1,APH1A,NRXN3,DICER1,COL3A1,CFL1,CEP290,SZT2,DZIP1L,TTLL3,COL6A2,CLASP2,ACTG1,SPTBN5,PCNT,UBB,CLU,OPHN1,RUFY3,COL6A3,YWHAH,LAMA5,AHI1,ANGPT1,PTPN11,SHC3,ITGB1,ARHGEF28,LAMB1,COL9A3,MYL12A,HSPA8,ZNF280D,CAP1,OBSL1,CEP131,MAP1B,CEP250,YES…
GO:0048699	generation of neurons	1617	131	1.58e-07	9.72e-06	EFEMP1,TYROBP,PLS3,MTR,SS18L1,DYNC2H1,SNX3,APOD,MYO6,ULK4,DCLK1,DMD,CLMN,CDC42,KIT,ARHGEF1,PLCG1,TGFBR1,NFIX,KALRN,PSME1,LDB1,PIGT,YWHAB,NFASC,CTHRC1,CDK5RAP3,PTPRA,SPOCK1,CUL7,PLXNB1,PAK2,PLXNA3,ACSL4,RAB10,RAP1GAP,RHOA,FMOD,ATXN2,ABLIM1,SPAG9,APH1A,NRXN3,DICER1,MICALL2,COL3A1,CFL1,SERPINF1,CEP290,SZT2,IGHMBP2,SORL1,PBX1,COL6A2,CLASP2,ACTG1,SPTBN5,BTG2,PCNT,UBB,CLU,OPHN1,RUFY3,COL6A3,YWHAH,ARF6,…
GO:0032990	cell part morphogenesis	1123	98	2.6e-07	1.48e-05	TYROBP,SS18L1,DYNC2H1,ULK4,DCLK1,DMD,CDC42,SPATA6,KIT,ARHGEF1,PLCG1,TTC21B,KALRN,PSME1,NFASC,CEP164,YWHAB,PTPRA,CUL7,PLXNB1,PAK2,PLXNA3,RAB10,RHOA,FMOD,ATXN2,ABLIM1,APH1A,NRXN3,DICER1,COL3A1,CFL1,CEP290,SZT2,DZIP1L,TTLL3,COL6A2,CLASP2,ACTG1,SPTBN5,PCNT,UBB,CLU,OPHN1,RUFY3,COL6A3,YWHAH,LAMA5,AHI1,ANGPT1,PTPN11,SHC3,ITGB1,ARHGEF28,LAMB1,COL9A3,MYL12A,HSPA8,ZNF280D,CAP1,OBSL1,CEP131,MAP1B,CEP250,YES…
GO:0009888	tissue development	1781	139	5.47e-07	2.82e-05	EFEMP1,ZBTB40,GNAS,SECTM1,PLS3,RNF207,S100A4,LEMD2,DDX5,FRAS1,APOD,MYO6,MDM4,SLC40A1,YBX3,GPNMB,TNFRSF1A,B4GALT1,CLEC3B,CDC42,ITGB4,ANXA1,KIT,TIMP1,TGFBR1,PKD1,KIAA1109,TGFB3,FKBP1A,LDB1,CTHRC1,EEF2,MGP,SULF1,CUL7,PHACTR4,PALLD,DCN,TGFBI,EMP1,ITGB2,ATF3,DDX17,RAB10,GPC3,RHOA,FKBP8,SRGN,DICER1,COL3A1,CFL1,CEP290,CYP1B1,ADAM9,MLLT4,PBX1,KAT2A,CLASP2,RBBP6,MITF,BTG2,CTSB,MYSM1,UBB,IGFBP5,LUM,LAMA5,K…
GO:0032501	multicellular organismal process	7084	439	5.83e-07	2.98e-05	CTSS,MAN2B1,CDC25B,ZBTB40,EFEMP1,TYROBP,GNAS,COL15A1,PLS3,KMT2C,ATP1B1,RNF207,MTR,S100A4,SPG7,SS18L1,C3,LEMD2,DYNC2H1,HIVEP2,CD4,MAFB,FRAS1,DDX5,HBB,SNX3,MYO6,APOD,DMPK,MDM4,TNFRSF14,THBS2,ULK4,DCLK1,CHD2,DMD,SYK,CDK9,SLC40A1,MFAP4,GUCY1A2,CLMN,GSTM2,YBX3,COL23A1,GPNMB,PTGS1,TNFRSF1A,CD74,B4GALT1,CLEC3B,CDC42,ITGB4,ANXA1,SPATA6,KIT,LPIN1,KMT2B,ARHGEF1,PLCG1,STON2,TIMP1,TGFBR1,NFIX,TTC21B,MYOF,EBP…
GO:0048812	neuron projection morphogenesis	872	79	9.77e-07	4.55e-05	TYROBP,SS18L1,DCLK1,CDC42,KIT,ARHGEF1,PLCG1,KALRN,PSME1,NFASC,YWHAB,PTPRA,CUL7,PLXNB1,PAK2,PLXNA3,RAB10,RHOA,FMOD,ATXN2,ABLIM1,APH1A,NRXN3,DICER1,COL3A1,CFL1,SZT2,COL6A2,CLASP2,ACTG1,SPTBN5,UBB,CLU,OPHN1,RUFY3,COL6A3,YWHAH,ANGPT1,PTPN11,SHC3,ITGB1,ARHGEF28,LAMB1,COL9A3,MYL12A,HSPA8,ZNF280D,CAP1,OBSL1,MAP1B,YES1,CALM3,KSR1,CSF1R,SHANK3,CALM1,THY1,PPP1R9A,ACTR2,HSP90AB1,LYN,MMP2,MAP2,COL5A3,MAPK8IP…
GO:0050793	regulation of developmental process	2148	160	1.19e-06	5.28e-05	EFEMP1,TYROBP,GNAS,RNF207,SS18L1,C3,MAFB,DDX5,SNX3,DMPK,THBS2,ULK4,DMD,CDK9,SYK,YBX3,TNFRSF1A,B4GALT1,CD74,CDC42,ANXA1,KIT,ARHGEF1,PLCG1,TGFBR1,TIMP1,KIAA1109,NCKAP1L,ARHGDIB,NDFIP1,TGFB3,LDB1,CTHRC1,MGP,CDK5RAP3,SULF1,FMNL1,SPOCK1,CUL7,ST6GAL1,PLXNB1,DCN,WIPF1,PLXNA3,ITGB2,C1QBP,DDX17,RAP1GAP,UNC13D,RHOA,HEXB,ATXN2,SPAG9,SRGN,NRXN3,DICER1,COL3A1,LIMS2,FBLN1,CFL1,SERPINF1,C1QC,CYP1B1,SORL1,ADAM9,…
GO:0061564	axon development	782	72	1.69e-06	7.1e-05	TYROBP,MTR,APOD,DCLK1,CDC42,KIT,ARHGEF1,PLCG1,KALRN,PSME1,NFASC,YWHAB,PTPRA,PLXNB1,PAK2,PLXNA3,RAB10,RHOA,FMOD,ABLIM1,APH1A,NRXN3,COL3A1,CFL1,SZT2,COL6A2,CLASP2,ACTG1,SPTBN5,UBB,OPHN1,RUFY3,COL6A3,ANGPT1,PTPN11,SHC3,ITGB1,ARHGEF28,LAMB1,COL9A3,MYL12A,HSPA8,ZNF280D,CAP1,MAP1B,YES1,CALM3,KSR1,CSF1R,CALM1,THY1,ACTR2,HSP90AB1,CALU,LYN,MMP2,MAP2,COL5A3,MAPK8IP3,PTPRC,AP2M1,JAK1,PLXNB3,AKAP9,DOCK7,AATK…
GO:0097485	neuron projection guidance	577	57	2.54e-06	0.000101	TYROBP,CDC42,KIT,PLCG1,KALRN,NFASC,PSME1,YWHAB,PTPRA,PLXNB1,PAK2,PLXNA3,RHOA,ABLIM1,APH1A,NRXN3,COL3A1,CFL1,CLASP2,ACTG1,COL6A2,SPTBN5,UBB,OPHN1,COL6A3,ANGPT1,PTPN11,SHC3,ARHGEF28,ITGB1,LAMB1,COL9A3,HSPA8,MYL12A,ZNF280D,CAP1,YES1,CALM3,CSF1R,KSR1,CALM1,ACTR2,HSP90AB1,LYN,MMP2,COL5A3,MAPK8IP3,AP2M1,JAK1,PLXNB3,PTPRC,AKAP9,ACTB,RASAL2,TRIO,SLIT3,ARHGAP39
GO:0007411	axon guidance	577	57	2.54e-06	0.000101	TYROBP,CDC42,KIT,PLCG1,KALRN,NFASC,PSME1,YWHAB,PTPRA,PLXNB1,PAK2,PLXNA3,RHOA,ABLIM1,APH1A,NRXN3,COL3A1,CFL1,CLASP2,ACTG1,COL6A2,SPTBN5,UBB,OPHN1,COL6A3,ANGPT1,PTPN11,SHC3,ARHGEF28,ITGB1,LAMB1,COL9A3,HSPA8,MYL12A,ZNF280D,CAP1,YES1,CALM3,CSF1R,KSR1,CALM1,ACTR2,HSP90AB1,LYN,MMP2,COL5A3,MAPK8IP3,AP2M1,JAK1,PLXNB3,PTPRC,AKAP9,ACTB,RASAL2,TRIO,SLIT3,ARHGAP39
GO:0048667	cell morphogenesis involved in neuron differentiation	837	75	2.8e-06	0.000109	TYROBP,SS18L1,DCLK1,CDC42,KIT,ARHGEF1,PLCG1,KALRN,PSME1,NFASC,YWHAB,PTPRA,CUL7,PLXNB1,PAK2,PLXNA3,RAB10,RHOA,FMOD,ABLIM1,APH1A,NRXN3,COL3A1,CFL1,SZT2,COL6A2,CLASP2,ACTG1,SPTBN5,UBB,OPHN1,RUFY3,COL6A3,YWHAH,ANGPT1,PTPN11,SHC3,ITGB1,ARHGEF28,LAMB1,COL9A3,MYL12A,HSPA8,ZNF280D,CAP1,OBSL1,MAP1B,YES1,CALM3,KSR1,CSF1R,SHANK3,CALM1,THY1,PPP1R9A,ACTR2,HSP90AB1,LYN,MMP2,MAP2,COL5A3,MAPK8IP3,PTPRC,AP2M1,JAK…
GO:0048646	anatomical structure formation involved in morphogenesis	1169	97	2.85e-06	0.00011	GNAS,COL15A1,C3,DYNC2H1,LEMD2,APOD,THBS2,DMD,SYK,SLC40A1,B4GALT1,CDC42,ITGB4,SPATA6,PLCG1,TGFBR1,NFIX,FKBP1A,LDB1,NFASC,CEP164,CTHRC1,SF3B1,SULF1,PHACTR4,DCN,TGFBI,ATP5B,ITGB2,EGFL7,UNC13D,RHOA,ATXN2,ABLIM1,NRXN3,MFN2,DICER1,CFL1,SERPINF1,CEP290,CYP1B1,ADAM9,DZIP1L,TTLL3,KAT2A,CLASP2,ACTG1,PCNT,VEGFB,LAMA5,TTN,COL12A1,HERC1,AHI1,ANGPT1,PTPN11,ITGA7,ITGB1,CAPN3,CX3CR1,LAMB1,SFRP1,HIPK1,CSPG4,OBSL1…
GO:0007409	axonogenesis	751	69	3.02e-06	0.000115	TYROBP,DCLK1,CDC42,KIT,ARHGEF1,PLCG1,KALRN,PSME1,NFASC,YWHAB,PTPRA,PLXNB1,PAK2,PLXNA3,RAB10,RHOA,FMOD,ABLIM1,APH1A,NRXN3,COL3A1,CFL1,SZT2,COL6A2,CLASP2,ACTG1,SPTBN5,UBB,OPHN1,RUFY3,COL6A3,ANGPT1,PTPN11,SHC3,ITGB1,ARHGEF28,LAMB1,COL9A3,MYL12A,HSPA8,ZNF280D,CAP1,MAP1B,YES1,CALM3,KSR1,CSF1R,CALM1,THY1,ACTR2,HSP90AB1,LYN,MMP2,MAP2,COL5A3,MAPK8IP3,PTPRC,AP2M1,JAK1,PLXNB3,AKAP9,DOCK7,AATK,ACTB,RASAL2,T…
GO:0045595	regulation of cell differentiation	1500	114	2.22e-05	0.000655	EFEMP1,TYROBP,GNAS,SS18L1,MAFB,DDX5,SNX3,DMPK,ULK4,DMD,CDK9,SYK,TNFRSF1A,B4GALT1,CD74,CDC42,ANXA1,KIT,ARHGEF1,TGFBR1,KIAA1109,NCKAP1L,NDFIP1,TGFB3,LDB1,CTHRC1,CDK5RAP3,SPOCK1,CUL7,ST6GAL1,PLXNB1,PLXNA3,C1QBP,DDX17,RAP1GAP,UNC13D,RHOA,SPAG9,DICER1,COL3A1,FBLN1,CFL1,SERPINF1,C1QC,SORL1,PBX1,CLASP2,MITF,CLU,IGFBP5,RUFY3,YWHAH,ARF6,GAK,AHI1,SFRP1,ITGB1,CAPN3,CX3CR1,LMNA,OGT,OBSL1,INPP5E,PRKACA,MAP1B,…
GO:0060284	regulation of cell development	833	70	5e-05	0.00134	EFEMP1,TYROBP,SS18L1,SNX3,ULK4,DMD,TNFRSF1A,B4GALT1,CDC42,KIT,ARHGEF1,TGFBR1,TGFB3,CDK5RAP3,SPOCK1,CUL7,ST6GAL1,PLXNB1,PLXNA3,C1QBP,RAP1GAP,UNC13D,RHOA,SPAG9,DICER1,COL3A1,FBLN1,CFL1,SERPINF1,SORL1,PBX1,CLASP2,RUFY3,YWHAH,ARF6,GAK,ITGB1,SFRP1,CX3CR1,OBSL1,INPP5E,MAP1B,SFRP2,DBN1,COL1A1,IGF1,SHANK3,THY1,MYOC,PPP1R9A,DAB2,PI16,MAGI2,LYN,CALR,PLXNB3,ZMYND8,PHLDB1,POFUT2,TIMP2,WWTR1,ZEB1,RFX3,DOCK7,Z…
GO:0007417	central nervous system development	930	74	0.000173	0.00352	DYNC2H1,MAFB,APOD,ULK4,DCLK1,CDC42,NFIX,TTC21B,PKD1,LDB1,CDK5RAP3,SPOCK1,NT5E,PLXNA3,NAV2,RHOA,ATXN2,DICER1,COL3A1,CEP290,SZT2,IGHMBP2,TRNP1,KAT2A,BTG2,PCNT,UBB,CLU,SDF4,YWHAH,APLP2,HERC1,AHI1,PTPN11,GNG12,SHC3,ITGB1,ARHGEF28,CX3CR1,LAMB1,OGT,LDHA,VCAN,PCDH18,CALM3,IGF1,SHANK3,CSF1R,CALM1,CST3,IGF1R,ATRX,GSN,LYN,SECISBP2,MAP2,MAPK8IP3,RAPGEF3,TIMP2,SEPP1,CCDC14,ZEB1,TLR4,C5orf42,DOCK7,ARF4,PAM,ZN…
Annotation Cluster 8	Enrichment Score: 7.88759953091487
Annot	Term	Annotated	Significant	Pvalue	Padj	GeneID
GO:0048518	positive regulation of biological process	5495	396	1.35e-15	1.32e-12	CTSS,CDC25B,EFEMP1,GNAS,SECTM1,C1S,KMT2C,ATP1B1,RNF207,S100A4,COLEC12,ZNF462,SS18L1,C3,DYNC2H1,C1R,CD4,MAFB,DDX5,HBB,SNX3,MYO6,TNKS,LASP1,MDM4,TNFRSF14,THBS2,DMD,SYK,CDK9,AGAP11,SLC40A1,GUCY1A2,GSTM2,YBX3,LPIN3,GSAP,PTGS1,ADIPOR1,TNFRSF1A,CD74,PDIA3,B4GALT1,CLEC3B,CDC42,ANXA1,KIT,LPIN1,KMT2B,ARHGEF1,PLCG1,TIMP1,TGFBR1,TCIRG1,NFIX,ACAP3,PKD1,PLA2G6,NCKAP1L,ARHGDIB,DOCK6,HLA-A,NDFIP1,CDK13,TGFB3,KA…
GO:0048522	positive regulation of cellular process	4711	334	1.76e-11	4.01e-09	CTSS,CDC25B,EFEMP1,GNAS,SECTM1,KMT2C,ATP1B1,RNF207,S100A4,COLEC12,ZNF462,SS18L1,C3,DYNC2H1,CD4,MAFB,DDX5,HBB,SNX3,MYO6,TNKS,LASP1,MDM4,TNFRSF14,THBS2,DMD,SYK,CDK9,SLC40A1,GUCY1A2,GSTM2,YBX3,LPIN3,GSAP,ADIPOR1,TNFRSF1A,CD74,PDIA3,B4GALT1,CLEC3B,CDC42,ANXA1,KIT,LPIN1,KMT2B,PLCG1,TIMP1,TGFBR1,TCIRG1,NFIX,PKD1,PLA2G6,NCKAP1L,HLA-A,NDFIP1,CDK13,TGFB3,KALRN,ATAD2B,FKBP1A,PSME1,USP22,LDB1,YWHAB,CTHRC1,A…
GO:0009893	positive regulation of metabolic process	3610	251	1.6e-07	9.77e-06	CDC25B,GNAS,ATP1B1,RNF207,ZNF462,SS18L1,C3,CD4,MAFB,DDX5,HBB,MYO6,TNKS,TNFRSF14,SYK,CDK9,AGAP11,SLC40A1,GUCY1A2,YBX3,LPIN3,GSAP,TNFRSF1A,CD74,CLEC3B,CDC42,ANXA1,KIT,LPIN1,KMT2B,ARHGEF1,PLCG1,TGFBR1,NFIX,ACAP3,PKD1,PLA2G6,NCKAP1L,ARHGDIB,DOCK6,NDFIP1,TGFB3,KALRN,ATAD2B,FKBP1A,PSME1,USP22,LDB1,YWHAB,AIF1,EEF2,SF3B1,CDK5RAP3,SNX9,PTPRA,PHACTR4,PLXNB1,NT5E,DCN,SPIDR,PAK2,C6orf89,ARHGEF17,ARHGEF25,ITG…
GO:0010604	positive regulation of macromolecule metabolic process	2904	192	0.000166	0.0034	CDC25B,RNF207,ZNF462,SS18L1,C3,CD4,MAFB,DDX5,MYO6,TNKS,TNFRSF14,SYK,CDK9,SLC40A1,YBX3,LPIN3,GSAP,TNFRSF1A,CD74,CLEC3B,CDC42,KIT,LPIN1,KMT2B,PLCG1,TGFBR1,NFIX,PKD1,PLA2G6,NCKAP1L,NDFIP1,TGFB3,ATAD2B,FKBP1A,PSME1,USP22,LDB1,YWHAB,AIF1,EEF2,SF3B1,CDK5RAP3,SNX9,PTPRA,DCN,SPIDR,PAK2,C6orf89,ITGB2,ATF3,ATXN3,C1QBP,DDX17,ADCY4,GPC3,HEXB,PLCG2,SPAG9,ABLIM1,GNAI2,DICER1,FBLN1,KMT2A,CEP290,MAP3K12,SORL1,AD…
GO:0031325	positive regulation of cellular metabolic process	2920	189	0.000578	0.00962	CDC25B,GNAS,ZNF462,SS18L1,C3,CD4,MAFB,DDX5,HBB,MYO6,TNKS,TNFRSF14,SYK,CDK9,SLC40A1,GUCY1A2,YBX3,LPIN3,GSAP,TNFRSF1A,CD74,CLEC3B,CDC42,ANXA1,KIT,LPIN1,KMT2B,PLCG1,TGFBR1,NFIX,PKD1,PLA2G6,NCKAP1L,NDFIP1,TGFB3,ATAD2B,FKBP1A,PSME1,USP22,LDB1,YWHAB,AIF1,EEF2,CDK5RAP3,SNX9,PTPRA,DCN,SPIDR,PAK2,C6orf89,ITGB2,ATF3,C1QBP,DDX17,ADCY4,HEXB,PLCG2,SPAG9,ABLIM1,GNAI2,DICER1,FBLN1,KMT2A,CEP290,MAP3K12,ADAM9,TNK…
Annotation Cluster 9	Enrichment Score: 7.87505962901674
Annot	Term	Annotated	Significant	Pvalue	Padj	GeneID
GO:0050789	regulation of biological process	10795	649	6.52e-11	1.35e-08	CTSS,CDC25B,ZBTB40,EFEMP1,RAB6A,ZNF337,SEC62,TRAK1,TYROBP,ZNF460,GNAS,LGALS3BP,COL15A1,SECTM1,C1S,LCOR,CRBN,KMT2C,ATP1B1,ZRANB2,RNF207,CENPB,UACA,S100A4,COLEC12,ZNF462,SS18L1,C3,LEMD2,ARGLU1,DYNC2H1,C1R,HIVEP2,CD4,MAFB,DDX5,HBB,ENO1,EIF4G2,SNX3,MYO6,TNKS,APOD,LASP1,DMPK,MDM4,GAPDH,TNFRSF14,PDIA4,GABARAP,THBS2,ULK4,DCLK1,CHD2,SLC9A3,DMD,SYK,CDK9,AGAP11,SLC40A1,OS9,MFAP4,GUCY1A2,CLMN,GSTM2,YBX3,ZNF…
GO:0065007	biological regulation	11295	670	2.72e-10	4.44e-08	CTSS,CDC25B,ZBTB40,EFEMP1,RAB6A,ZNF337,SEC62,TRAK1,TYROBP,ZNF460,GNAS,LGALS3BP,CYBRD1,COL15A1,SECTM1,C1S,LCOR,CRBN,KMT2C,ATP1B1,ZRANB2,RNF207,CENPB,UACA,S100A4,COLEC12,ZNF462,SS18L1,C3,LEMD2,ARGLU1,DYNC2H1,C1R,HIVEP2,CD4,MAFB,DDX5,HBB,ENO1,EIF4G2,SNX3,MYO6,TNKS,APOD,LASP1,DMPK,MDM4,GAPDH,TNFRSF14,PDIA4,GABARAP,THBS2,ULK4,DCLK1,CHD2,SLC9A3,DMD,SYK,CDK9,HECTD4,AGAP11,SLC40A1,OS9,MFAP4,GUCY1A2,CLMN,…
GO:0050794	regulation of cellular process	10243	617	8.19e-10	1.17e-07	CTSS,CDC25B,ZBTB40,EFEMP1,RAB6A,ZNF337,SEC62,TRAK1,TYROBP,ZNF460,GNAS,LGALS3BP,COL15A1,SECTM1,LCOR,CRBN,KMT2C,ATP1B1,ZRANB2,RNF207,CENPB,UACA,S100A4,COLEC12,ZNF462,SS18L1,C3,LEMD2,ARGLU1,DYNC2H1,HIVEP2,CD4,MAFB,DDX5,HBB,ENO1,EIF4G2,SNX3,MYO6,TNKS,APOD,LASP1,DMPK,MDM4,GAPDH,TNFRSF14,PDIA4,GABARAP,THBS2,ULK4,DCLK1,CHD2,DMD,SYK,CDK9,SLC40A1,OS9,GUCY1A2,CLMN,GSTM2,YBX3,ZNF407,LPIN3,GSAP,RPS3A,GPNMB,P…
GO:0019222	regulation of metabolic process	6677	433	1.28e-09	1.62e-07	CDC25B,ZBTB40,EFEMP1,ZNF337,TRAK1,ZNF460,GNAS,LCOR,KMT2C,ATP1B1,ZRANB2,RNF207,CENPB,ZNF462,SS18L1,C3,LEMD2,ARGLU1,HIVEP2,CD4,MAFB,DDX5,HBB,EIF4G2,ENO1,SNX3,MYO6,TNKS,APOD,DMPK,GAPDH,MDM4,TNFRSF14,ULK4,CHD2,DMD,SYK,CDK9,AGAP11,SLC40A1,OS9,MFAP4,GUCY1A2,YBX3,LPIN3,ZNF407,GSAP,ADIPOR1,TNFRSF1A,EDRF1,CD74,CLEC3B,DOT1L,CDC42,ANXA1,HNRNPA2B1,ZNF37A,KIT,LPIN1,KMT2B,ARHGEF1,PLCG1,TIMP1,TGFBR1,NFIX,TTC21B…
GO:0051716	cellular response to stimulus	7089	441	3.14e-07	1.72e-05	CTSS,ZBTB40,EFEMP1,RAB6A,SEC62,TYROBP,GNAS,LGALS3BP,COL15A1,SECTM1,KMT2C,ATP1B1,UACA,MTR,S100A4,COLEC12,C3,LEMD2,DYNC2H1,HIVEP2,CD4,DDX5,EIF4G2,SNX3,MYO6,TNKS,APOD,LASP1,DMPK,GAPDH,MDM4,TNFRSF14,PDIA4,GABARAP,ULK4,DCLK1,CHD2,DMD,SYK,CDK9,SLC40A1,OS9,MFAP4,GUCY1A2,GSTM2,YBX3,PTGS1,ADIPOR1,TNFRSF1A,CD74,PDIA3,B4GALT1,TUBA1B,CLEC3B,DOT1L,CDC42,ITGB4,CYBB,ANXA1,BOD1L1,HNRNPA2B1,KIT,LPIN1,ARHGEF1,PLCG…
GO:0050896	response to stimulus	8431	510	4.76e-07	2.51e-05	CTSS,ZBTB40,EFEMP1,RAB6A,SEC62,TYROBP,GNAS,LGALS3BP,CYBRD1,COL15A1,SECTM1,C1S,KMT2C,ATP1B1,UACA,MTR,S100A4,COLEC12,C3,LEMD2,DYNC2H1,C1R,HIVEP2,CD4,DDX5,HBB,ENO1,EIF4G2,SNX3,MYO6,TNKS,APOD,LASP1,DMPK,MDM4,GAPDH,TNFRSF14,PDIA4,GABARAP,ULK4,DCLK1,CHD2,SLC9A3,DMD,SYK,CDK9,SLC40A1,OS9,MFAP4,GUCY1A2,GSTM2,YBX3,PTGS1,TNFRSF1A,ADIPOR1,PDIA3,CD74,B4GALT1,TUBA1B,CLEC3B,DOT1L,CDC42,ITGB4,CYBB,ANXA1,BOD1L1,H…
GO:0044763	single-organism cellular process	12384	697	1.44e-05	0.00045	CTSS,CDC25B,EFEMP1,RAB6A,SEC62,GNS,TRAK1,TYROBP,GNAS,LGALS3BP,CYBRD1,COL15A1,SECTM1,CRBN,PLS3,KMT2C,ATP1B1,RNF207,UACA,MTR,GALNT16,S100A4,COLEC12,TUBG2,SPG7,SS18L1,C3,LEMD2,DYNC2H1,HIVEP2,CD4,MAFB,FRAS1,DDX5,HBB,ENO1,EIF4G2,SNX3,MYO6,TNKS,APOD,LASP1,DMPK,MDM4,GAPDH,TNFRSF14,PDIA4,GABARAP,THBS2,ULK4,DCLK1,CHD2,SLC9A3,DMD,SYK,CDK9,PLD3,TUBA1C,SLC40A1,STX16,OS9,MFAP4,GUCY1A2,CLMN,GSTM2,YBX3,LPIN3,CO…
GO:0009987	cellular process	15086	818	3.74e-05	0.00105	CTSS,MAN2B1,CDC25B,ZBTB40,EFEMP1,RBM6,RAB6A,ZNF337,SEC62,GNS,TRAK1,TYROBP,ZNF460,GNAS,LGALS3BP,CYBRD1,COL15A1,RNASE1,SECTM1,LCOR,CRBN,PLS3,KMT2C,ATP1B1,ZRANB2,RNF207,CENPB,UACA,ZFC3H1,MTR,GALNT16,S100A4,COLEC12,TUBG2,ZNF462,SPG7,SS18L1,C3,LEMD2,ARGLU1,DYNC2H1,HIVEP2,CD4,MAFB,FRAS1,DDX5,HBB,ENO1,EIF4G2,SNX3,MYO6,TNKS,APOD,MAN2B2,LASP1,MDM4,DMPK,TNFRSF14,GAPDH,PDIA4,GABARAP,THBS2,ULK4,DCLK1,CHD2,SL…
GO:0044699	single-organism process	13544	747	8.79e-05	0.00205	CTSS,MAN2B1,CDC25B,ZBTB40,EFEMP1,RAB6A,SEC62,GNS,TRAK1,TYROBP,GNAS,LGALS3BP,CYBRD1,COL15A1,XPO6,SECTM1,C1S,CRBN,PLS3,KMT2C,ATP1B1,RNF207,UACA,MTR,GALNT16,S100A4,COLEC12,TUBG2,SPG7,SS18L1,C3,LEMD2,DYNC2H1,C1R,HIVEP2,CD4,MAFB,FRAS1,DDX5,HBB,ENO1,EIF4G2,SNX3,MYO6,TNKS,APOD,MAN2B2,LASP1,DMPK,MDM4,GAPDH,TNFRSF14,PDIA4,GABARAP,THBS2,ULK4,DCLK1,CHD2,LBR,SLC9A3,DMD,SYK,CDK9,HECTD4,PLD3,TUBA1C,SLC40A1,STX…
Annotation Cluster 10	Enrichment Score: 7.70702576049429
Annot	Term	Annotated	Significant	Pvalue	Padj	GeneID
GO:0048584	positive regulation of response to stimulus	2060	172	9.79e-11	1.97e-08	CTSS,GNAS,C1S,SECTM1,S100A4,COLEC12,C3,C1R,DYNC2H1,CD4,DDX5,TNKS,LASP1,TNFRSF14,SYK,GSTM2,ADIPOR1,TNFRSF1A,CD74,PDIA3,CDC42,ANXA1,KIT,PLCG1,TGFBR1,PLA2G6,NCKAP1L,HLA-A,NDFIP1,TGFB3,FKBP1A,PSME1,YWHAB,AIF1,CDK5RAP3,SULF1,PTPRA,C7,PLXNB1,DCN,SPIDR,WIPF1,PVR,SLA,PAK2,ITGB2,ATF3,ATXN3,C1QBP,DDX17,GPC3,RHOA,HLA-E,FKBP8,PLCG2,SPAG9,SFPQ,GNAI2,HLA-DRB5,COL3A1,LIMS2,CFL1,KMT2A,MAP3K12,C1QC,CYP1B1,ADAM9,U…
GO:0006950	response to stress	4043	292	1.07e-10	2.04e-08	CTSS,ZBTB40,SEC62,TYROBP,GNAS,LGALS3BP,C1S,ATP1B1,MTR,COLEC12,C3,C1R,CD4,DDX5,HBB,MYO6,APOD,MDM4,GAPDH,TNFRSF14,PDIA4,ULK4,CHD2,SYK,CDK9,OS9,GUCY1A2,GSTM2,YBX3,PTGS1,TNFRSF1A,CD74,B4GALT1,PDIA3,CDC42,ITGB4,ANXA1,CYBB,BOD1L1,KIT,PLCG1,TIMP1,TGFBR1,TCIRG1,HSPA4,MYOF,PKD1,PLA2G6,TSPYL2,AP1B1,NCKAP1L,DOCK6,HLA-A,NDFIP1,TGFB3,TMBIM6,PSME1,YWHAB,AIF1,CEP164,EEF2,CDK5RAP3,UBA7,PTPRA,CUL7,C7,NT5E,SELPLG,…
GO:0010646	regulation of cell communication	3015	229	3.38e-10	5.38e-08	GNAS,SECTM1,RNF207,UACA,S100A4,C3,LEMD2,DYNC2H1,CD4,DDX5,SNX3,MYO6,APOD,TNKS,DMPK,LASP1,TNFRSF14,ULK4,DMD,SYK,GSTM2,YBX3,PTGS1,ADIPOR1,TNFRSF1A,CD74,PDIA3,CDC42,DOT1L,ANXA1,KIT,ARHGEF1,PLCG1,TIMP1,TGFBR1,TTC21B,MYOF,PLA2G6,STK40,TSPYL2,ARHGDIB,NDFIP1,TGFB3,TMBIM6,CNKSR2,KALRN,FKBP1A,PSME1,YWHAB,CTHRC1,CDK5RAP3,SULF1,PTPRA,CHRDL1,PHACTR4,PLXNB1,DCN,TYK2,SLA,PAK2,ARHGEF17,ARHGEF25,ATF3,C1QBP,DDX17,…
GO:0035556	intracellular signal transduction	2636	203	1.64e-09	2.03e-07	RAB6A,TYROBP,GNAS,SECTM1,KMT2C,UACA,S100A4,C3,LEMD2,CD4,DDX5,MYO6,MDM4,TNFRSF14,ULK4,DCLK1,DMD,SYK,GUCY1A2,GSTM2,YBX3,ADIPOR1,TNFRSF1A,CD74,CDC42,DOT1L,CYBB,KIT,ARHGEF1,PLCG1,TGFBR1,PKD1,PLA2G6,STK40,CNTLN,NCKAP1L,ARHGDIB,DOCK6,NDFIP1,TGFB3,TMBIM6,KALRN,FKBP1A,PSME1,YWHAB,AIF1,CDK5RAP3,FMNL1,PTPRA,PHACTR4,PLXNB1,DCN,TYK2,WIPF1,PAK2,ARHGEF17,ARHGEF25,ATF3,C1QBP,RAB10,RAP1GAP,TEAD1,SPSB3,RHOA,TMEM1…
GO:0007264	small GTPase mediated signal transduction	922	88	2.13e-08	1.66e-06	RAB6A,CDC42,CYBB,KIT,ARHGEF1,NCKAP1L,ARHGDIB,DOCK6,KALRN,PSME1,YWHAB,AIF1,FMNL1,PTPRA,PHACTR4,WIPF1,PAK2,ARHGEF17,ARHGEF25,RAB10,RAP1GAP,RHOA,SGSM3,MFN2,SPATA13,COL3A1,CFL1,TNK2,CLASP2,RAPGEF5,ACTG1,SPTBN5,CYBA,UBB,OPHN1,MAPKAPK2,YWHAH,RHOT2,ARF6,YWHAZ,PLCE1,ANGPT1,COL1A2,SHC3,ITGB1,ARHGEF28,DENND4B,ALS2CL,NISCH,ARHGAP31,KPNB1,OGT,KLC1,RHPN1,CALM3,IGF1,KSR1,TSC2,RAB7A,CALM1,MYOC,ACTR2,RALGAPA2,OB…
GO:0042221	response to chemical	4412	296	2.14e-07	1.25e-05	CTSS,SEC62,TYROBP,GNAS,CYBRD1,MTR,COLEC12,C3,CD4,DDX5,HBB,EIF4G2,MYO6,APOD,MDM4,GAPDH,TNFRSF14,SLC9A3,DMD,CDK9,SYK,SLC40A1,OS9,GSTM2,YBX3,PTGS1,ADIPOR1,TNFRSF1A,CD74,TUBA1B,CLEC3B,CDC42,ANXA1,HNRNPA2B1,KIT,LPIN1,SRP72,ARHGEF1,PLCG1,TIMP1,TGFBR1,TCIRG1,HSPA4,MYOF,EBP,PLA2G6,TSPYL2,LEPR,NCKAP1L,D2HGDH,HLA-A,TGFB3,TMBIM6,KALRN,FKBP1A,PSME1,YWHAB,NFASC,AIF1,EEF2,CDK5RAP3,SULF1,UBA7,PTPRA,CHRDL1,CUL7,…
GO:1902531	regulation of intracellular signal transduction	1648	130	7.72e-07	3.75e-05	GNAS,SECTM1,S100A4,UACA,C3,LEMD2,CD4,DDX5,TNFRSF14,ULK4,DMD,SYK,GSTM2,YBX3,ADIPOR1,TNFRSF1A,CD74,CDC42,DOT1L,KIT,ARHGEF1,PLCG1,TGFBR1,PLA2G6,STK40,ARHGDIB,NDFIP1,TGFB3,TMBIM6,KALRN,FKBP1A,PSME1,YWHAB,CDK5RAP3,PTPRA,PLXNB1,DCN,PAK2,ARHGEF17,ARHGEF25,ATF3,C1QBP,RAP1GAP,RHOA,TMEM127,SPAG9,SFPQ,GNAI2,P4HB,SGSM3,MFN2,SPATA13,COL3A1,FBLN1,MAP3K12,CYP1B1,SORL1,ADAM9,MUC20,MAPKBP1,SPTBN5,SOD2,VEGFB,UBB,C…
GO:0009967	positive regulation of signal transduction	1458	109	6.75e-05	0.00171	GNAS,SECTM1,S100A4,C3,DYNC2H1,CD4,DDX5,TNKS,LASP1,TNFRSF14,SYK,GSTM2,ADIPOR1,TNFRSF1A,CD74,PDIA3,CDC42,KIT,PLCG1,TGFBR1,PLA2G6,NDFIP1,TGFB3,FKBP1A,PSME1,YWHAB,CDK5RAP3,SULF1,PTPRA,PLXNB1,DCN,SLA,PAK2,ATF3,C1QBP,DDX17,GPC3,RHOA,FKBP8,SPAG9,SFPQ,GNAI2,COL3A1,LIMS2,MAP3K12,CYP1B1,ADAM9,UNC13B,KMT2D,MUC20,MAPKBP1,SPTBN5,CYBA,VEGFB,UBB,CLU,IGFBP5,MAPKAPK2,YWHAH,WDR59,YWHAZ,CD63,PSAP,ZDHHC17,PLCE1,PTPN…
GO:0010647	positive regulation of cell communication	1616	118	8.98e-05	0.00208	GNAS,SECTM1,S100A4,C3,DYNC2H1,CD4,DDX5,TNKS,LASP1,TNFRSF14,SYK,GSTM2,ADIPOR1,TNFRSF1A,CD74,PDIA3,CDC42,KIT,PLCG1,TGFBR1,PLA2G6,NDFIP1,TGFB3,FKBP1A,PSME1,YWHAB,CDK5RAP3,SULF1,PTPRA,PLXNB1,DCN,SLA,PAK2,ATF3,C1QBP,DDX17,GPC3,RHOA,FKBP8,SPAG9,SFPQ,GNAI2,HLA-DRB5,COL3A1,LIMS2,MAP3K12,CYP1B1,ADAM9,UNC13B,KMT2D,MUC20,MAPKBP1,SPTBN5,CYBA,VEGFB,UBB,CLU,IGFBP5,MAPKAPK2,YWHAH,WDR59,YWHAZ,CD63,PSAP,ZDHHC17,P…
GO:0006468	protein phosphorylation	1818	130	9.69e-05	0.00221	CDC25B,EFEMP1,C3,LEMD2,CD4,TNKS,DMPK,TNFRSF14,ULK4,DCLK1,CDK9,DMD,SYK,TNFRSF1A,CD74,CDC42,KIT,PLCG1,TGFBR1,PKD1,PLA2G6,CNTLN,STK40,NCKAP1L,TSPYL2,CDK13,TGFB3,KALRN,FKBP1A,PSME1,YWHAB,AIF1,CDK5RAP3,SNX9,PTPRA,DCN,TYK2,PAK2,SMG1,ITGB2,ATF3,ADCY4,MAST2,SPAG9,GNAI2,FBLN1,CFL1,MAP3K12,PRKD3,SORL1,ADAM9,TNK2,MUC20,FYB,MAPKBP1,SPTBN5,CCNT2,VEGFB,UBB,CLU,MAPKAPK2,IKBKAP,PHLPP1,GAK,APLP2,DAPK2,TTN,PSAP,PL…
GO:0023056	positive regulation of signaling	1596	115	0.00019	0.00382	GNAS,SECTM1,S100A4,C3,DYNC2H1,CD4,DDX5,TNKS,LASP1,TNFRSF14,SYK,GSTM2,ADIPOR1,TNFRSF1A,CD74,PDIA3,CDC42,KIT,PLCG1,TGFBR1,PLA2G6,NDFIP1,TGFB3,FKBP1A,PSME1,YWHAB,CDK5RAP3,SULF1,PTPRA,PLXNB1,DCN,SLA,PAK2,ATF3,C1QBP,DDX17,GPC3,RHOA,FKBP8,SPAG9,SFPQ,GNAI2,HLA-DRB5,COL3A1,LIMS2,MAP3K12,CYP1B1,ADAM9,UNC13B,KMT2D,MUC20,MAPKBP1,SPTBN5,CYBA,VEGFB,UBB,CLU,IGFBP5,MAPKAPK2,YWHAH,WDR59,YWHAZ,CD63,PSAP,ZDHHC17,P…
Annotation Cluster 11	Enrichment Score: 7.60594159483566
Annot	Term	Annotated	Significant	Pvalue	Padj	GeneID
GO:0022610	biological adhesion	1453	138	1.49e-12	5.38e-10	GNAS,LGALS3BP,COL15A1,ATP1B1,SPG7,CD4,MAFB,HBB,APOD,TNFRSF14,THBS2,SYK,MFAP4,GPNMB,B4GALT1,CD74,CDC42,ITGB4,ANXA1,KIT,PKD1,LEPR,NCKAP1L,ARHGDIB,HLA-A,NDFIP1,SVEP1,FKBP1A,LDB1,NFASC,AIF1,SPOCK1,ST6GAL1,FBLN2,PLXNB1,NT5E,SELPLG,UTRN,PVR,TGFBI,PAK2,ATP5B,ANTXR1,ATXN3,C1QBP,ITGB2,RAP1GAP,EGFL7,UNC13D,HLA-E,FBLN5,NRXN3,MICALL2,HLA-DRB5,COL3A1,LIMS2,FBLN1,CYP1B1,ADAM9,MLLT4,LCP1,COL6A2,CLASP2,HLA-DRA,A…
GO:0007155	cell adhesion	1447	137	2.3e-12	7.71e-10	GNAS,LGALS3BP,COL15A1,ATP1B1,SPG7,CD4,MAFB,HBB,APOD,TNFRSF14,THBS2,SYK,MFAP4,GPNMB,B4GALT1,CD74,CDC42,ITGB4,ANXA1,KIT,PKD1,LEPR,NCKAP1L,ARHGDIB,HLA-A,NDFIP1,SVEP1,FKBP1A,LDB1,NFASC,AIF1,SPOCK1,ST6GAL1,FBLN2,PLXNB1,NT5E,SELPLG,UTRN,PVR,TGFBI,PAK2,ATP5B,ANTXR1,ATXN3,C1QBP,ITGB2,RAP1GAP,EGFL7,UNC13D,HLA-E,FBLN5,NRXN3,MICALL2,HLA-DRB5,COL3A1,LIMS2,FBLN1,CYP1B1,ADAM9,MLLT4,LCP1,COL6A2,CLASP2,HLA-DRA,A…
GO:0030155	regulation of cell adhesion	639	66	7.81e-08	5.41e-06	CD4,APOD,TNFRSF14,SYK,CD74,CDC42,ANXA1,PKD1,NCKAP1L,ARHGDIB,HLA-A,NDFIP1,LDB1,AIF1,SPOCK1,ST6GAL1,FBLN2,PLXNB1,UTRN,PAK2,TGFBI,ATP5B,ATXN3,C1QBP,RAP1GAP,UNC13D,HLA-E,HLA-DRB5,FBLN1,CYP1B1,ADAM9,CLASP2,HLA-DRA,LAMA5,CCDC80,HLA-DPA1,CD63,ANGPT1,PTPN11,VSIG4,ITGB1,SFRP1,HLA-DPB1,LAMA4,HLA-DRB1,SFRP2,YES1,COL1A1,VCAM1,IGF1,THY1,CD276,TBCD,HLA-DQB1,MYOC,GSN,PTGER4,LYN,PTPRC,CALR,PLXNB3,MAPK7,ZEB1,LAMA…
GO:0098602	single organism cell adhesion	772	75	1.24e-07	7.88e-06	GNAS,CD4,HBB,MAFB,TNFRSF14,SYK,CD74,CDC42,ANXA1,KIT,PKD1,LEPR,HLA-A,NCKAP1L,NDFIP1,FKBP1A,NFASC,AIF1,ST6GAL1,NT5E,SELPLG,PAK2,ITGB2,ANTXR1,C1QBP,RAP1GAP,UNC13D,HLA-E,NRXN3,HLA-DRB5,LIMS2,FBLN1,MICALL2,CYP1B1,ADAM9,LCP1,ACTG1,HLA-DRA,CERCAM,LAMA5,HLA-DPA1,PTPN11,VSIG4,ITGA7,ITGB1,LAMB1,MYL12A,HLA-DPB1,PLEK,HLA-DRB1,YES1,VCAM1,IGF1,THY1,CD276,HLA-DQB1,MYOC,PLEKHA7,GSN,PTGER4,LYN,FER,MICA,PTPRC,CALR…
GO:0016337	single organismal cell-cell adhesion	723	66	6.17e-06	0.000218	GNAS,CD4,HBB,MAFB,TNFRSF14,SYK,CD74,CDC42,ANXA1,KIT,PKD1,LEPR,HLA-A,NCKAP1L,NDFIP1,FKBP1A,NFASC,AIF1,NT5E,SELPLG,PAK2,ITGB2,RAP1GAP,HLA-E,NRXN3,HLA-DRB5,LIMS2,CYP1B1,ADAM9,LCP1,ACTG1,HLA-DRA,CERCAM,HLA-DPA1,PTPN11,VSIG4,ITGA7,ITGB1,LAMB1,MYL12A,HLA-DPB1,PLEK,HLA-DRB1,YES1,VCAM1,IGF1,THY1,CD276,HLA-DQB1,PLEKHA7,GSN,PTGER4,LYN,FER,MICA,PTPRC,MAPK7,MSN,ZEB1,B2M,CLIC1,ZFP36L2,ACTB,LGALS9,CD34,TSC1
GO:0098609	cell-cell adhesion	896	68	0.00113	0.0168	GNAS,CD4,HBB,MAFB,TNFRSF14,SYK,CD74,CDC42,ANXA1,KIT,PKD1,LEPR,HLA-A,NCKAP1L,NDFIP1,FKBP1A,NFASC,AIF1,NT5E,SELPLG,PVR,PAK2,ITGB2,RAP1GAP,HLA-E,NRXN3,HLA-DRB5,LIMS2,CYP1B1,ADAM9,LCP1,ACTG1,HLA-DRA,CERCAM,HLA-DPA1,PTPN11,VSIG4,ITGA7,ITGB1,LAMB1,MYL12A,HLA-DPB1,PLEK,HLA-DRB1,PCDH18,YES1,VCAM1,IGF1,THY1,CD276,HLA-DQB1,PLEKHA7,GSN,PTGER4,LYN,FER,MICA,PTPRC,MAPK7,MSN,ZEB1,B2M,CLIC1,ZFP36L2,ACTB,LGALS9,C…
Annotation Cluster 12	Enrichment Score: 6.83568723728878
Annot	Term	Annotated	Significant	Pvalue	Padj	GeneID
GO:0050776	regulation of immune response	1025	107	2.48e-12	7.71e-10	CTSS,TYROBP,C1S,COLEC12,C3,C1R,CD4,TNFRSF14,SYK,CD74,CDC42,ANXA1,KIT,PLCG1,PLA2G6,NCKAP1L,HLA-A,NDFIP1,TGFB3,FKBP1A,PSME1,YWHAB,PTPRA,C7,TYK2,WIPF1,PVR,PAK2,ITGB2,C1QBP,UNC13D,FCGRT,HLA-E,PLCG2,HLA-DRB5,COL3A1,CFL1,C1QC,FYB,C1QB,HLA-DRA,ACTG1,FCGR2A,SPTBN5,CYBA,CTSB,UBB,CLU,SERPING1,CTSK,MAPKAPK2,LGMN,PHLPP1,HLA-DPA1,COL1A2,ANGPT1,PTPN11,SHC3,VSIG4,ITGB1,NOD1,ELF1,HLA-DPB1,ITPR3,MNDA,HLA-DRB1,PRK…
GO:0002682	regulation of immune system process	1556	139	1.03e-10	2.02e-08	CTSS,TYROBP,GNAS,C1S,ATP1B1,COLEC12,C3,C1R,CD4,MAFB,APOD,TNFRSF14,SYK,CD74,CDC42,ANXA1,KIT,PLCG1,PLA2G6,AP1B1,NCKAP1L,HLA-A,NDFIP1,TGFB3,TMBIM6,FKBP1A,PSME1,LDB1,YWHAB,AIF1,PTPRA,C7,TYK2,WIPF1,PVR,PAK2,ITGB2,C1QBP,UNC13D,FCGRT,HLA-E,PLCG2,HLA-DRB5,COL3A1,CFL1,C1QC,FYB,C1QB,ANXA5,PCBP2,HLA-DRA,ACTG1,FCGR2A,MITF,SPTBN5,CYBA,CTSB,VEGFB,UBB,CLU,SERPING1,CTSK,MAPKAPK2,LGMN,MMP28,PHLPP1,HLA-DPA1,DAPK2,…
GO:0050778	positive regulation of immune response	681	73	3.19e-09	3.46e-07	CTSS,C1S,COLEC12,C3,C1R,CD4,TNFRSF14,SYK,CD74,CDC42,ANXA1,PLCG1,PLA2G6,NCKAP1L,HLA-A,PSME1,C7,WIPF1,PVR,PAK2,ITGB2,C1QBP,HLA-E,PLCG2,HLA-DRB5,CFL1,C1QC,FYB,C1QB,ACTG1,FCGR2A,HLA-DRA,CTSB,CYBA,UBB,CLU,SERPING1,CTSK,MAPKAPK2,LGMN,HLA-DPA1,VSIG4,NOD1,ELF1,HLA-DPB1,ITPR3,MNDA,HLA-DRB1,PRKACA,YES1,CALM3,C1QA,CALM1,LAMP1,THY1,HLA-DQB1,ITGAM,ACTR2,HSP90AB1,LYN,CD14,MMP2,THEMIS2,PTPRC,MAPK7,TLR4,HLA-B,B2…
GO:0002684	positive regulation of immune system process	950	90	2.07e-08	1.63e-06	CTSS,GNAS,C1S,COLEC12,C3,C1R,CD4,TNFRSF14,SYK,CD74,CDC42,ANXA1,PLCG1,PLA2G6,NCKAP1L,HLA-A,PSME1,AIF1,C7,WIPF1,PVR,PAK2,ITGB2,C1QBP,UNC13D,HLA-E,PLCG2,HLA-DRB5,CFL1,C1QC,FYB,C1QB,ACTG1,FCGR2A,HLA-DRA,CTSB,CYBA,UBB,VEGFB,CLU,SERPING1,CTSK,MAPKAPK2,LGMN,HLA-DPA1,DAPK2,PTPN11,VSIG4,NOD1,ELF1,HLA-DPB1,OGT,ITPR3,MNDA,HLA-DRB1,PRKACA,YES1,VCAM1,CALM3,IGF1,CSF1R,C1QA,CALM1,LAMP1,THY1,CD276,HLA-DQB1,ITGAM…
GO:0045087	innate immune response	1145	101	9.9e-08	6.59e-06	CTSS,TYROBP,C1S,COLEC12,C3,C1R,CD4,GAPDH,SYK,CDC42,ANXA1,CYBB,KIT,PLCG1,PLA2G6,NCKAP1L,HLA-A,PSME1,YWHAB,AIF1,UBA7,PTPRA,C7,TYK2,WIPF1,PVR,PAK2,ITGB2,C1QBP,ADCY4,CLEC10A,CXCL16,HLA-E,UNC13D,PLCG2,HLA-DRB5,CFL1,C1QC,PRKCSH,TNK2,C1QB,PCBP2,ACTG1,FCGR2A,HLA-DRA,SPTBN5,CTSB,CYBA,UBB,CLU,MRC1,SERPING1,CTSK,MAPKAPK2,LGMN,PHLPP1,HLA-DPA1,ANGPT1,PTPN11,SHC3,VSIG4,NOD1,HLA-DPB1,ITPR3,IRF8,HLA-DRB1,PRKACA,…
GO:0006952	defense response	1852	146	1.45e-07	9e-06	CTSS,TYROBP,LGALS3BP,C1S,ATP1B1,COLEC12,C3,C1R,CD4,APOD,GAPDH,TNFRSF14,SYK,PTGS1,TNFRSF1A,B4GALT1,CD74,CDC42,ANXA1,CYBB,KIT,PLCG1,TCIRG1,PLA2G6,AP1B1,NCKAP1L,HLA-A,NDFIP1,PSME1,YWHAB,AIF1,UBA7,PTPRA,C7,NT5E,TYK2,WIPF1,PVR,PAK2,ITGB2,C1QBP,ADCY4,CLEC10A,CXCL16,UNC13D,HLA-E,PLCG2,DICER1,HLA-DRB5,CFL1,SERPINF1,C1QC,PRKCSH,TNK2,C1QB,ANXA5,PCBP2,HLA-DRA,ACTG1,FCGR2A,SPTBN5,CYBA,ABCC9,CTSB,UBB,CLU,MRC1…
GO:0006955	immune response	1724	134	1.14e-06	5.1e-05	CTSS,TYROBP,C1S,SECTM1,COLEC12,C3,C1R,CD4,GAPDH,TNFRSF14,SYK,TNFRSF1A,CD74,CDC42,ANXA1,CYBB,KIT,PLCG1,PLA2G6,NCKAP1L,ARHGDIB,HLA-A,NDFIP1,TGFB3,FKBP1A,PSME1,YWHAB,AIF1,UBA7,PTPRA,C7,ST6GAL1,TYK2,WIPF1,PVR,PAK2,ITGB2,C1QBP,ADCY4,CLEC10A,CXCL16,FCGRT,UNC13D,HLA-E,PLCG2,HLA-DRB5,COL3A1,CFL1,C1QC,PRKCSH,TNK2,FYB,C1QB,LCP1,PCBP2,HLA-DRA,ACTG1,FCGR2A,SPTBN5,CYBA,CTSB,UBB,CLU,MRC1,SERPING1,CTSK,MAPKAPK2…
GO:0002252	immune effector process	797	71	6.38e-06	0.000224	TYROBP,C1S,ATP1B1,C3,C1R,CD4,TNFRSF14,SYK,CD74,CDC42,ANXA1,KIT,PLCG1,PLA2G6,AP1B1,HLA-A,NCKAP1L,NDFIP1,TGFB3,TMBIM6,C7,WIPF1,PVR,PAK2,C1QBP,UNC13D,HLA-E,PLCG2,DICER1,HLA-DRB5,CFL1,C1QC,C1QB,LCP1,ANXA5,ACTG1,FCGR2A,PCBP2,ABCC9,CLU,SERPING1,ANGPT1,VSIG4,BNIP3L,CX3CR1,ITPR3,HLA-DRB1,YES1,C1QA,LAMP1,HLA-DQB1,ACTR2,HTRA1,MAP1A,HSP90AB1,PTGER4,LYN,FER,MICA,PTPRC,AP2M1,STAT2,HLA-B,TLR4,B2M,CFD,DNAJC3,AC…
GO:0002443	leukocyte mediated immunity	316	30	0.00114	0.0169	C1S,C1R,C3,SYK,CD74,KIT,HLA-A,NDFIP1,C7,PVR,C1QBP,UNC13D,HLA-E,HLA-DRB5,C1QC,C1QB,CLU,SERPING1,HLA-DRB1,C1QA,LAMP1,HLA-DQB1,LYN,FER,MICA,PTPRC,TLR4,HLA-B,B2M,LGALS9
GO:0002697	regulation of immune effector process	418	36	0.00219	0.0277	ATP1B1,C3,CD4,TNFRSF14,SYK,CD74,ANXA1,AP1B1,HLA-A,NDFIP1,TGFB3,TMBIM6,C7,PVR,PAK2,C1QBP,UNC13D,HLA-E,ANXA5,PCBP2,SERPING1,ANGPT1,LAMP1,HTRA1,MAP1A,LYN,FER,MICA,AP2M1,PTPRC,STAT2,HLA-B,B2M,TLR4,LGALS9,HCK
Annotation Cluster 13	Enrichment Score: 6.60841254921974
Annot	Term	Annotated	Significant	Pvalue	Padj	GeneID
GO:0002253	activation of immune response	545	62	5.51e-09	5.46e-07	CTSS,C1S,COLEC12,C3,C1R,CD4,SYK,CDC42,PLCG1,PLA2G6,NCKAP1L,PSME1,C7,WIPF1,PAK2,ITGB2,C1QBP,PLCG2,HLA-DRB5,CFL1,C1QC,FYB,C1QB,ACTG1,FCGR2A,HLA-DRA,CTSB,CYBA,UBB,CLU,SERPING1,CTSK,MAPKAPK2,LGMN,HLA-DPA1,VSIG4,NOD1,ELF1,HLA-DPB1,ITPR3,MNDA,HLA-DRB1,PRKACA,YES1,CALM3,C1QA,CALM1,THY1,HLA-DQB1,ITGAM,ACTR2,HSP90AB1,LYN,CD14,THEMIS2,PTPRC,MAPK7,TLR4,HSP90B1,CFD,ACTB,HCK
GO:0002376	immune system process	2651	199	2e-08	1.6e-06	CTSS,RAB6A,TYROBP,GNAS,SECTM1,C1S,ATP1B1,COLEC12,C3,C1R,DYNC2H1,CD4,MAFB,APOD,TNFRSF14,GAPDH,CHD2,SYK,SLC40A1,TNFRSF1A,CD74,B4GALT1,PDIA3,CDC42,ANXA1,CYBB,KIT,PLCG1,STON2,TGFBR1,EBP,PLA2G6,LEPR,AP1B1,NCKAP1L,ARHGDIB,HLA-A,MFAP5,NDFIP1,CDK13,TGFB3,TMBIM6,FKBP1A,PSME1,LDB1,YWHAB,AIF1,EEF2,UBA7,PTPRA,CD248,C7,ST6GAL1,SELPLG,TYK2,MCM3AP,WIPF1,PVR,PAK2,ITGB2,C1QBP,RAB10,UNC13D,ADCY4,CLEC10A,CXCL16,GPC…
GO:0002764	immune response-regulating signaling pathway	669	67	1.98e-07	1.19e-05	CTSS,COLEC12,CD4,SYK,CDC42,KIT,PLCG1,PLA2G6,NCKAP1L,PSME1,YWHAB,PTPRA,WIPF1,PAK2,ITGB2,C1QBP,FCGRT,PLCG2,HLA-DRB5,CFL1,FYB,ACTG1,FCGR2A,HLA-DRA,SPTBN5,CTSB,CYBA,UBB,CTSK,MAPKAPK2,LGMN,PHLPP1,HLA-DPA1,ANGPT1,PTPN11,SHC3,NOD1,ELF1,HLA-DPB1,ITPR3,MNDA,HLA-DRB1,PRKACA,YES1,CALM3,KSR1,TSC2,CALM1,THY1,HLA-DQB1,ITGAM,ACTR2,HSP90AB1,MOV10,LYN,CD14,THEMIS2,FER,PTPRC,JAK1,MAPK7,AKAP9,TLR4,HSP90B1,ACTB,RASA…
GO:0002757	immune response-activating signal transduction	495	51	2.61e-06	0.000103	CTSS,COLEC12,CD4,SYK,CDC42,PLCG1,PLA2G6,NCKAP1L,PSME1,WIPF1,PAK2,ITGB2,C1QBP,PLCG2,HLA-DRB5,CFL1,FYB,ACTG1,FCGR2A,HLA-DRA,CTSB,CYBA,UBB,CTSK,MAPKAPK2,LGMN,HLA-DPA1,NOD1,ELF1,HLA-DPB1,ITPR3,HLA-DRB1,MNDA,PRKACA,YES1,CALM3,CALM1,THY1,HLA-DQB1,ITGAM,ACTR2,HSP90AB1,LYN,CD14,THEMIS2,PTPRC,MAPK7,TLR4,HSP90B1,ACTB,HCK
GO:0002768	immune response-regulating cell surface receptor signaling pathway	531	52	8.99e-06	0.000295	CD4,SYK,CDC42,KIT,PLCG1,PLA2G6,NCKAP1L,PSME1,YWHAB,PTPRA,WIPF1,PAK2,FCGRT,PLCG2,HLA-DRB5,CFL1,FYB,ACTG1,FCGR2A,HLA-DRA,SPTBN5,UBB,PHLPP1,HLA-DPA1,ANGPT1,PTPN11,SHC3,ELF1,HLA-DPB1,ITPR3,HLA-DRB1,MNDA,PRKACA,YES1,CALM3,KSR1,TSC2,CALM1,THY1,HLA-DQB1,ACTR2,HSP90AB1,MOV10,LYN,THEMIS2,FER,PTPRC,JAK1,AKAP9,ACTB,RASAL2,HCK
GO:0002429	immune response-activating cell surface receptor signaling pathway	345	36	5.88e-05	0.00154	CD4,SYK,CDC42,PLCG1,PLA2G6,NCKAP1L,PSME1,WIPF1,PAK2,PLCG2,HLA-DRB5,CFL1,FYB,ACTG1,FCGR2A,HLA-DRA,UBB,HLA-DPA1,ELF1,HLA-DPB1,ITPR3,HLA-DRB1,MNDA,PRKACA,YES1,CALM3,CALM1,THY1,HLA-DQB1,ACTR2,HSP90AB1,LYN,THEMIS2,PTPRC,ACTB,HCK
GO:0045088	regulation of innate immune response	403	40	7.16e-05	0.00177	CTSS,COLEC12,SYK,HLA-A,PSME1,TYK2,PVR,PAK2,ITGB2,C1QBP,HLA-E,PLCG2,CTSB,CYBA,UBB,SERPING1,CTSK,MAPKAPK2,LGMN,PTPN11,NOD1,ITPR3,PRKACA,CALM3,CALM1,LAMP1,ITGAM,HSP90AB1,LYN,CD14,MMP2,MICA,JAK1,MAPK7,STAT2,HLA-B,TLR4,HSP90B1,LGALS9,HCK
GO:0038093	Fc receptor signaling pathway	378	38	8.25e-05	0.00197	SYK,CDC42,KIT,PLCG1,PLA2G6,NCKAP1L,PSME1,YWHAB,PTPRA,WIPF1,PAK2,FCGRT,PLCG2,CFL1,ACTG1,FCGR2A,SPTBN5,UBB,PHLPP1,ANGPT1,PTPN11,SHC3,ITPR3,YES1,CALM3,KSR1,TSC2,CALM1,ACTR2,HSP90AB1,MOV10,LYN,FER,JAK1,AKAP9,ACTB,RASAL2,HCK
GO:0031347	regulation of defense response	792	66	0.000105	0.00235	CTSS,ATP1B1,COLEC12,C3,CD4,APOD,SYK,TNFRSF1A,ANXA1,AP1B1,HLA-A,NDFIP1,PSME1,C7,NT5E,TYK2,PVR,PAK2,ITGB2,C1QBP,HLA-E,PLCG2,SERPINF1,ANXA5,PCBP2,CTSB,CYBA,UBB,SERPING1,CTSK,MAPKAPK2,LGMN,PTPN11,MTA1,CX3CR1,NOD1,ITPR3,PTGIS,PRKACA,CALM3,CALM1,LAMP1,CD276,ITGAM,GPX1,HTRA1,MAP1A,HSP90AB1,PTGER4,LYN,CD14,NLRP1,MMP2,ZYX,MICA,AP2M1,JAK1,MAPK7,STAT2,HLA-B,TLR4,B2M,HSP90B1,LGALS9,HCK,IL1R1
GO:0045089	positive regulation of innate immune response	336	30	0.00291	0.0328	CTSS,COLEC12,SYK,PSME1,PVR,PAK2,ITGB2,C1QBP,HLA-E,PLCG2,CTSB,CYBA,UBB,CTSK,MAPKAPK2,LGMN,NOD1,ITPR3,PRKACA,CALM3,CALM1,LAMP1,ITGAM,LYN,CD14,MMP2,MAPK7,TLR4,HSP90B1,HCK
GO:0002758	innate immune response-activating signal transduction	285	26	0.00403	0.0424	CTSS,COLEC12,SYK,PSME1,PAK2,ITGB2,C1QBP,PLCG2,CTSB,CYBA,UBB,CTSK,LGMN,MAPKAPK2,NOD1,ITPR3,PRKACA,CALM3,CALM1,ITGAM,CD14,LYN,MAPK7,TLR4,HSP90B1,HCK
Annotation Cluster 14	Enrichment Score: 6.40274440503988
Annot	Term	Annotated	Significant	Pvalue	Padj	GeneID
GO:0016192	vesicle-mediated transport	1376	141	1.94e-15	1.48e-12	RAB6A,LGALS3BP,COLEC12,C3,DYNC2H1,HBB,SNX3,MYO6,SLC9A3,SYK,STX16,B4GALT1,SEC31B,CDC42,MCFD2,ANXA1,KIT,PLCG1,STON2,TIMP1,PLA2G6,AP1B1,NCKAP1L,TGFB3,KALRN,TVP23C,AIF1,SNX9,WIPF1,ITGB2,RAB10,CLEC10A,CXCL16,FCGRT,GPC3,RAP1GAP,UNC13D,ATXN2,PLCG2,SPAG9,SRGN,SCARA5,SGSM3,MICALL2,COL3A1,CFL1,SORL1,TNK2,UNC13B,TXNDC5,CLASP2,ACTG1,FCGR2A,SPTBN5,TMSB4X,EXOC3,CYBA,VEGFB,TMEM175,CLU,MRC1,OPHN1,SDF4,CD163,SERP…
GO:0070727	cellular macromolecule localization	1526	128	3.09e-08	2.25e-06	RAB6A,SEC62,TRAK1,XPO6,ATP1B1,DYNC2H1,CD4,SNX3,APOD,MYO6,TNKS,GABARAP,DMD,SYK,STX16,OS9,RPS3A,TNFRSF1A,CD74,PDIA3,CDC42,SRP72,TGFBR1,HSPA4,TTC21B,PKD1,CNTLN,AP1B1,TGFB3,YWHAB,NFASC,CDK5RAP3,SYNE1,SNX9,RPN1,MCM3AP,SPIDR,ITGB2,RAB10,RHOA,FBLN5,SRGN,MFN2,MICALL2,CASC3,CEP290,SORL1,TIA1,FYB,LCP1,KAT2A,RPS2,CLASP2,EXOC3,PCNT,RPS9,RUFY3,CTSK,YWHAH,ARF6,LAMA5,YWHAZ,CD63,AHI1,NUCB1,PTPN11,ANGPT1,ITGB1,BN…
GO:0034613	cellular protein localization	1517	127	3.95e-08	2.82e-06	RAB6A,SEC62,TRAK1,XPO6,ATP1B1,DYNC2H1,CD4,SNX3,APOD,MYO6,TNKS,GABARAP,DMD,SYK,STX16,OS9,RPS3A,TNFRSF1A,CD74,PDIA3,CDC42,SRP72,TGFBR1,HSPA4,TTC21B,PKD1,CNTLN,AP1B1,TGFB3,YWHAB,NFASC,CDK5RAP3,SYNE1,SNX9,RPN1,MCM3AP,SPIDR,ITGB2,RAB10,RHOA,FBLN5,SRGN,MFN2,MICALL2,CEP290,SORL1,TIA1,FYB,LCP1,KAT2A,RPS2,CLASP2,EXOC3,PCNT,RPS9,RUFY3,CTSK,YWHAH,ARF6,LAMA5,YWHAZ,CD63,AHI1,NUCB1,PTPN11,ANGPT1,ITGB1,BNIP3L,C…
GO:0008104	protein localization	2405	181	9.13e-08	6.19e-06	RAB6A,SEC62,TRAK1,GNAS,XPO6,ATP1B1,DYNC2H1,CD4,FRAS1,SNX3,APOD,MYO6,TNFRSF14,PDIA4,GABARAP,TNKS,DMD,SYK,STX16,OS9,RPS3A,TNFRSF1A,CD74,PDIA3,CDC42,SEC31B,MCFD2,ANXA1,SRP72,TGFBR1,HSPA4,TCIRG1,TTC21B,PKD1,PLA2G6,CNTLN,AP1B1,NDFIP1,TGFB3,TMBIM6,TVP23C,FKBP1A,YWHAB,NFASC,CDK5RAP3,SYNE1,SNX9,RPN1,MCM3AP,SPIDR,ITGB2,ATXN3,RAB10,RHOA,HLA-E,FBLN5,SRGN,MFN2,MICALL2,HLA-DRB5,FBLN1,CEP290,SORL1,ADAM9,TIA1,F…
GO:0032386	regulation of intracellular transport	615	63	2.09e-07	1.25e-05	CD4,SNX3,APOD,DMD,SYK,OS9,GSTM2,CDC42,PLCG1,TGFBR1,PKD1,TGFB3,FKBP1A,YWHAB,UNC13D,RHOA,MICALL2,CEP290,SORL1,UNC13B,LCP1,KAT2A,CYBA,PCNT,RUFY3,CTSK,YWHAH,YWHAZ,NUCB1,ANGPT1,PTPN11,BNIP3L,CAPN3,OAZ1,OGT,CEP131,PRKACA,MAP1B,SFRP2,CALM3,IGF1,CALM1,LAMP1,THY1,PARP10,DAB2,HSP90AB1,LYN,FER,SREBF2,RAPGEF3,SH3TC2,MAPK7,MSN,WWTR1,TLR4,RBPMS,SLC8A1,LGALS9,ABCA2,ERLEC1,SEC16B,CHP1
GO:0016482	cytoplasmic transport	1243	105	4.55e-07	2.42e-05	RAB6A,SEC62,TRAK1,XPO6,DYNC2H1,CD4,SNX3,APOD,DMD,SYK,STX16,OS9,GSTM2,RPS3A,PDIA3,SRRM1,MCFD2,HNRNPA2B1,SRP72,PLCG1,TGFBR1,HSPA4,PKD1,TGFB3,FKBP1A,SET,RPN1,SRSF11,MCM3AP,SMG1,RAB10,RHOA,PLCG2,SPAG9,SGSM3,MFN2,MICALL2,SORL1,NXF1,FYB,KAT2A,RPS2,SPTBN5,CYBA,RPS9,CTSK,TGOLN2,SRSF5,PABPN1,CD63,PTPN11,ANGPT1,BNIP3L,CAPN3,FAM160A2,HSPA8,KPNB1,LMNA,ITPR3,EIF5A,PRKACA,SFRP2,RPL4,CALM3,RPLP0,IGF1,TSC2,CPSF1…
GO:0015031	protein transport	1829	142	5.44e-07	2.82e-05	RAB6A,SEC62,TRAK1,GNAS,XPO6,ATP1B1,DYNC2H1,FRAS1,SNX3,APOD,MYO6,TNFRSF14,PDIA4,GABARAP,TNKS,SYK,STX16,OS9,RPS3A,CD74,PDIA3,CDC42,SEC31B,MCFD2,ANXA1,SRP72,TGFBR1,HSPA4,TCIRG1,TTC21B,PKD1,PLA2G6,AP1B1,NDFIP1,TGFB3,TMBIM6,TVP23C,YWHAB,NFASC,SNX9,RPN1,MCM3AP,RAB10,RHOA,HLA-E,SRGN,MFN2,MICALL2,HLA-DRB5,FBLN1,CEP290,SORL1,ADAM9,FYB,LCP1,KAT2A,RPS2,ANXA5,EXOC3,UBE2Q1,PCNT,CLU,RPS9,RUFY3,CTSK,YWHAH,ARF6,…
GO:0060341	regulation of cellular localization	1260	105	8.68e-07	4.1e-05	GNAS,CD4,SNX3,APOD,TNFRSF14,DMD,SYK,OS9,GSTM2,PTGS1,B4GALT1,CDC42,ANXA1,PLCG1,TGFBR1,PKD1,PLA2G6,TGFB3,TMBIM6,FKBP1A,YWHAB,CDK5RAP3,SPIDR,UNC13D,RHOA,HLA-E,SRGN,MICALL2,HLA-DRB5,FBLN1,CEP290,SORL1,ADAM9,UNC13B,LCP1,KAT2A,CLASP2,ANXA5,CYBA,PCNT,RUFY3,CTSK,YWHAH,ARF6,YWHAZ,NUCB1,PTPN11,ANGPT1,SFRP1,ITGB1,BNIP3L,CAPN3,RER1,OAZ1,LMNA,OGT,ITPR3,HLA-DRB1,CEP131,PRKACA,SFRP2,MAP1B,CALM3,IGF1,CSF1R,RAB7A…
GO:0070201	regulation of establishment of protein localization	828	76	9.66e-07	4.53e-05	MYO18A,GNAS,SNX3,APOD,TNFRSF14,SYK,OS9,CDC42,ANXA1,TGFBR1,PKD1,PLA2G6,NDFIP1,TGFB3,TMBIM6,YWHAB,SPIDR,RHOA,HLA-E,SRGN,HLA-DRB5,MICALL2,FBLN1,CEP290,SORL1,ADAM9,LCP1,KAT2A,ANXA5,PCNT,RUFY3,CTSK,YWHAH,ARF6,YWHAZ,NUCB1,ANGPT1,PTPN11,ITGB1,BNIP3L,SFRP1,RER1,OAZ1,HSPA8,OGT,ITPR3,HLA-DRB1,CEP131,PRKACA,SFRP2,IGF1,CSF1R,CD276,PARP10,RHBDF1,DAB2,HSP90AB1,PTGER4,LYN,CD14,NLRP1,SREBF2,RAPGEF3,SH3TC2,EXOC1,…
GO:0051050	positive regulation of transport	922	82	1.26e-06	5.59e-05	CTSS,MYO18A,ATP1B1,RNF207,C3,CD4,TNFRSF14,DMD,SYK,GSTM2,CDC42,ANXA1,PLCG1,TGFBR1,PLA2G6,NCKAP1L,TGFB3,YWHAB,GPC3,RAP1GAP,RHOA,HLA-E,UNC13D,PLCG2,HLA-DRB5,MICALL2,KMT2A,CEP290,SORL1,ADAM9,UNC13B,KAT2A,CLASP2,CYBA,PCNT,PLTP,RUFY3,CTSK,YWHAH,YWHAZ,CD63,AHI1,ANGPT1,PTPN11,ITGB1,CAPN3,OAZ1,ATP8A1,HLA-DRB1,CEP131,SFRP2,CALM3,IGF1,SHANK3,CSF1R,RAB7A,CALM1,LAMP1,THY1,CD276,DAB2,HSP90AB1,MAGI2,PTGER4,BICD…
GO:0032880	regulation of protein localization	967	85	1.29e-06	5.66e-05	MYO18A,GNAS,SNX3,APOD,TNFRSF14,SYK,OS9,CDC42,ANXA1,TGFBR1,PKD1,PLA2G6,NDFIP1,TGFB3,TMBIM6,FKBP1A,YWHAB,CDK5RAP3,SPIDR,RHOA,HLA-E,SRGN,HLA-DRB5,MICALL2,FBLN1,CEP290,SORL1,ADAM9,LCP1,KAT2A,ANXA5,PCNT,RUFY3,CTSK,YWHAH,ARF6,YWHAZ,NUCB1,ANGPT1,PTPN11,ITGB1,BNIP3L,SFRP1,RER1,OAZ1,HSPA8,LMNA,ITPR3,OGT,HLA-DRB1,CEP131,PRKACA,SFRP2,IGF1,CSF1R,CD276,PARP10,RHBDF1,RALGAPA2,DAB2,GSN,HSP90AB1,PTGER4,LYN,CD14,…
GO:0033365	protein localization to organelle	876	78	2.23e-06	9.1e-05	RAB6A,SEC62,APOD,TNKS,SYK,OS9,RPS3A,PDIA3,SRP72,TGFBR1,HSPA4,TTC21B,PKD1,CNTLN,TGFB3,YWHAB,CDK5RAP3,SYNE1,RPN1,MCM3AP,SPIDR,RAB10,RHOA,SRGN,MFN2,MICALL2,SORL1,TIA1,FYB,KAT2A,RPS2,RPS9,CTSK,YWHAH,ARF6,YWHAZ,AHI1,ANGPT1,BNIP3L,HSPA8,KPNB1,LMNA,OGT,OBSL1,CEP131,SFRP2,CEP250,RPL4,COL1A1,RPLP0,IGF1,TSC2,RAB7A,LAMP1,PARP10,DAB2,OBSCN,ATRX,PAF1,HSP90AB1,BICD1,SREBF2,CALR,MAPK7,MSN,WWTR1,CCDC14,TLR4,C5or…
GO:0045184	establishment of protein localization	1975	148	2.35e-06	9.46e-05	RAB6A,SEC62,TRAK1,GNAS,XPO6,ATP1B1,DYNC2H1,FRAS1,SNX3,APOD,MYO6,TNFRSF14,PDIA4,GABARAP,TNKS,SYK,STX16,OS9,RPS3A,TNFRSF1A,CD74,PDIA3,CDC42,SEC31B,MCFD2,ANXA1,SRP72,TGFBR1,HSPA4,TCIRG1,TTC21B,PKD1,PLA2G6,AP1B1,NDFIP1,TGFB3,TMBIM6,TVP23C,YWHAB,NFASC,SNX9,RPN1,MCM3AP,SPIDR,RAB10,RHOA,HLA-E,SRGN,MFN2,MICALL2,HLA-DRB5,FBLN1,CEP290,SORL1,ADAM9,FYB,LCP1,KAT2A,RPS2,CLASP2,ANXA5,EXOC3,UBE2Q1,PCNT,CLU,RPS9,…
GO:0006886	intracellular protein transport	1003	86	3.04e-06	0.000115	RAB6A,SEC62,TRAK1,XPO6,ATP1B1,DYNC2H1,SNX3,APOD,MYO6,GABARAP,SYK,STX16,OS9,RPS3A,CD74,CDC42,PDIA3,SRP72,TGFBR1,HSPA4,TTC21B,PKD1,AP1B1,TGFB3,NFASC,YWHAB,SNX9,RPN1,MCM3AP,RAB10,RHOA,MFN2,MICALL2,CEP290,SORL1,FYB,LCP1,KAT2A,RPS2,PCNT,RPS9,RUFY3,CTSK,YWHAH,YWHAZ,NUCB1,ANGPT1,PTPN11,ITGB1,BNIP3L,OAZ1,HSPA8,KPNB1,HERC2,LMNA,OGT,EIF5A,CEP131,SFRP2,RPL4,RPLP0,IGF1,TSC2,RAB7A,PARP10,DAB2,HSP90AB1,SREBF2,…
GO:0051223	regulation of protein transport	756	69	3.8e-06	0.00014	MYO18A,GNAS,SNX3,APOD,TNFRSF14,SYK,OS9,CDC42,ANXA1,TGFBR1,PKD1,PLA2G6,NDFIP1,TGFB3,TMBIM6,RHOA,HLA-E,SRGN,HLA-DRB5,MICALL2,FBLN1,CEP290,SORL1,ADAM9,LCP1,KAT2A,ANXA5,PCNT,RUFY3,CTSK,NUCB1,ANGPT1,PTPN11,SFRP1,BNIP3L,OAZ1,HSPA8,OGT,ITPR3,HLA-DRB1,CEP131,PRKACA,SFRP2,IGF1,CSF1R,CD276,PARP10,RHBDF1,DAB2,HSP90AB1,PTGER4,LYN,CD14,NLRP1,SREBF2,RAPGEF3,SH3TC2,EXOC1,MAPK7,WWTR1,RFX3,TLR4,PAM,RBPMS,LGALS9,C…
GO:1903827	regulation of cellular protein localization	547	53	9.98e-06	0.000321	SNX3,APOD,OS9,CDC42,TGFBR1,PKD1,TGFB3,YWHAB,CDK5RAP3,SPIDR,RHOA,MICALL2,CEP290,SORL1,LCP1,KAT2A,PCNT,RUFY3,CTSK,YWHAH,ARF6,YWHAZ,ANGPT1,NUCB1,PTPN11,BNIP3L,ITGB1,OAZ1,RER1,LMNA,OGT,CEP131,SFRP2,IGF1,PARP10,RALGAPA2,DAB2,GSN,HSP90AB1,SREBF2,RAPGEF3,AP2M1,SH3TC2,MAPK7,ZMYND8,MSN,WWTR1,TLR4,RBPMS,LGALS9,ERLEC1,SEC16B,CHP1
GO:0033157	regulation of intracellular protein transport	378	39	3.77e-05	0.00105	SNX3,APOD,OS9,CDC42,TGFBR1,PKD1,TGFB3,RHOA,MICALL2,CEP290,SORL1,LCP1,KAT2A,PCNT,RUFY3,CTSK,ANGPT1,NUCB1,PTPN11,BNIP3L,OAZ1,OGT,CEP131,SFRP2,IGF1,PARP10,DAB2,HSP90AB1,SREBF2,RAPGEF3,SH3TC2,MAPK7,WWTR1,TLR4,RBPMS,LGALS9,ERLEC1,SEC16B,CHP1
GO:0032388	positive regulation of intracellular transport	361	37	6.81e-05	0.00172	CD4,SYK,GSTM2,CDC42,PLCG1,TGFBR1,TGFB3,YWHAB,RHOA,MICALL2,CEP290,SORL1,UNC13B,KAT2A,PCNT,RUFY3,CTSK,YWHAH,YWHAZ,CAPN3,OAZ1,CEP131,SFRP2,CALM3,IGF1,CALM1,THY1,DAB2,HSP90AB1,SREBF2,RAPGEF3,MSN,TLR4,RBPMS,LGALS9,SEC16B,CHP1
GO:1903649	regulation of cytoplasmic transport	456	43	0.000126	0.00275	CD4,SNX3,APOD,DMD,GSTM2,OS9,PLCG1,TGFBR1,PKD1,TGFB3,FKBP1A,RHOA,MICALL2,SORL1,KAT2A,CYBA,CTSK,ANGPT1,PTPN11,BNIP3L,CAPN3,PRKACA,SFRP2,CALM3,IGF1,CALM1,PARP10,THY1,DAB2,HSP90AB1,LYN,SREBF2,RAPGEF3,MAPK7,MSN,WWTR1,TLR4,RBPMS,LGALS9,SLC8A1,ERLEC1,SEC16B,CHP1
GO:1904951	positive regulation of establishment of protein localization	499	45	0.000244	0.00469	MYO18A,TNFRSF14,SYK,CDC42,TGFBR1,PLA2G6,TGFB3,YWHAB,HLA-E,RHOA,HLA-DRB5,MICALL2,CEP290,SORL1,ADAM9,KAT2A,PCNT,RUFY3,CTSK,YWHAH,ARF6,YWHAZ,ITGB1,RER1,OAZ1,HLA-DRB1,CEP131,SFRP2,IGF1,CSF1R,CD276,DAB2,HSP90AB1,PTGER4,NLRP1,CD14,SREBF2,RAPGEF3,EXOC1,TLR4,RBPMS,LGALS9,CD34,SEC16B,CHP1
GO:0006913	nucleocytoplasmic transport	428	40	0.000258	0.00492	XPO6,APOD,SYK,PDIA3,SRRM1,HNRNPA2B1,TGFBR1,PKD1,TGFB3,SET,SRSF11,MCM3AP,SMG1,RHOA,NXF1,FYB,SRSF5,PABPN1,ANGPT1,PTPN11,KPNB1,LMNA,EIF5A,SFRP2,IGF1,TSC2,CPSF1,PARP10,DAB2,HSP90AB1,CALR,RAPGEF3,MAPK7,WWTR1,TLR4,RBPMS,LGALS9,STAT3,TSC1,CHP1
GO:0051169	nuclear transport	433	40	0.000327	0.00601	XPO6,APOD,SYK,PDIA3,SRRM1,HNRNPA2B1,TGFBR1,PKD1,TGFB3,SET,SRSF11,MCM3AP,SMG1,RHOA,NXF1,FYB,SRSF5,PABPN1,ANGPT1,PTPN11,KPNB1,LMNA,EIF5A,SFRP2,IGF1,TSC2,CPSF1,PARP10,DAB2,HSP90AB1,CALR,RAPGEF3,MAPK7,WWTR1,TLR4,RBPMS,LGALS9,STAT3,TSC1,CHP1
GO:1903829	positive regulation of cellular protein localization	347	33	0.00064	0.0105	CDC42,TGFBR1,TGFB3,YWHAB,CDK5RAP3,RHOA,MICALL2,CEP290,SORL1,KAT2A,PCNT,RUFY3,CTSK,YWHAH,ARF6,YWHAZ,ITGB1,RER1,OAZ1,OGT,CEP131,SFRP2,IGF1,DAB2,HSP90AB1,SREBF2,RAPGEF3,MSN,TLR4,RBPMS,LGALS9,SEC16B,CHP1
GO:1902580	single-organism cellular localization	1261	91	0.000882	0.0138	MYO18A,RAB6A,SEC62,ATP1B1,SNX3,APOD,SYK,RPS3A,PDIA3,CDC42,TNFRSF1A,MCFD2,KIT,SRP72,STON2,HSPA4,TGFBR1,PKD1,TGFB3,NFASC,YWHAB,RPN1,MCM3AP,ITGB2,RAB10,UNC13D,RHOA,MFN2,MICALL2,SORL1,UNC13B,FYB,KAT2A,CLASP2,RPS2,UBB,OPHN1,RPS9,CTSK,YWHAH,RHOT2,ARF6,LAMA5,YWHAZ,ANGPT1,ITGB1,BNIP3L,CAPN3,RER1,HSPA8,KPNB1,LMNA,ATP8A1,OGT,MAP1B,SFRP2,RPL4,RPLP0,IGF1,SHANK3,TSC2,RAB7A,LAMP1,PARP10,ACTR2,CANX,DAB2,GSN,HSP…
GO:0051222	positive regulation of protein transport	445	39	0.00106	0.016	MYO18A,TNFRSF14,SYK,CDC42,TGFBR1,PLA2G6,TGFB3,HLA-E,RHOA,HLA-DRB5,MICALL2,CEP290,SORL1,ADAM9,KAT2A,PCNT,RUFY3,CTSK,OAZ1,HLA-DRB1,CEP131,SFRP2,IGF1,CSF1R,CD276,DAB2,HSP90AB1,PTGER4,NLRP1,CD14,SREBF2,RAPGEF3,EXOC1,TLR4,RBPMS,LGALS9,CD34,SEC16B,CHP1
GO:0006605	protein targeting	693	55	0.00123	0.0179	RAB6A,SEC62,TRAK1,APOD,GABARAP,MYO6,OS9,RPS3A,PDIA3,SYK,SRP72,HSPA4,TGFBR1,PKD1,TGFB3,NFASC,YWHAB,RPN1,MCM3AP,RHOA,MFN2,MICALL2,SORL1,FYB,KAT2A,RPS2,RPS9,CTSK,YWHAZ,ANGPT1,NUCB1,BNIP3L,HSPA8,KPNB1,LMNA,OGT,SFRP2,RPL4,IGF1,RPLP0,RAB7A,TSC2,PARP10,DAB2,HSP90AB1,SREBF2,MAPK7,WWTR1,TLR4,TRAK2,RBPMS,LGALS9,STAT3,RPS29,CHP1
GO:0009306	protein secretion	492	41	0.00208	0.0265	GNAS,PDIA4,SYK,TNFRSF14,ANXA1,PLA2G6,TGFB3,TMBIM6,TVP23C,HLA-E,SRGN,HLA-DRB5,FBLN1,ADAM9,ANXA5,UBE2Q1,ANGPT1,PTPN11,SFRP1,ITPR3,PLEK,HLA-DRB1,PRKACA,IGF1,CSF1R,CD276,RHBDF1,CANX,PTGER4,LYN,CD14,NLRP1,RAPGEF3,EXOC1,RFX3,TLR4,PAM,LGALS9,CD34,LMF1,MYO18A
GO:0050708	regulation of protein secretion	406	35	0.00247	0.0301	GNAS,TNFRSF14,SYK,ANXA1,PLA2G6,TGFB3,TMBIM6,HLA-E,SRGN,HLA-DRB5,FBLN1,ADAM9,ANXA5,ANGPT1,PTPN11,SFRP1,ITPR3,HLA-DRB1,PRKACA,IGF1,CSF1R,CD276,RHBDF1,PTGER4,LYN,CD14,NLRP1,RAPGEF3,EXOC1,RFX3,TLR4,PAM,LGALS9,CD34,MYO18A
GO:0090316	positive regulation of intracellular protein transport	250	24	0.00294	0.033	CDC42,TGFBR1,TGFB3,RHOA,MICALL2,CEP290,SORL1,KAT2A,PCNT,RUFY3,CTSK,OAZ1,CEP131,IGF1,SFRP2,DAB2,HSP90AB1,SREBF2,RAPGEF3,TLR4,RBPMS,LGALS9,SEC16B,CHP1
GO:0072594	establishment of protein localization to organelle	658	51	0.00298	0.0335	RAB6A,SEC62,APOD,SYK,RPS3A,PDIA3,SRP72,HSPA4,TGFBR1,PKD1,TGFB3,YWHAB,RPN1,MCM3AP,SPIDR,RAB10,RHOA,MFN2,MICALL2,SORL1,FYB,KAT2A,RPS2,RPS9,CTSK,YWHAH,YWHAZ,ANGPT1,BNIP3L,HSPA8,KPNB1,LMNA,SFRP2,RPL4,IGF1,RPLP0,RAB7A,TSC2,LAMP1,PARP10,DAB2,HSP90AB1,SREBF2,MAPK7,WWTR1,TLR4,RBPMS,LGALS9,STAT3,RPS29,CHP1
Annotation Cluster 15	Enrichment Score: 6.40161331579587
Annot	Term	Annotated	Significant	Pvalue	Padj	GeneID
GO:0006897	endocytosis	633	79	3.43e-13	1.38e-10	LGALS3BP,COLEC12,C3,HBB,SNX3,MYO6,SLC9A3,SYK,CDC42,ANXA1,PLCG1,STON2,PLA2G6,NCKAP1L,AIF1,SNX9,WIPF1,ITGB2,CLEC10A,CXCL16,GPC3,RAP1GAP,UNC13D,ATXN2,PLCG2,SCARA5,COL3A1,CFL1,SORL1,TNK2,TXNDC5,ACTG1,FCGR2A,CYBA,TMEM175,MRC1,OPHN1,CD163,MAPKAPK2,ARF6,CD63,AHI1,ANGPT1,COL1A2,SRPX,ITGB1,ITPR3,CAP1,IRF8,INPPL1,YES1,COL1A1,ADM,RAB7A,TSC2,SH3KBP1,ACTR2,CANX,DAB2,LRP3,GSN,FTL,HSP90AB1,MAGI2,BICD1,LYN,CD14,…
GO:0006909	phagocytosis	239	33	2.99e-07	1.65e-05	COLEC12,C3,SNX3,SYK,CDC42,ANXA1,PLCG1,PLA2G6,NCKAP1L,AIF1,WIPF1,RAP1GAP,UNC13D,PLCG2,CFL1,TXNDC5,ACTG1,FCGR2A,CYBA,TMEM175,SRPX,ITPR3,IRF8,YES1,RAB7A,ACTR2,GSN,HSP90AB1,LYN,CD14,CALR,ACTB,HCK
GO:0038094	Fc-gamma receptor signaling pathway	99	18	3.13e-06	0.000117	SYK,CDC42,PLCG1,PLA2G6,NCKAP1L,WIPF1,FCGRT,PLCG2,CFL1,ACTG1,FCGR2A,ITPR3,YES1,ACTR2,HSP90AB1,LYN,ACTB,HCK
GO:0038096	Fc-gamma receptor signaling pathway involved in phagocytosis	95	17	7.3e-06	0.000249	SYK,CDC42,PLCG1,PLA2G6,NCKAP1L,WIPF1,PLCG2,CFL1,ACTG1,FCGR2A,ITPR3,YES1,ACTR2,HSP90AB1,LYN,ACTB,HCK
GO:0002433	immune response-regulating cell surface receptor signaling pathway involved in phagocytosis	95	17	7.3e-06	0.000249	SYK,CDC42,PLCG1,PLA2G6,NCKAP1L,WIPF1,PLCG2,CFL1,ACTG1,FCGR2A,ITPR3,YES1,ACTR2,HSP90AB1,LYN,ACTB,HCK
GO:0002431	Fc receptor mediated stimulatory signaling pathway	101	17	1.7e-05	0.000526	SYK,CDC42,PLCG1,PLA2G6,NCKAP1L,WIPF1,PLCG2,CFL1,ACTG1,FCGR2A,ITPR3,YES1,ACTR2,HSP90AB1,LYN,ACTB,HCK
Annotation Cluster 16	Enrichment Score: 6.07566763255602
Annot	Term	Annotated	Significant	Pvalue	Padj	GeneID
GO:0009719	response to endogenous stimulus	1784	139	6.02e-07	3.05e-05	CTSS,GNAS,C3,CD4,DDX5,SLC9A3,CDK9,SYK,GSTM2,ADIPOR1,PTGS1,CLEC3B,ANXA1,KIT,LPIN1,PLCG1,TGFBR1,TIMP1,TCIRG1,LEPR,TGFB3,TMBIM6,FKBP1A,PSME1,YWHAB,AIF1,EEF2,SULF1,PTPRA,CHRDL1,SPIDR,ITGB2,DDX17,RAB10,ADCY4,GPC3,RAP1GAP,RHOA,FMOD,FKBP8,LOX,HTRA3,COL3A1,CFL1,SERPINF1,ADAM9,KMT2D,KAT2A,ANXA5,SPTBN5,BTG2,CYBA,CCNT2,CTSB,UBB,IGFBP5,YWHAH,SRSF5,PHLPP1,DNMT3A,COL1A2,ANGPT1,GNG12,PTPN11,SHC3,CALCOCO1,ITGB1,…
GO:0071495	cellular response to endogenous stimulus	1380	110	3.84e-06	0.000141	CTSS,GNAS,DDX5,SYK,CDK9,GSTM2,ADIPOR1,CLEC3B,ANXA1,KIT,LPIN1,PLCG1,TGFBR1,TCIRG1,LEPR,TGFB3,FKBP1A,PSME1,YWHAB,AIF1,EEF2,SULF1,PTPRA,CHRDL1,SPIDR,ITGB2,DDX17,RAB10,ADCY4,GPC3,RAP1GAP,RHOA,FMOD,FKBP8,HTRA3,COL3A1,SERPINF1,ADAM9,KMT2D,KAT2A,ANXA5,SPTBN5,CYBA,CCNT2,CTSB,UBB,IGFBP5,YWHAH,SRSF5,PHLPP1,DNMT3A,COL1A2,ANGPT1,GNG12,PTPN11,SHC3,CALCOCO1,ITGB1,SFRP1,CX3CR1,NOD1,OGT,ITPR3,ZNF423,PRKACA,SFRP2…
GO:0070848	response to growth factor	943	81	5.61e-06	0.000199	DMD,CDK9,CLEC3B,KIT,ARHGEF1,PLCG1,TGFBR1,MYOF,TGFB3,KALRN,FKBP1A,PSME1,YWHAB,EEF2,SULF1,PTPRA,CHRDL1,DCN,ARHGEF17,ADCY4,GPC3,RAP1GAP,RHOA,FMOD,FKBP8,APH1A,HTRA3,COL3A1,ADAM9,KAT2A,SPTBN5,CCNT2,UBB,VEGFB,CLU,LUM,MAPKAPK2,PHLPP1,CD63,ANGPT1,COL1A2,PTPN11,SHC3,SFRP1,CX3CR1,ITPR3,ZNF423,PRKACA,SFRP2,YES1,COL1A1,CALM3,VCAM1,KSR1,TSC2,FSTL1,CALM1,GDF10,DAB2,HTRA1,OBSCN,MAGI2,JUNB,MOV10,EEF1A1,ZYX,FER,R…
GO:0071363	cellular response to growth factor stimulus	917	78	1.2e-05	0.00038	DMD,CDK9,CLEC3B,KIT,ARHGEF1,PLCG1,TGFBR1,MYOF,TGFB3,KALRN,FKBP1A,PSME1,YWHAB,EEF2,SULF1,PTPRA,CHRDL1,DCN,ARHGEF17,ADCY4,GPC3,RAP1GAP,RHOA,FMOD,FKBP8,APH1A,HTRA3,COL3A1,ADAM9,KAT2A,SPTBN5,CCNT2,UBB,VEGFB,CLU,MAPKAPK2,PHLPP1,CD63,ANGPT1,COL1A2,PTPN11,SHC3,SFRP1,CX3CR1,ITPR3,ZNF423,PRKACA,SFRP2,YES1,COL1A1,CALM3,VCAM1,KSR1,TSC2,FSTL1,CALM1,GDF10,DAB2,HTRA1,OBSCN,MAGI2,JUNB,MOV10,EEF1A1,ZYX,RAPGEF3,A…
GO:0038179	neurotrophin signaling pathway	405	35	0.00237	0.0292	KIT,ARHGEF1,PLCG1,KALRN,PSME1,YWHAB,PTPRA,ARHGEF17,ADCY4,RHOA,APH1A,SPTBN5,UBB,MAPKAPK2,PHLPP1,ANGPT1,PTPN11,SHC3,ITPR3,PRKACA,CALM3,KSR1,TSC2,CALM1,OBSCN,MAGI2,MOV10,AP2M1,JAK1,MAPK7,AKAP9,PLEKHG5,RASAL2,TRIO,STAT3
GO:0048011	neurotrophin TRK receptor signaling pathway	402	34	0.00381	0.0404	KIT,ARHGEF1,PLCG1,KALRN,PSME1,YWHAB,PTPRA,ARHGEF17,ADCY4,RHOA,APH1A,SPTBN5,UBB,MAPKAPK2,PHLPP1,ANGPT1,PTPN11,SHC3,ITPR3,PRKACA,CALM3,KSR1,TSC2,CALM1,OBSCN,MOV10,AP2M1,JAK1,MAPK7,AKAP9,PLEKHG5,RASAL2,TRIO,STAT3
Annotation Cluster 17	Enrichment Score: 5.86161280258975
Annot	Term	Annotated	Significant	Pvalue	Padj	GeneID
GO:0065009	regulation of molecular function	2822	206	9.5e-08	6.38e-06	CTSS,CDC25B,GNAS,CRBN,ATP1B1,RNF207,ZNF462,C3,CD4,TNKS,DMPK,DMD,CDK9,AGAP11,SYK,GSTM2,CD74,CDC42,DOT1L,ANXA1,KIT,ARHGEF1,PLCG1,TIMP1,TGFBR1,ACAP3,PKD1,PLA2G6,TSPYL2,LEPR,NCKAP1L,ARHGDIB,DOCK6,NDFIP1,TGFB3,TMBIM6,KALRN,FKBP1A,PSME1,BTAF1,LDB1,YWHAB,CTHRC1,SET,CDK5RAP3,SNX9,PTPRA,SPOCK1,PHACTR4,PLXNB1,DCN,UTRN,PAK2,C6orf89,ARHGEF17,ARHGEF25,ITGB2,RAP1GAP,ADCY4,GPC3,PAPLN,RHOA,PLCG2,SPAG9,APH1A,GNAI…
GO:0051336	regulation of hydrolase activity	1267	109	1.06e-07	7e-06	GNAS,ATP1B1,C3,AGAP11,ANXA1,KIT,ARHGEF1,PLCG1,TIMP1,ACAP3,LEPR,NCKAP1L,ARHGDIB,DOCK6,TMBIM6,KALRN,FKBP1A,PSME1,SET,CDK5RAP3,SNX9,SPOCK1,PLXNB1,PAK2,C6orf89,ARHGEF17,ARHGEF25,ADCY4,GPC3,PAPLN,RAP1GAP,RHOA,SGSM3,SPATA13,FBLN1,SERPINF1,SORL1,MLLT4,TNK2,SERPINB1,RECK,RAPGEF5,OPHN1,TBC1D2B,SERPING1,COL6A3,APLP2,HERC1,AGAP6,PLCE1,SFRP1,ITGB1,ARHGEF28,DENND4B,ALS2CL,NOD1,TBC1D8,SERPINA3,ARHGAP31,GABARAP…
GO:0044093	positive regulation of molecular function	1804	142	2.44e-07	1.41e-05	CTSS,CDC25B,GNAS,CRBN,ATP1B1,RNF207,CD4,TNKS,DMD,AGAP11,CDK9,SYK,GSTM2,CD74,CDC42,KIT,ARHGEF1,PLCG1,TGFBR1,ACAP3,PKD1,NCKAP1L,ARHGDIB,DOCK6,TGFB3,KALRN,FKBP1A,PSME1,YWHAB,CTHRC1,SNX9,PTPRA,PHACTR4,PLXNB1,PAK2,C6orf89,ARHGEF17,ARHGEF25,ITGB2,ADCY4,RAP1GAP,RHOA,PLCG2,SPAG9,APH1A,GNAI2,SGSM3,SPATA13,FBLN1,KMT2A,MAP3K12,SORL1,ADAM9,MLLT4,MUC20,KAT2A,MAPKBP1,RPS2,RAPGEF5,SPTBN5,CCNT2,UBB,CLU,OPHN1,TBC…
GO:0050790	regulation of catalytic activity	2342	174	4.18e-07	2.25e-05	CDC25B,GNAS,ATP1B1,C3,CD4,TNKS,DMPK,SYK,AGAP11,CD74,CDC42,ANXA1,KIT,ARHGEF1,PLCG1,TGFBR1,TIMP1,ACAP3,PKD1,TSPYL2,LEPR,NCKAP1L,ARHGDIB,DOCK6,TGFB3,TMBIM6,KALRN,FKBP1A,PSME1,LDB1,YWHAB,SET,CDK5RAP3,SNX9,PTPRA,SPOCK1,PHACTR4,PLXNB1,DCN,PAK2,C6orf89,ARHGEF17,ARHGEF25,ADCY4,GPC3,PAPLN,RAP1GAP,RHOA,SPAG9,APH1A,GNAI2,SGSM3,SPATA13,FBLN1,SERPINF1,MAP3K12,SZT2,SORL1,ADAM9,MLLT4,NSFL1C,SERPINB1,TNK2,MUC20,…
GO:0051056	regulation of small GTPase mediated signal transduction	280	36	5.19e-07	2.72e-05	CDC42,ARHGEF1,ARHGDIB,KALRN,ARHGEF17,ARHGEF25,RAP1GAP,RHOA,MFN2,COL3A1,SGSM3,SPATA13,OPHN1,ARF6,RHOT2,PLCE1,ARHGEF28,ALS2CL,DENND4B,ITGB1,ARHGAP31,OGT,IGF1,TSC2,MYOC,RALGAPA2,MYO9A,OBSCN,ARHGAP10,TIMP2,ARHGEF10,PLEKHG5,TRIP10,RASAL2,TRIO,ARHGAP39
GO:0043085	positive regulation of catalytic activity	1540	123	8.5e-07	4.04e-05	CDC25B,GNAS,ATP1B1,CD4,TNKS,SYK,AGAP11,CD74,CDC42,KIT,ARHGEF1,PLCG1,TGFBR1,ACAP3,PKD1,NCKAP1L,ARHGDIB,DOCK6,TGFB3,KALRN,PSME1,YWHAB,SNX9,PTPRA,PHACTR4,PLXNB1,PAK2,C6orf89,ARHGEF17,ARHGEF25,ADCY4,RAP1GAP,RHOA,SPAG9,APH1A,GNAI2,SGSM3,SPATA13,FBLN1,MAP3K12,SORL1,ADAM9,MLLT4,MUC20,MAPKBP1,RPS2,RAPGEF5,SPTBN5,CCNT2,UBB,CLU,OPHN1,TBC1D2B,MAPKAPK2,HERC1,PSAP,AGAP6,PLCE1,PTPN11,ANGPT1,SHC3,SFRP1,ITGB1,AR…
GO:0051345	positive regulation of hydrolase activity	841	75	3.33e-06	0.000123	GNAS,ATP1B1,AGAP11,KIT,ARHGEF1,PLCG1,ACAP3,NCKAP1L,ARHGDIB,DOCK6,KALRN,PSME1,SNX9,PLXNB1,ARHGEF17,C6orf89,ARHGEF25,ADCY4,RAP1GAP,RHOA,SGSM3,SPATA13,FBLN1,MLLT4,RAPGEF5,OPHN1,TBC1D2B,HERC1,AGAP6,PLCE1,ITGB1,ARHGEF28,DENND4B,ALS2CL,NOD1,SFRP1,TBC1D8,ARHGAP31,GABARAPL2,HERC2,ITPR3,PLEK,PRKACA,SFRP2,CALM3,TSC2,CALM1,THY1,SMAP2,TBCD,RALGAPA2,OBSCN,MYO9A,GSN,ARHGAP10,MAGI2,NLRP1,CD14,RAPGEF3,DOCK9,DOCK…
GO:0043547	positive regulation of GTPase activity	514	48	6.59e-05	0.00168	GNAS,AGAP11,ARHGEF1,ACAP3,NCKAP1L,ARHGDIB,DOCK6,KALRN,SNX9,PLXNB1,ARHGEF17,ARHGEF25,RAP1GAP,SGSM3,SPATA13,MLLT4,RAPGEF5,OPHN1,TBC1D2B,HERC1,AGAP6,PLCE1,ITGB1,ARHGEF28,DENND4B,ALS2CL,SFRP1,TBC1D8,ARHGAP31,HERC2,TSC2,THY1,SMAP2,TBCD,RALGAPA2,OBSCN,MYO9A,ARHGAP10,RAPGEF3,DOCK9,DOCK5,DOCK7,ARHGEF10,TRIP10,PLEKHG5,TRIO,RASAL2,TSC1
GO:0043087	regulation of GTPase activity	565	50	0.000177	0.00361	GNAS,AGAP11,ARHGEF1,ACAP3,NCKAP1L,ARHGDIB,DOCK6,KALRN,SNX9,PLXNB1,ARHGEF17,ARHGEF25,RAP1GAP,SGSM3,SPATA13,MLLT4,TNK2,RAPGEF5,OPHN1,TBC1D2B,HERC1,AGAP6,PLCE1,ITGB1,ARHGEF28,DENND4B,ALS2CL,SFRP1,TBC1D8,ARHGAP31,HERC2,TSC2,THY1,SMAP2,TBCD,RALGAPA2,OBSCN,MYO9A,ARHGAP10,RAPGEF3,PLXNB3,DOCK9,DOCK5,DOCK7,ARHGEF10,TRIP10,PLEKHG5,TRIO,RASAL2,TSC1
Annotation Cluster 18	Enrichment Score: 5.81033939914661
Annot	Term	Annotated	Significant	Pvalue	Padj	GeneID
GO:0010033	response to organic substance	3018	231	1.29e-10	2.32e-08	CTSS,SEC62,GNAS,COLEC12,C3,CD4,DDX5,EIF4G2,TNFRSF14,GAPDH,SLC9A3,DMD,CDK9,SYK,OS9,GSTM2,YBX3,PTGS1,ADIPOR1,TNFRSF1A,CD74,TUBA1B,CLEC3B,ANXA1,HNRNPA2B1,KIT,LPIN1,ARHGEF1,PLCG1,TIMP1,TGFBR1,TCIRG1,HSPA4,MYOF,PLA2G6,TSPYL2,LEPR,HLA-A,TGFB3,TMBIM6,KALRN,FKBP1A,PSME1,YWHAB,AIF1,EEF2,CDK5RAP3,SULF1,UBA7,PTPRA,CHRDL1,CUL7,ST6GAL1,SELPLG,DCN,TYK2,SPIDR,PAK2,ARHGEF17,ITGB2,ATF3,ATXN3,DDX17,ACSL4,RAB10,RAP…
GO:1901700	response to oxygen-containing compound	1623	126	2.67e-06	0.000105	GNAS,MTR,COLEC12,C3,CD4,HBB,APOD,TNFRSF14,ADIPOR1,PTGS1,TNFRSF1A,ANXA1,KIT,LPIN1,TIMP1,TGFBR1,TCIRG1,PLA2G6,TGFB3,TMBIM6,PSME1,YWHAB,AIF1,EEF2,PTPRA,ST6GAL1,DCN,SPIDR,RAB10,ADCY4,CXCL16,FBLN5,PLCG2,FANCC,P4HB,HLA-DRB5,COL3A1,CFL1,SERPINF1,SZT2,CYP1B1,ADAM9,COL6A2,ANXA5,SPTBN5,BTG2,CYBA,CTSB,SOD2,UBB,IGFBP5,MRC1,SDF4,MAPKAPK2,SRSF5,PSAP,DNMT3A,COL1A2,ANGPT1,GNG12,PTPN11,SHC3,MTA1,SFRP1,ITGB1,CX3CR…
GO:1901701	cellular response to oxygen-containing compound	1084	86	5.64e-05	0.0015	GNAS,MTR,COLEC12,ADIPOR1,ANXA1,KIT,LPIN1,TCIRG1,PLA2G6,PSME1,YWHAB,AIF1,PTPRA,SPIDR,RAB10,ADCY4,CXCL16,FBLN5,FANCC,HLA-DRB5,COL3A1,SERPINF1,CYP1B1,SZT2,ADAM9,ANXA5,SPTBN5,CYBA,SOD2,UBB,IGFBP5,MRC1,SRSF5,PSAP,DNMT3A,ANGPT1,COL1A2,GNG12,PTPN11,SHC3,ITGB1,SFRP1,CX3CR1,NOD1,OGT,ITPR3,IRF8,HLA-DRB1,PRKACA,YES1,COL1A1,CALM3,IGF1,KSR1,TSC2,VCAM1,SPI1,CALM1,CST3,RYR3,IGF1R,PAF1,PTGER4,LYN,CD14,FOLR2,MMP2…
GO:1901698	response to nitrogen compound	1062	84	7.67e-05	0.00186	GNAS,MTR,COLEC12,GSTM2,ADIPOR1,PTGS1,ANXA1,HNRNPA2B1,KIT,LPIN1,TIMP1,TCIRG1,TMBIM6,FKBP1A,PSME1,YWHAB,AIF1,EEF2,PTPRA,SPIDR,RAB10,ADCY4,DICER1,COL3A1,CFL1,ANXA5,SPTBN5,BTG2,CTSB,CYBA,UBB,IGFBP5,SRSF5,DNMT3A,ANGPT1,COL1A2,GNG12,PTPN11,SHC3,SFRP1,NOD1,OGT,ITPR3,INPPL1,LDHA,PRKACA,COL1A1,CALM3,IGF1,KSR1,ADM,TSC2,SELL,VCAM1,CALM1,RYR3,IGF1R,ATRX,GSN,JUNB,PTGER4,LYN,NLRP1,FOLR2,MMP2,FER,RAPGEF3,JAK1,K…
GO:1901699	cellular response to nitrogen compound	723	61	0.000137	0.00294	GNAS,MTR,COLEC12,GSTM2,ADIPOR1,HNRNPA2B1,KIT,LPIN1,TCIRG1,PSME1,YWHAB,AIF1,PTPRA,SPIDR,RAB10,ADCY4,DICER1,COL3A1,ANXA5,SPTBN5,CYBA,UBB,IGFBP5,SRSF5,DNMT3A,ANGPT1,COL1A2,GNG12,PTPN11,SHC3,SFRP1,NOD1,OGT,ITPR3,PRKACA,COL1A1,CALM3,IGF1,KSR1,TSC2,CALM1,RYR3,IGF1R,ATRX,LYN,FOLR2,MMP2,FER,RAPGEF3,JAK1,KLF10,RAB31,METTL3,ZEB1,AKAP9,HSP90B1,EIF4B,RASAL2,SLC8A1,STAT3,TSC1
GO:0010243	response to organonitrogen compound	973	77	0.000151	0.00317	GNAS,GSTM2,ADIPOR1,PTGS1,ANXA1,KIT,LPIN1,TIMP1,TCIRG1,TMBIM6,FKBP1A,PSME1,YWHAB,AIF1,EEF2,PTPRA,SPIDR,RAB10,ADCY4,COL3A1,CFL1,ANXA5,SPTBN5,BTG2,CTSB,CYBA,UBB,IGFBP5,SRSF5,DNMT3A,ANGPT1,COL1A2,GNG12,PTPN11,SHC3,SFRP1,NOD1,OGT,ITPR3,INPPL1,LDHA,PRKACA,COL1A1,CALM3,IGF1,KSR1,ADM,TSC2,SELL,VCAM1,CALM1,RYR3,IGF1R,GSN,JUNB,PTGER4,LYN,NLRP1,FOLR2,MMP2,FER,RAPGEF3,JAK1,KLF10,RAB31,ZEB1,AKAP9,PKM,HSP90B1,…
GO:0071417	cellular response to organonitrogen compound	668	55	0.000525	0.00901	GNAS,GSTM2,ADIPOR1,KIT,LPIN1,TCIRG1,PSME1,YWHAB,AIF1,PTPRA,SPIDR,RAB10,ADCY4,COL3A1,ANXA5,SPTBN5,CYBA,UBB,IGFBP5,SRSF5,DNMT3A,ANGPT1,COL1A2,GNG12,PTPN11,SHC3,SFRP1,NOD1,OGT,ITPR3,PRKACA,COL1A1,CALM3,IGF1,KSR1,TSC2,CALM1,RYR3,IGF1R,LYN,FOLR2,MMP2,FER,RAPGEF3,JAK1,KLF10,RAB31,ZEB1,AKAP9,HSP90B1,EIF4B,RASAL2,SLC8A1,STAT3,TSC1
GO:0014070	response to organic cyclic compound	954	73	0.000596	0.00984	GNAS,COLEC12,C3,CD4,DDX5,SLC9A3,GSTM2,PTGS1,ANXA1,HNRNPA2B1,TGFBR1,TGFB3,FKBP1A,AIF1,EEF2,SPIDR,PAK2,DDX17,LOX,DICER1,SERPINF1,CYP1B1,ADAM9,KMT2D,KAT2A,BTG2,CTSB,CYBA,IGFBP5,LUM,YWHAH,DNMT3A,CALCOCO1,ITGB1,SFRP1,ITPR3,LDHA,PRKACA,COL1A1,CALM3,IGF1,VCAM1,ADM,SELL,CALM1,CST3,RYR3,DAB2,GSN,HSP90AB1,CHKA,JUNB,PTGER4,CALU,LYN,SAFB,FOLR2,RBM14,RAPGEF3,CALR,NCOA4,MSN,METTL3,AKAP9,PAM,HSP90B1,DUOX1,SLC8A…
GO:0009725	response to hormone	1136	81	0.00235	0.0292	CTSS,GNAS,C3,CD4,DDX5,SLC9A3,ADIPOR1,PTGS1,ANXA1,KIT,LPIN1,TIMP1,TCIRG1,LEPR,TGFB3,PSME1,YWHAB,AIF1,EEF2,PTPRA,DDX17,RAB10,ADCY4,LOX,SERPINF1,ADAM9,KMT2D,ANXA5,SPTBN5,BTG2,CTSB,UBB,IGFBP5,YWHAH,SRSF5,DNMT3A,ANGPT1,GNG12,PTPN11,SHC3,CALCOCO1,ITGB1,SFRP1,OGT,INPPL1,LDHA,PRKACA,COL1A1,CALM3,IGF1,KSR1,ADM,TSC2,CALM1,CST3,DAB2,IGF1R,MMS19,JUNB,PTGER4,LYN,SAFB,RBM14,FER,SFRP4,CALR,NCOA4,JAK1,RAB31,MSN,…
Annotation Cluster 19	Enrichment Score: 5.28135529971489
Annot	Term	Annotated	Significant	Pvalue	Padj	GeneID
GO:0072359	circulatory system development	968	85	1.34e-06	5.79e-05	COL15A1,RNF207,C3,DYNC2H1,LEMD2,APOD,MDM4,THBS2,SYK,B4GALT1,CDC42,PLCG1,TGFBR1,PKD1,AP1B1,FKBP1A,SULF1,CUL7,DCN,TGFBI,ATP5B,ITGB2,EGFL7,GPC3,RHOA,LOX,NRXN3,DICER1,COL3A1,SERPINF1,CEP290,CYP1B1,DHRS3,KAT2A,RECK,VEGFB,LAMA5,TTN,SETDB2,PLCE1,AHI1,ANGPT1,COL1A2,PTPN11,ITGA7,SIN3B,ITGB1,SFRP1,CX3CR1,LMNA,HIPK1,CSPG4,OBSL1,PTGIS,VCAN,SFRP2,COL1A1,VCAM1,IGF1,ADM,TSC2,SPI1,THY1,RNF213,GPX1,PI16,GATAD2A,J…
GO:0072358	cardiovascular system development	968	85	1.34e-06	5.79e-05	COL15A1,RNF207,C3,DYNC2H1,LEMD2,APOD,MDM4,THBS2,SYK,B4GALT1,CDC42,PLCG1,TGFBR1,PKD1,AP1B1,FKBP1A,SULF1,CUL7,DCN,TGFBI,ATP5B,ITGB2,EGFL7,GPC3,RHOA,LOX,NRXN3,DICER1,COL3A1,SERPINF1,CEP290,CYP1B1,DHRS3,KAT2A,RECK,VEGFB,LAMA5,TTN,SETDB2,PLCE1,AHI1,ANGPT1,COL1A2,PTPN11,ITGA7,SIN3B,ITGB1,SFRP1,CX3CR1,LMNA,HIPK1,CSPG4,OBSL1,PTGIS,VCAN,SFRP2,COL1A1,VCAM1,IGF1,ADM,TSC2,SPI1,THY1,RNF213,GPX1,PI16,GATAD2A,J…
GO:0001568	blood vessel development	598	59	1.76e-06	7.36e-05	COL15A1,C3,DYNC2H1,APOD,THBS2,SYK,B4GALT1,CDC42,PLCG1,TGFBR1,PKD1,SULF1,CUL7,DCN,TGFBI,ATP5B,ITGB2,EGFL7,GPC3,RHOA,LOX,NRXN3,DICER1,COL3A1,SERPINF1,CYP1B1,RECK,VEGFB,LAMA5,ANGPT1,COL1A2,ITGA7,ITGB1,SFRP1,CX3CR1,HIPK1,CSPG4,PTGIS,SFRP2,COL1A1,ADM,SPI1,THY1,RNF213,GPX1,GATAD2A,JUNB,PTGER4,MMP2,RAPGEF3,JAK1,MAPK7,QKI,C5orf42,CD34,PRRX1,NOTCH4,HIF3A,POFUT1
GO:0001944	vasculature development	621	60	2.83e-06	0.000109	COL15A1,C3,DYNC2H1,APOD,THBS2,SYK,B4GALT1,CDC42,PLCG1,TGFBR1,PKD1,SULF1,CUL7,DCN,TGFBI,ATP5B,ITGB2,EGFL7,GPC3,RHOA,LOX,NRXN3,DICER1,COL3A1,SERPINF1,CYP1B1,RECK,VEGFB,LAMA5,ANGPT1,COL1A2,ITGA7,ITGB1,SFRP1,CX3CR1,HIPK1,CSPG4,PTGIS,SFRP2,COL1A1,IGF1,ADM,SPI1,THY1,RNF213,GPX1,GATAD2A,JUNB,PTGER4,MMP2,RAPGEF3,JAK1,MAPK7,QKI,C5orf42,CD34,PRRX1,NOTCH4,HIF3A,POFUT1
GO:0048514	blood vessel morphogenesis	504	50	9.38e-06	0.000305	COL15A1,C3,APOD,SYK,THBS2,B4GALT1,CDC42,PLCG1,TGFBR1,SULF1,CUL7,DCN,TGFBI,ATP5B,ITGB2,EGFL7,RHOA,NRXN3,COL3A1,DICER1,SERPINF1,CYP1B1,VEGFB,LAMA5,ANGPT1,ITGA7,ITGB1,CX3CR1,SFRP1,HIPK1,CSPG4,PTGIS,SFRP2,ADM,SPI1,THY1,RNF213,GPX1,JUNB,PTGER4,MMP2,RAPGEF3,JAK1,MAPK7,QKI,CD34,PRRX1,NOTCH4,HIF3A,POFUT1
GO:0001525	angiogenesis	425	43	2.46e-05	0.000717	COL15A1,C3,APOD,SYK,THBS2,B4GALT1,CDC42,PLCG1,TGFBR1,SULF1,DCN,TGFBI,ATP5B,ITGB2,EGFL7,RHOA,NRXN3,DICER1,SERPINF1,CYP1B1,VEGFB,LAMA5,ANGPT1,ITGB1,CX3CR1,SFRP1,HIPK1,CSPG4,PTGIS,SFRP2,ADM,SPI1,THY1,RNF213,GPX1,MMP2,RAPGEF3,JAK1,MAPK7,CD34,NOTCH4,HIF3A,POFUT1
GO:0045765	regulation of angiogenesis	211	21	0.00342	0.0371	C3,THBS2,PLCG1,SULF1,DCN,ITGB2,RHOA,SERPINF1,CYP1B1,VEGFB,SFRP1,CX3CR1,HIPK1,PTGIS,SFRP2,ADM,RAPGEF3,JAK1,MAPK7,CD34,NOTCH4
GO:0045766	positive regulation of angiogenesis	121	14	0.00417	0.0436	C3,PLCG1,ITGB2,CYP1B1,VEGFB,CX3CR1,HIPK1,PTGIS,ADM,SFRP2,JAK1,RAPGEF3,CD34,NOTCH4
GO:1901342	regulation of vasculature development	231	22	0.00472	0.0481	C3,THBS2,PLCG1,SULF1,DCN,ITGB2,RHOA,SERPINF1,CYP1B1,VEGFB,SFRP1,CX3CR1,HIPK1,PTGIS,SFRP2,ADM,PTGER4,RAPGEF3,JAK1,MAPK7,CD34,NOTCH4
Annotation Cluster 20	Enrichment Score: 5.16377532861393
Annot	Term	Annotated	Significant	Pvalue	Padj	GeneID
GO:0051247	positive regulation of protein metabolic process	1576	115	0.000115	0.00255	CDC25B,C3,CD4,TNFRSF14,SYK,CDK9,YBX3,GSAP,TNFRSF1A,CD74,CLEC3B,CDC42,KIT,PLCG1,TGFBR1,PKD1,PLA2G6,NCKAP1L,NDFIP1,TGFB3,FKBP1A,PSME1,LDB1,YWHAB,AIF1,EEF2,CDK5RAP3,SNX9,PTPRA,PAK2,C6orf89,ATXN3,C1QBP,ADCY4,GPC3,SPAG9,GNAI2,FBLN1,KMT2A,MAP3K12,SORL1,ADAM9,TNK2,MUC20,KAT2A,MAPKBP1,SPTBN5,TMEM259,CCNT2,VEGFB,UBB,CLU,RPS9,MAPKAPK2,PABPC1,PSAP,PLCE1,PTPN11,ANGPT1,SHC3,MTA1,ITGB1,CAPN3,NOD1,OAZ1,OGT,PLEK…
GO:0001932	regulation of protein phosphorylation	1396	104	0.000115	0.00255	CDC25B,C3,LEMD2,CD4,TNFRSF14,ULK4,DMD,CDK9,SYK,TNFRSF1A,CD74,CDC42,KIT,PLCG1,TGFBR1,PKD1,PLA2G6,STK40,TSPYL2,NCKAP1L,TGFB3,FKBP1A,PSME1,YWHAB,AIF1,CDK5RAP3,SNX9,PTPRA,DCN,PAK2,ITGB2,ATF3,ADCY4,SPAG9,GNAI2,FBLN1,MAP3K12,SORL1,ADAM9,TNK2,MUC20,MAPKBP1,SPTBN5,CCNT2,VEGFB,UBB,CLU,MAPKAPK2,IKBKAP,PHLPP1,APLP2,TTN,PSAP,PLCE1,PTPN11,ANGPT1,SHC3,SFRP1,ITGB1,NOD1,OGT,CSPG4,PRKACA,SFRP2,YES1,CALM3,IGF1,KSR…
GO:0042325	regulation of phosphorylation	1489	106	0.000535	0.00912	CDC25B,C3,LEMD2,CD4,TNFRSF14,ULK4,DMD,CDK9,SYK,TNFRSF1A,CD74,CDC42,KIT,PLCG1,TGFBR1,PKD1,PLA2G6,STK40,TSPYL2,NCKAP1L,TGFB3,FKBP1A,PSME1,LDB1,YWHAB,AIF1,CDK5RAP3,SNX9,PTPRA,DCN,PAK2,ITGB2,ATF3,ADCY4,SPAG9,GNAI2,FBLN1,MAP3K12,SORL1,ADAM9,TNK2,MUC20,MAPKBP1,SPTBN5,CCNT2,VEGFB,UBB,CLU,MAPKAPK2,IKBKAP,PHLPP1,APLP2,TTN,PSAP,PLCE1,PTPN11,ANGPT1,SHC3,SFRP1,ITGB1,NOD1,OGT,CSPG4,PRKACA,SFRP2,YES1,CALM3,IGF…
GO:0032270	positive regulation of cellular protein metabolic process	1481	105	0.000656	0.0107	CDC25B,C3,CD4,TNFRSF14,SYK,CDK9,YBX3,TNFRSF1A,CD74,CLEC3B,CDC42,KIT,PLCG1,TGFBR1,PKD1,PLA2G6,NCKAP1L,NDFIP1,TGFB3,FKBP1A,PSME1,YWHAB,AIF1,EEF2,CDK5RAP3,SNX9,PTPRA,PAK2,C6orf89,C1QBP,ADCY4,SPAG9,GNAI2,FBLN1,KMT2A,MAP3K12,ADAM9,TNK2,MUC20,KAT2A,MAPKBP1,SPTBN5,CCNT2,VEGFB,UBB,CLU,RPS9,MAPKAPK2,PABPC1,PSAP,PLCE1,PTPN11,ANGPT1,SHC3,MTA1,ITGB1,CAPN3,NOD1,OGT,PLEK,CSPG4,EIF5A,PRKACA,SFRP2,YES1,CALM3,IGF…
GO:0031399	regulation of protein modification process	1787	123	0.000704	0.0114	CDC25B,C3,LEMD2,CD4,TNFRSF14,ULK4,DMD,CDK9,SYK,TNFRSF1A,CD74,CDC42,KIT,KMT2B,PLCG1,TGFBR1,PKD1,PLA2G6,STK40,TSPYL2,NCKAP1L,NDFIP1,TGFB3,FKBP1A,PSME1,YWHAB,AIF1,SET,CDK5RAP3,SNX9,PTPRA,DCN,PAK2,C6orf89,ITGB2,ATF3,ADCY4,SPAG9,GNAI2,FBLN1,KMT2A,MAP3K12,SORL1,ADAM9,TNK2,MUC20,KAT2A,MAPKBP1,SPTBN5,CCNT2,VEGFB,UBB,CLU,MAPKAPK2,IKBKAP,PHLPP1,APLP2,TTN,PSAP,PLCE1,PTPN11,ANGPT1,SHC3,MTA1,SFRP1,ITGB1,CAPN3…
GO:0019220	regulation of phosphate metabolic process	1721	118	0.00105	0.0159	CDC25B,GNAS,C3,LEMD2,CD4,TNFRSF14,ULK4,DMD,CDK9,SYK,GUCY1A2,TNFRSF1A,CD74,CDC42,KIT,PLCG1,TGFBR1,PKD1,PLA2G6,STK40,TSPYL2,NCKAP1L,TGFB3,FKBP1A,PSME1,LDB1,YWHAB,AIF1,SET,CDK5RAP3,SNX9,PTPRA,DCN,PAK2,ITGB2,ATF3,ADCY4,SPAG9,GNAI2,FBLN1,CEP290,MAP3K12,SORL1,ADAM9,TNK2,MUC20,MAPKBP1,SPTBN5,CCNT2,VEGFB,UBB,CLU,MAPKAPK2,IKBKAP,PHLPP1,APLP2,TTN,PSAP,PLCE1,PTPN11,ANGPT1,SHC3,SFRP1,ITGB1,NOD1,OGT,PLEK,CAP1…
GO:0001934	positive regulation of protein phosphorylation	1006	75	0.00105	0.0159	CDC25B,C3,CD4,TNFRSF14,SYK,CDK9,TNFRSF1A,CD74,CDC42,KIT,PLCG1,TGFBR1,PKD1,PLA2G6,NCKAP1L,TGFB3,PSME1,YWHAB,AIF1,SNX9,PTPRA,PAK2,ADCY4,SPAG9,GNAI2,MAP3K12,ADAM9,TNK2,MUC20,MAPKBP1,SPTBN5,CCNT2,UBB,VEGFB,CLU,MAPKAPK2,PSAP,PLCE1,ANGPT1,PTPN11,SHC3,ITGB1,NOD1,OGT,CSPG4,PRKACA,SFRP2,YES1,CALM3,IGF1,KSR1,CSF1R,CALM1,GDF10,PPP1R9A,DAB2,IGF1R,IGFBP4,CCNL2,HSP90AB1,PTGER4,LYN,MAPK8IP3,PTPRC,RAPGEF3,JAK1,R…
GO:1902533	positive regulation of intracellular signal transduction	994	74	0.00117	0.0172	GNAS,SECTM1,S100A4,C3,CD4,DDX5,TNFRSF14,SYK,GSTM2,ADIPOR1,CD74,CDC42,TNFRSF1A,KIT,PLCG1,TGFBR1,PLA2G6,NDFIP1,TGFB3,FKBP1A,PSME1,YWHAB,CDK5RAP3,PTPRA,PLXNB1,DCN,C1QBP,RHOA,SPAG9,SFPQ,GNAI2,COL3A1,MAP3K12,CYP1B1,ADAM9,MUC20,MAPKBP1,SPTBN5,UBB,VEGFB,CLU,IGFBP5,MAPKAPK2,WDR59,PSAP,PLCE1,ZDHHC17,ANGPT1,PTPN11,SHC3,ITGB1,NOD1,CSPG4,CALM3,IGF1,KSR1,CSF1R,CALM1,MYOC,GPX1,IGF1R,IGFBP4,PTGER4,LYN,MAPK8IP3,…
GO:0016310	phosphorylation	2156	143	0.00118	0.0174	CDC25B,EFEMP1,C3,LEMD2,CD4,ENO1,TNKS,DMPK,GAPDH,TNFRSF14,ULK4,DCLK1,CDK9,DMD,SYK,TNFRSF1A,CD74,CDC42,KIT,GK5,PLCG1,TGFBR1,PKD1,PLA2G6,CNTLN,STK40,NCKAP1L,TSPYL2,CDK13,TGFB3,KALRN,FKBP1A,PSME1,LDB1,YWHAB,AIF1,CDK5RAP3,SNX9,PTPRA,DCN,TYK2,PAK2,SMG1,ITGB2,ATF3,ADCY4,COX4I1,PPIP5K1,MAST2,SPAG9,GNAI2,FBLN1,CFL1,MAP3K12,PRKD3,SORL1,ADAM9,TNK2,MUC20,CMPK1,FYB,MAPKBP1,SPTBN5,CCNT2,VEGFB,UBB,CLU,MAPKAPK2,…
GO:0051174	regulation of phosphorus metabolic process	1734	118	0.00137	0.0194	CDC25B,GNAS,C3,LEMD2,CD4,TNFRSF14,ULK4,DMD,CDK9,SYK,GUCY1A2,TNFRSF1A,CD74,CDC42,KIT,PLCG1,TGFBR1,PKD1,PLA2G6,STK40,TSPYL2,NCKAP1L,TGFB3,FKBP1A,PSME1,LDB1,YWHAB,AIF1,SET,CDK5RAP3,SNX9,PTPRA,DCN,PAK2,ITGB2,ATF3,ADCY4,SPAG9,GNAI2,FBLN1,CEP290,MAP3K12,SORL1,ADAM9,TNK2,MUC20,MAPKBP1,SPTBN5,CCNT2,VEGFB,UBB,CLU,MAPKAPK2,IKBKAP,PHLPP1,APLP2,TTN,PSAP,PLCE1,PTPN11,ANGPT1,SHC3,SFRP1,ITGB1,NOD1,OGT,PLEK,CAP1…
GO:0031401	positive regulation of protein modification process	1216	87	0.00148	0.0207	CDC25B,C3,CD4,TNFRSF14,SYK,CDK9,TNFRSF1A,CD74,CDC42,KIT,PLCG1,TGFBR1,PKD1,PLA2G6,NCKAP1L,NDFIP1,TGFB3,FKBP1A,PSME1,YWHAB,AIF1,CDK5RAP3,SNX9,PTPRA,PAK2,C6orf89,ADCY4,SPAG9,GNAI2,KMT2A,MAP3K12,ADAM9,TNK2,MUC20,KAT2A,MAPKBP1,SPTBN5,CCNT2,UBB,VEGFB,CLU,MAPKAPK2,PSAP,PLCE1,ANGPT1,PTPN11,SHC3,MTA1,ITGB1,NOD1,OGT,PLEK,CSPG4,PRKACA,SFRP2,YES1,CALM3,IGF1,KSR1,CSF1R,CALM1,GDF10,PPP1R9A,DAB2,IGF1R,IGFBP4,PA…
GO:0045937	positive regulation of phosphate metabolic process	1163	83	0.00203	0.0261	CDC25B,GNAS,C3,CD4,TNFRSF14,SYK,CDK9,GUCY1A2,TNFRSF1A,CD74,CDC42,KIT,PLCG1,TGFBR1,PKD1,PLA2G6,NCKAP1L,TGFB3,PSME1,YWHAB,AIF1,SNX9,PTPRA,PAK2,ADCY4,SPAG9,GNAI2,MAP3K12,ADAM9,TNK2,MUC20,MAPKBP1,SPTBN5,CCNT2,UBB,VEGFB,CLU,MAPKAPK2,PSAP,PLCE1,ANGPT1,PTPN11,SHC3,ITGB1,NOD1,OGT,PLEK,CAP1,CSPG4,PRKACA,SFRP2,YES1,CALM3,IGF1,KSR1,ADM,CSF1R,CALM1,GDF10,PPP1R9A,DAB2,IGF1R,IGFBP4,CCNL2,HSP90AB1,MAGI2,PTGER4,…
GO:0010562	positive regulation of phosphorus metabolic process	1163	83	0.00203	0.0261	CDC25B,GNAS,C3,CD4,TNFRSF14,SYK,CDK9,GUCY1A2,TNFRSF1A,CD74,CDC42,KIT,PLCG1,TGFBR1,PKD1,PLA2G6,NCKAP1L,TGFB3,PSME1,YWHAB,AIF1,SNX9,PTPRA,PAK2,ADCY4,SPAG9,GNAI2,MAP3K12,ADAM9,TNK2,MUC20,MAPKBP1,SPTBN5,CCNT2,UBB,VEGFB,CLU,MAPKAPK2,PSAP,PLCE1,ANGPT1,PTPN11,SHC3,ITGB1,NOD1,OGT,PLEK,CAP1,CSPG4,PRKACA,SFRP2,YES1,CALM3,IGF1,KSR1,ADM,CSF1R,CALM1,GDF10,PPP1R9A,DAB2,IGF1R,IGFBP4,CCNL2,HSP90AB1,MAGI2,PTGER4,…
GO:0043408	regulation of MAPK cascade	789	60	0.00208	0.0265	C3,LEMD2,TNFRSF14,ULK4,SYK,CD74,CDC42,KIT,PLCG1,TGFBR1,STK40,TGFB3,PSME1,YWHAB,CDK5RAP3,PTPRA,PAK2,ATF3,SPAG9,GNAI2,FBLN1,MAP3K12,SORL1,ADAM9,MUC20,MAPKBP1,SPTBN5,UBB,VEGFB,MAPKAPK2,PHLPP1,PSAP,PLCE1,ANGPT1,PTPN11,SHC3,ITGB1,SFRP1,NOD1,CSPG4,SFRP2,CALM3,IGF1,KSR1,CSF1R,CALM1,GDF10,MYOC,IGF1R,IGFBP4,LYN,MAPK8IP3,JAK1,MAPK7,RASSF2,TIMP2,AKAP9,TLR4,RASAL2,LGALS9
GO:0042327	positive regulation of phosphorylation	1046	75	0.00293	0.033	CDC25B,C3,CD4,TNFRSF14,SYK,CDK9,TNFRSF1A,CD74,CDC42,KIT,PLCG1,TGFBR1,PKD1,PLA2G6,NCKAP1L,TGFB3,PSME1,YWHAB,AIF1,SNX9,PTPRA,PAK2,ADCY4,SPAG9,GNAI2,MAP3K12,ADAM9,TNK2,MUC20,MAPKBP1,SPTBN5,CCNT2,UBB,VEGFB,CLU,MAPKAPK2,PSAP,PLCE1,ANGPT1,PTPN11,SHC3,ITGB1,NOD1,OGT,CSPG4,PRKACA,SFRP2,YES1,CALM3,IGF1,KSR1,CSF1R,CALM1,GDF10,PPP1R9A,DAB2,IGF1R,IGFBP4,CCNL2,HSP90AB1,PTGER4,LYN,MAPK8IP3,PTPRC,RAPGEF3,JAK1,R…
Annotation Cluster 21	Enrichment Score: 4.99086867667815
Annot	Term	Annotated	Significant	Pvalue	Padj	GeneID
GO:0034504	protein localization to nucleus	347	33	0.00064	0.0105	APOD,SYK,PDIA3,TGFBR1,PKD1,TGFB3,CDK5RAP3,SYNE1,MCM3AP,RHOA,FYB,ANGPT1,KPNB1,LMNA,OGT,SFRP2,COL1A1,IGF1,TSC2,PARP10,DAB2,PAF1,HSP90AB1,CALR,MAPK7,WWTR1,TLR4,SYNE2,RBPMS,LGALS9,STAT3,SUN1,CHP1
GO:0061024	membrane organization	1109	82	0.000785	0.0124	MYO18A,SEC62,ATP1B1,LEMD2,DYNC2H1,SNX3,MYO6,DMPK,STX16,RPS3A,TNFRSF1A,MCFD2,ANXA1,LPIN1,SRP72,HSPA4,MYOF,AP1B1,NCKAP1L,NFASC,AIF1,YWHAB,SNX9,RPN1,ITGB2,RAB10,MFN2,NSFL1C,FYB,TXNDC5,CLASP2,RPS2,ACTG1,SPTBN5,EXOC3,UBB,TMEM175,CLU,RPS9,YWHAH,RHOT2,ARF6,LAMA5,YWHAZ,ITGB1,BNIP3L,CAPN3,RER1,HSPA8,LMNA,ATP8A1,OGT,RPL4,CALM3,RPLP0,SHANK3,TSC2,RAB7A,CALM1,MYOC,RALGAPA2,DAB2,GSN,FTL,MAGI2,AP2M1,SH3TC2,RAB3…
GO:0006606	protein import into nucleus	272	25	0.00431	0.0445	APOD,SYK,PDIA3,TGFBR1,PKD1,TGFB3,MCM3AP,RHOA,FYB,ANGPT1,KPNB1,LMNA,SFRP2,IGF1,TSC2,PARP10,DAB2,HSP90AB1,MAPK7,WWTR1,TLR4,RBPMS,LGALS9,STAT3,CHP1
GO:1902593	single-organism nuclear import	272	25	0.00431	0.0445	APOD,SYK,PDIA3,TGFBR1,PKD1,TGFB3,MCM3AP,RHOA,FYB,ANGPT1,KPNB1,LMNA,SFRP2,IGF1,TSC2,PARP10,DAB2,HSP90AB1,MAPK7,WWTR1,TLR4,RBPMS,LGALS9,STAT3,CHP1
GO:0044744	protein targeting to nucleus	272	25	0.00431	0.0445	APOD,SYK,PDIA3,TGFBR1,PKD1,TGFB3,MCM3AP,RHOA,FYB,ANGPT1,KPNB1,LMNA,SFRP2,IGF1,TSC2,PARP10,DAB2,HSP90AB1,MAPK7,WWTR1,TLR4,RBPMS,LGALS9,STAT3,CHP1
Annotation Cluster 22	Enrichment Score: 4.8929238274699
Annot	Term	Annotated	Significant	Pvalue	Padj	GeneID
GO:0007159	leukocyte cell-cell adhesion	488	46	7.46e-05	0.00182	CD4,MAFB,TNFRSF14,SYK,CD74,CDC42,ANXA1,KIT,LEPR,HLA-A,FKBP1A,NCKAP1L,AIF1,NDFIP1,NT5E,SELPLG,PAK2,ITGB2,HLA-E,HLA-DRB5,LCP1,HLA-DRA,CERCAM,HLA-DPA1,PTPN11,VSIG4,ITGB1,HLA-DPB1,HLA-DRB1,VCAM1,IGF1,YES1,THY1,CD276,HLA-DQB1,GSN,PTGER4,LYN,MICA,PTPRC,MSN,ZEB1,B2M,ZFP36L2,LGALS9,TSC1
GO:0034109	homotypic cell-cell adhesion	519	47	0.000162	0.00334	GNAS,CD4,HBB,MAFB,TNFRSF14,SYK,CD74,CDC42,ANXA1,KIT,LEPR,HLA-A,NCKAP1L,NDFIP1,FKBP1A,AIF1,PAK2,HLA-E,HLA-DRB5,LCP1,ACTG1,HLA-DRA,HLA-DPA1,PTPN11,VSIG4,MYL12A,HLA-DPB1,PLEK,HLA-DRB1,YES1,VCAM1,IGF1,THY1,CD276,HLA-DQB1,GSN,PTGER4,LYN,MICA,PTPRC,ZEB1,B2M,CLIC1,ZFP36L2,ACTB,LGALS9,TSC1
GO:0070489	T cell aggregation	447	40	0.000617	0.0101	CD4,MAFB,TNFRSF14,SYK,CD74,CDC42,ANXA1,KIT,LEPR,HLA-A,FKBP1A,NCKAP1L,AIF1,NDFIP1,PAK2,HLA-E,HLA-DRB5,LCP1,HLA-DRA,HLA-DPA1,PTPN11,VSIG4,HLA-DPB1,HLA-DRB1,VCAM1,IGF1,YES1,THY1,CD276,HLA-DQB1,GSN,PTGER4,LYN,MICA,PTPRC,ZEB1,B2M,ZFP36L2,LGALS9,TSC1
GO:0042110	T cell activation	447	40	0.000617	0.0101	CD4,MAFB,TNFRSF14,SYK,CD74,CDC42,ANXA1,KIT,LEPR,HLA-A,FKBP1A,NCKAP1L,AIF1,NDFIP1,PAK2,HLA-E,HLA-DRB5,LCP1,HLA-DRA,HLA-DPA1,PTPN11,VSIG4,HLA-DPB1,HLA-DRB1,VCAM1,IGF1,YES1,THY1,CD276,HLA-DQB1,GSN,PTGER4,LYN,MICA,PTPRC,ZEB1,B2M,ZFP36L2,LGALS9,TSC1
GO:0071593	lymphocyte aggregation	448	40	0.000645	0.0105	CD4,MAFB,TNFRSF14,SYK,CD74,CDC42,ANXA1,KIT,LEPR,HLA-A,FKBP1A,NCKAP1L,AIF1,NDFIP1,PAK2,HLA-E,HLA-DRB5,LCP1,HLA-DRA,HLA-DPA1,PTPN11,VSIG4,HLA-DPB1,HLA-DRB1,VCAM1,IGF1,YES1,THY1,CD276,HLA-DQB1,GSN,PTGER4,LYN,MICA,PTPRC,ZEB1,B2M,ZFP36L2,LGALS9,TSC1
GO:0070486	leukocyte aggregation	455	40	0.00087	0.0136	CD4,MAFB,TNFRSF14,SYK,CD74,CDC42,ANXA1,KIT,LEPR,HLA-A,FKBP1A,NCKAP1L,AIF1,NDFIP1,PAK2,HLA-E,HLA-DRB5,LCP1,HLA-DRA,HLA-DPA1,PTPN11,VSIG4,HLA-DPB1,HLA-DRB1,VCAM1,IGF1,YES1,THY1,CD276,HLA-DQB1,GSN,PTGER4,LYN,MICA,PTPRC,ZEB1,B2M,ZFP36L2,LGALS9,TSC1
GO:0051249	regulation of lymphocyte activation	403	36	0.00117	0.0172	CD4,TNFRSF14,SYK,CD74,CDC42,ANXA1,NCKAP1L,HLA-A,NDFIP1,AIF1,PAK2,HLA-E,HLA-DRB5,HLA-DRA,HLA-DPA1,PTPN11,VSIG4,SFRP1,HLA-DPB1,HLA-DRB1,MNDA,VCAM1,IGF1,YES1,LAMP1,CD276,HLA-DQB1,THY1,GSN,LYN,MICA,PTPRC,ZEB1,TLR4,ZNF335,LGALS9
GO:0046649	lymphocyte activation	636	50	0.00245	0.03	CD4,MAFB,TNFRSF14,SYK,CD74,CDC42,ANXA1,KIT,LEPR,HLA-A,NCKAP1L,NDFIP1,FKBP1A,AIF1,PAK2,ITGB2,UNC13D,HLA-E,PLCG2,HLA-DRB5,LCP1,HLA-DRA,HLA-DPA1,PTPN11,VSIG4,ITGB1,SFRP1,HLA-DPB1,MNDA,HLA-DRB1,YES1,VCAM1,IGF1,SPI1,THY1,LAMP1,CD276,HLA-DQB1,GSN,PTGER4,LYN,MICA,PTPRC,ZEB1,TLR4,B2M,ZNF335,ZFP36L2,LGALS9,TSC1
GO:0002694	regulation of leukocyte activation	459	38	0.00332	0.0363	CD4,TNFRSF14,SYK,CD74,CDC42,ANXA1,NCKAP1L,HLA-A,NDFIP1,AIF1,PAK2,UNC13D,HLA-E,HLA-DRB5,HLA-DRA,HLA-DPA1,PTPN11,VSIG4,SFRP1,HLA-DPB1,HLA-DRB1,MNDA,VCAM1,IGF1,YES1,LAMP1,CD276,HLA-DQB1,THY1,GSN,LYN,FER,MICA,PTPRC,ZEB1,TLR4,ZNF335,LGALS9
GO:0045321	leukocyte activation	742	56	0.00339	0.0369	TYROBP,CD4,MAFB,TNFRSF14,SYK,CD74,CDC42,ANXA1,KIT,LEPR,HLA-A,NCKAP1L,NDFIP1,FKBP1A,AIF1,SELPLG,PAK2,ITGB2,UNC13D,HLA-E,PLCG2,HLA-DRB5,ADAM9,LCP1,HLA-DRA,CLU,HLA-DPA1,PTPN11,VSIG4,ITGB1,SFRP1,CX3CR1,HLA-DPB1,MNDA,HLA-DRB1,YES1,VCAM1,IGF1,SPI1,THY1,LAMP1,CD276,HLA-DQB1,GSN,PTGER4,LYN,FER,MICA,PTPRC,ZEB1,TLR4,B2M,ZNF335,ZFP36L2,LGALS9,TSC1
GO:0050865	regulation of cell activation	493	40	0.00374	0.0398	CD4,TNFRSF14,SYK,CD74,CDC42,ANXA1,NCKAP1L,HLA-A,NDFIP1,AIF1,PAK2,UNC13D,HLA-E,HLA-DRB5,HLA-DRA,HLA-DPA1,PTPN11,VSIG4,CAPN3,SFRP1,HLA-DPB1,PLEK,HLA-DRB1,MNDA,VCAM1,IGF1,YES1,LAMP1,CD276,HLA-DQB1,THY1,GSN,LYN,FER,MICA,PTPRC,ZEB1,TLR4,ZNF335,LGALS9
Annotation Cluster 23	Enrichment Score: 4.82063502554981
Annot	Term	Annotated	Significant	Pvalue	Padj	GeneID
GO:0016032	viral process	806	72	4.98e-06	0.000178	RAB6A,CD4,DDX5,SNX3,TNFRSF14,SYK,CDK9,RPS3A,TNFRSF1A,PLCG1,AP1B1,HLA-A,CDK13,PSME1,YWHAB,SET,CUL7,SELPLG,PVR,PAK2,DDB1,C1QBP,UBR4,RHOA,FKBP8,P4HB,DICER1,FBLN1,CFL1,NXF1,KAT2A,RPS2,HLA-DRA,CCNT2,CTSB,UBB,MRC1,RPS9,YTHDC2,PABPC1,PABPN1,ITGB1,BNIP3L,CX3CR1,HSPA8,KPNB1,KLC1,HLA-DRB1,RPL4,VCAM1,RPLP0,TSC2,RAB7A,LAMP1,PARP10,GSN,HSP90AB1,HLA-C,BICD1,LYN,ZYX,MICA,AP2M1,STAT2,HLA-B,VDAC1,B2M,CHMP2B,LGALS…
GO:0044419	interspecies interaction between organisms	845	74	7.41e-06	0.00025	RAB6A,CD4,DDX5,SNX3,TNFRSF14,SYK,CDK9,RPS3A,TNFRSF1A,PLCG1,AP1B1,HLA-A,CDK13,PSME1,YWHAB,SET,CUL7,SELPLG,PVR,PAK2,DDB1,C1QBP,UBR4,RHOA,FKBP8,P4HB,DICER1,FBLN1,CFL1,NXF1,KAT2A,RPS2,HLA-DRA,CCNT2,CTSB,UBB,MRC1,RPS9,YTHDC2,PABPC1,PABPN1,ITGB1,BNIP3L,CX3CR1,HSPA8,KPNB1,IRF8,HLA-DRB1,KLC1,RPL4,VCAM1,RPLP0,TSC2,RAB7A,LAMP1,PARP10,GPX1,GSN,HSP90AB1,HLA-C,BICD1,LYN,ZYX,MICA,AP2M1,STAT2,HLA-B,VDAC1,B2M,CH…
GO:0044403	symbiosis, encompassing mutualism through parasitism	845	74	7.41e-06	0.00025	RAB6A,CD4,DDX5,SNX3,TNFRSF14,SYK,CDK9,RPS3A,TNFRSF1A,PLCG1,AP1B1,HLA-A,CDK13,PSME1,YWHAB,SET,CUL7,SELPLG,PVR,PAK2,DDB1,C1QBP,UBR4,RHOA,FKBP8,P4HB,DICER1,FBLN1,CFL1,NXF1,KAT2A,RPS2,HLA-DRA,CCNT2,CTSB,UBB,MRC1,RPS9,YTHDC2,PABPC1,PABPN1,ITGB1,BNIP3L,CX3CR1,HSPA8,KPNB1,IRF8,HLA-DRB1,KLC1,RPL4,VCAM1,RPLP0,TSC2,RAB7A,LAMP1,PARP10,GPX1,GSN,HSP90AB1,HLA-C,BICD1,LYN,ZYX,MICA,AP2M1,STAT2,HLA-B,VDAC1,B2M,CH…
GO:0044764	multi-organism cellular process	820	72	9.04e-06	0.000295	RAB6A,CD4,DDX5,SNX3,TNFRSF14,SYK,CDK9,RPS3A,TNFRSF1A,PLCG1,AP1B1,HLA-A,CDK13,PSME1,YWHAB,SET,CUL7,SELPLG,PVR,PAK2,DDB1,C1QBP,UBR4,RHOA,FKBP8,P4HB,DICER1,FBLN1,CFL1,NXF1,KAT2A,RPS2,HLA-DRA,CCNT2,CTSB,UBB,MRC1,RPS9,YTHDC2,PABPC1,PABPN1,ITGB1,BNIP3L,CX3CR1,HSPA8,KPNB1,KLC1,HLA-DRB1,RPL4,VCAM1,RPLP0,TSC2,RAB7A,LAMP1,PARP10,GSN,HSP90AB1,HLA-C,BICD1,LYN,ZYX,MICA,AP2M1,STAT2,HLA-B,VDAC1,B2M,CHMP2B,LGALS…
GO:0051704	multi-organism process	2451	164	0.000319	0.00588	CDC25B,RAB6A,GNAS,KMT2C,ATP1B1,CD4,DDX5,ENO1,SNX3,TNFRSF14,DCLK1,CDK9,SYK,YBX3,RPS3A,TNFRSF1A,B4GALT1,ITGB4,SPATA6,KIT,KMT2B,PLCG1,TGFBR1,TIMP1,PLA2G6,AP1B1,LEPR,ARHGDIB,CCNI,CDK13,HLA-A,TGFB3,TMBIM6,PSME1,YWHAB,SET,CUL7,SELPLG,DCN,WIPF1,PVR,PAK2,DDB1,C1QBP,ACSL4,UBR4,UNC13D,CXCL16,RHOA,HLA-E,HEXB,FKBP8,EEF1G,MAST2,FANCC,PLCG2,SPAG9,P4HB,NRXN3,DICER1,HLA-DRB5,FBLN1,CFL1,NXF1,ADAM9,XRN2,KMT2D,HNRN…
Annotation Cluster 24	Enrichment Score: 4.76625452534249
Annot	Term	Annotated	Significant	Pvalue	Padj	GeneID
GO:0051246	regulation of protein metabolic process	2617	192	2.13e-07	1.25e-05	CDC25B,C3,LEMD2,CD4,EIF4G2,SNX3,APOD,MDM4,GAPDH,TNFRSF14,ULK4,DMD,CDK9,SYK,OS9,YBX3,GSAP,TNFRSF1A,CD74,CLEC3B,CDC42,HNRNPA2B1,KIT,KMT2B,PLCG1,TIMP1,TGFBR1,PKD1,PLA2G6,STK40,TSPYL2,NCKAP1L,NDFIP1,TGFB3,FKBP1A,PSME1,LDB1,YWHAB,AIF1,EEF2,SET,CDK5RAP3,SNX9,PTPRA,SPOCK1,C7,DCN,PAK2,C6orf89,ITGB2,ATF3,ATXN3,C1QBP,EIF3L,ADCY4,GPC3,PAPLN,MAST2,ATXN2,SPAG9,GNAI2,DICER1,FBLN1,CASC3,SERPINF1,KMT2A,MAP3K12,S…
GO:0044267	cellular protein metabolic process	5043	325	2.12e-06	8.77e-05	CTSS,MAN2B1,CDC25B,EFEMP1,RAB6A,SEC62,TRAK1,CRBN,KMT2C,GALNT16,C3,LEMD2,DYNC2H1,CD4,EIF4G2,SNX3,TNKS,MAN2B2,DMPK,GAPDH,TNFRSF14,ULK4,DCLK1,DMD,SYK,CDK9,HECTD4,TUBA1C,OS9,YBX3,CTSO,RPS3A,MAN2A2,TNFRSF1A,CD74,PDIA3,B4GALT1,TUBA1B,CLEC3B,DOT1L,CDC42,MCFD2,ANXA1,KIT,KMT2B,SRP72,PLCG1,TIMP1,TGFBR1,PKD1,PLA2G6,TSPYL2,STK40,CNTLN,NCKAP1L,D2HGDH,NDFIP1,CDK13,TGFB3,KALRN,USP22,FKBP1A,PSME1,PIGT,LDB1,YWHAB…
GO:0019538	protein metabolic process	5651	357	3.33e-06	0.000123	CTSS,MAN2B1,CDC25B,EFEMP1,RAB6A,SEC62,TRAK1,C1S,CRBN,KMT2C,GALNT16,SPG7,C3,LEMD2,DYNC2H1,C1R,CD4,EIF4G2,SNX3,TNKS,APOD,MAN2B2,DMPK,GAPDH,MDM4,TNFRSF14,ULK4,DCLK1,DMD,SYK,CDK9,HECTD4,TUBA1C,OS9,YBX3,CTSO,GSAP,RPS3A,MAN2A2,TNFRSF1A,CD74,PDIA3,B4GALT1,TUBA1B,CLEC3B,DOT1L,CDC42,MCFD2,ANXA1,KIT,KMT2B,SRP72,PLCG1,TIMP1,TGFBR1,PKD1,PLA2G6,TSPYL2,STK40,CNTLN,NCKAP1L,D2HGDH,NDFIP1,CDK13,TGFB3,KALRN,USP22,…
GO:0032268	regulation of cellular protein metabolic process	2444	175	4.1e-06	0.000148	CDC25B,C3,LEMD2,CD4,EIF4G2,SNX3,TNFRSF14,GAPDH,ULK4,DMD,CDK9,SYK,YBX3,TNFRSF1A,CD74,CLEC3B,CDC42,HNRNPA2B1,KIT,KMT2B,PLCG1,TIMP1,TGFBR1,PKD1,PLA2G6,STK40,TSPYL2,NCKAP1L,NDFIP1,TGFB3,FKBP1A,PSME1,YWHAB,AIF1,EEF2,SET,CDK5RAP3,SNX9,PTPRA,SPOCK1,DCN,PAK2,C6orf89,ITGB2,ATF3,C1QBP,EIF3L,ADCY4,GPC3,PAPLN,ATXN2,SPAG9,GNAI2,DICER1,FBLN1,CASC3,SERPINF1,KMT2A,MAP3K12,SORL1,ADAM9,TNK2,SERPINB1,TIA1,MUC20,MAP…
GO:0060255	regulation of macromolecule metabolic process	5780	362	6.48e-06	0.000227	CDC25B,ZBTB40,EFEMP1,ZNF337,TRAK1,ZNF460,GNAS,LCOR,KMT2C,ATP1B1,ZRANB2,RNF207,CENPB,ZNF462,SS18L1,C3,LEMD2,ARGLU1,HIVEP2,CD4,MAFB,DDX5,EIF4G2,ENO1,SNX3,MYO6,TNKS,APOD,MDM4,GAPDH,TNFRSF14,ULK4,CHD2,DMD,SYK,CDK9,SLC40A1,OS9,MFAP4,YBX3,LPIN3,ZNF407,GSAP,TNFRSF1A,EDRF1,CD74,CLEC3B,DOT1L,CDC42,HNRNPA2B1,ZNF37A,KIT,LPIN1,KMT2B,PLCG1,TIMP1,TGFBR1,NFIX,TTC21B,PNRC2,PKD1,PLA2G6,TSPYL2,STK40,NCKAP1L,NDFIP1…
GO:0031323	regulation of cellular metabolic process	5860	363	1.87e-05	0.00057	CDC25B,ZBTB40,EFEMP1,ZNF337,TRAK1,ZNF460,GNAS,LCOR,KMT2C,ZRANB2,CENPB,ZNF462,SS18L1,C3,LEMD2,ARGLU1,HIVEP2,CD4,MAFB,DDX5,HBB,EIF4G2,ENO1,SNX3,MYO6,TNKS,APOD,MDM4,GAPDH,TNFRSF14,ULK4,CHD2,DMD,SYK,CDK9,SLC40A1,GUCY1A2,YBX3,LPIN3,ZNF407,GSAP,ADIPOR1,TNFRSF1A,EDRF1,CD74,CLEC3B,DOT1L,CDC42,ANXA1,HNRNPA2B1,ZNF37A,KIT,LPIN1,KMT2B,PLCG1,TIMP1,TGFBR1,NFIX,TTC21B,PNRC2,PKD1,PLA2G6,TSPYL2,STK40,LEPR,NCKAP1L…
GO:0080090	regulation of primary metabolic process	5777	354	7.25e-05	0.00178	CDC25B,ZBTB40,EFEMP1,ZNF337,TRAK1,ZNF460,GNAS,LCOR,KMT2C,ZRANB2,CENPB,ZNF462,SS18L1,C3,LEMD2,ARGLU1,HIVEP2,CD4,MAFB,DDX5,EIF4G2,ENO1,SNX3,MYO6,TNKS,APOD,MDM4,GAPDH,TNFRSF14,ULK4,CHD2,DMD,SYK,CDK9,SLC40A1,OS9,GUCY1A2,YBX3,LPIN3,ZNF407,GSAP,ADIPOR1,TNFRSF1A,EDRF1,CD74,CLEC3B,DOT1L,CDC42,ANXA1,HNRNPA2B1,ZNF37A,KIT,LPIN1,KMT2B,PLCG1,TIMP1,TGFBR1,NFIX,TTC21B,PNRC2,PKD1,PLA2G6,TSPYL2,STK40,LEPR,NCKAP1L…
GO:0010468	regulation of gene expression	4227	265	0.000251	0.00481	ZBTB40,EFEMP1,ZNF337,TRAK1,ZNF460,LCOR,KMT2C,ATP1B1,ZRANB2,RNF207,CENPB,ZNF462,SS18L1,C3,ARGLU1,HIVEP2,MAFB,DDX5,EIF4G2,ENO1,MYO6,TNKS,MDM4,GAPDH,CHD2,SYK,CDK9,SLC40A1,YBX3,LPIN3,ZNF407,TNFRSF1A,EDRF1,CLEC3B,CDC42,DOT1L,HNRNPA2B1,ZNF37A,KIT,LPIN1,KMT2B,TGFBR1,NFIX,TTC21B,PNRC2,PKD1,TSPYL2,STK40,NDFIP1,CDK13,TGFB3,TMBIM6,ATAD2B,PSME1,BTAF1,USP22,LDB1,YWHAB,AIF1,EEF2,SF3B1,SET,CDK5RAP3,SULF1,CHRDL1…
GO:0043412	macromolecule modification	4074	251	0.00115	0.0171	MAN2B1,CDC25B,EFEMP1,RAB6A,TRAK1,GNAS,CRBN,KMT2C,GALNT16,C3,LEMD2,DYNC2H1,CD4,TNKS,MAN2B2,DMPK,GAPDH,TNFRSF14,ULK4,DCLK1,DMD,CDK9,HECTD4,SYK,OS9,MAN2A2,TNFRSF1A,CD74,B4GALT1,PDIA3,CDC42,DOT1L,MCFD2,ANXA1,KIT,KMT2B,PLCG1,TGFBR1,PKD1,PLA2G6,STK40,TSPYL2,CNTLN,NCKAP1L,NDFIP1,CDK13,TGFB3,KALRN,FKBP1A,PSME1,USP22,PIGT,LDB1,YWHAB,AIF1,EEF2,SET,CDK5RAP3,SNX9,UBA7,PTPRA,RPN1,CUL7,ST6GAL1,DCN,TYK2,PAK2,C6…
GO:0010467	gene expression	5292	317	0.00128	0.0184	CTSS,ZBTB40,EFEMP1,RBM6,ZNF337,TRAK1,ZNF460,LCOR,KMT2C,ATP1B1,ZRANB2,RNF207,CENPB,ZFC3H1,ZNF462,SS18L1,C3,ARGLU1,DYNC2H1,HIVEP2,MAFB,DDX5,EIF4G2,ENO1,MYO6,TNKS,MDM4,GAPDH,CHD2,SYK,CDK9,RNPC3,SLC40A1,YBX3,LPIN3,ZNF407,RPS3A,TNFRSF1A,EDRF1,SRRM1,CLEC3B,DOT1L,CDC42,HNRNPA2B1,ZNF37A,KIT,LPIN1,KMT2B,SRP72,TGFBR1,NFIX,TTC21B,PNRC2,CPSF3L,PKD1,TSPYL2,STK40,NDFIP1,TMBIM6,CDK13,TGFB3,ATAD2B,FKBP1A,PSME1,U…
GO:0051171	regulation of nitrogen compound metabolic process	4261	260	0.0016	0.0218	ZBTB40,EFEMP1,ZNF337,TRAK1,ZNF460,GNAS,LCOR,KMT2C,ZRANB2,CENPB,ZNF462,SS18L1,ARGLU1,HIVEP2,MAFB,DDX5,HBB,EIF4G2,ENO1,MYO6,TNKS,MDM4,GAPDH,CHD2,SYK,CDK9,SLC40A1,GUCY1A2,YBX3,LPIN3,ZNF407,GSAP,TNFRSF1A,EDRF1,CDC42,DOT1L,HNRNPA2B1,ZNF37A,KIT,LPIN1,KMT2B,TGFBR1,NFIX,TTC21B,PNRC2,PKD1,PLA2G6,TSPYL2,NDFIP1,CDK13,TGFB3,TMBIM6,ATAD2B,PSME1,BTAF1,USP22,LDB1,YWHAB,AIF1,EEF2,SET,CDK5RAP3,SULF1,CHRDL1,DCN,SP…
GO:0009889	regulation of biosynthetic process	4207	257	0.00161	0.0219	ZBTB40,EFEMP1,ZNF337,TRAK1,ZNF460,GNAS,LCOR,KMT2C,ZRANB2,CENPB,ZNF462,SS18L1,C3,ARGLU1,HIVEP2,CD4,MAFB,DDX5,HBB,EIF4G2,ENO1,MYO6,TNKS,MDM4,GAPDH,CHD2,SYK,CDK9,SLC40A1,GUCY1A2,YBX3,LPIN3,ZNF407,TNFRSF1A,EDRF1,CDC42,DOT1L,ANXA1,HNRNPA2B1,ZNF37A,KIT,LPIN1,KMT2B,TGFBR1,NFIX,TTC21B,PNRC2,PKD1,PLA2G6,TSPYL2,LEPR,CDK13,TGFB3,TMBIM6,ATAD2B,USP22,BTAF1,LDB1,YWHAB,AIF1,EEF2,SET,CDK5RAP3,SULF1,CHRDL1,NT5E,D…
GO:0031326	regulation of cellular biosynthetic process	4156	254	0.0017	0.0229	ZBTB40,EFEMP1,ZNF337,TRAK1,ZNF460,GNAS,LCOR,KMT2C,ZRANB2,CENPB,ZNF462,SS18L1,C3,ARGLU1,HIVEP2,CD4,MAFB,DDX5,HBB,EIF4G2,ENO1,MYO6,TNKS,MDM4,GAPDH,CHD2,SYK,CDK9,SLC40A1,GUCY1A2,YBX3,LPIN3,ZNF407,TNFRSF1A,EDRF1,CDC42,DOT1L,ANXA1,HNRNPA2B1,ZNF37A,KIT,LPIN1,KMT2B,TGFBR1,NFIX,TTC21B,PNRC2,PKD1,PLA2G6,TSPYL2,LEPR,CDK13,TGFB3,TMBIM6,ATAD2B,USP22,BTAF1,LDB1,YWHAB,AIF1,EEF2,SET,CDK5RAP3,SULF1,CHRDL1,DCN,ZN…
Annotation Cluster 25	Enrichment Score: 4.69712160502601
Annot	Term	Annotated	Significant	Pvalue	Padj	GeneID
GO:0016265	death	1982	159	1.06e-08	9.07e-07	UACA,DDX5,HBB,EIF4G2,DMPK,GAPDH,GABARAP,MDM4,TNFRSF14,SLC40A1,YBX3,RPS3A,TNFRSF1A,B4GALT1,CD74,CDC42,PDIA3,ANXA1,KIT,TIMP1,TGFBR1,PLA2G6,STK40,NCKAP1L,TGFB3,TMBIM6,KALRN,PSME1,PIGT,YWHAB,AIF1,SET,CDK5RAP3,SULF1,CD248,ST6GAL1,PAK2,EMP1,ARHGEF17,DDB1,ITGB2,ATF3,C1QBP,FKBP8,PLCG2,SFPQ,SRGN,APH1A,P4HB,MFN2,DICER1,LIMS2,CFL1,SERPINF1,KMT2A,MAP3K12,CYP1B1,SORL1,UNC13B,TIA1,TXNDC5,ANXA5,BTG2,TMEM259,CTS…
GO:0008219	cell death	1982	159	1.06e-08	9.07e-07	UACA,DDX5,HBB,EIF4G2,DMPK,GAPDH,GABARAP,MDM4,TNFRSF14,SLC40A1,YBX3,RPS3A,TNFRSF1A,B4GALT1,CD74,CDC42,PDIA3,ANXA1,KIT,TIMP1,TGFBR1,PLA2G6,STK40,NCKAP1L,TGFB3,TMBIM6,KALRN,PSME1,PIGT,YWHAB,AIF1,SET,CDK5RAP3,SULF1,CD248,ST6GAL1,PAK2,EMP1,ARHGEF17,DDB1,ITGB2,ATF3,C1QBP,FKBP8,PLCG2,SFPQ,SRGN,APH1A,P4HB,MFN2,DICER1,LIMS2,CFL1,SERPINF1,KMT2A,MAP3K12,CYP1B1,SORL1,UNC13B,TIA1,TXNDC5,ANXA5,BTG2,TMEM259,CTS…
GO:0012501	programmed cell death	1877	147	1.94e-07	1.18e-05	UACA,DDX5,DMPK,GAPDH,GABARAP,MDM4,TNFRSF14,SLC40A1,YBX3,RPS3A,TNFRSF1A,B4GALT1,CD74,CDC42,PDIA3,ANXA1,KIT,TIMP1,TGFBR1,PLA2G6,STK40,NCKAP1L,TGFB3,TMBIM6,KALRN,PSME1,PIGT,YWHAB,AIF1,SET,CDK5RAP3,SULF1,CD248,ST6GAL1,PAK2,ARHGEF17,DDB1,ITGB2,ATF3,C1QBP,FKBP8,PLCG2,SFPQ,SRGN,APH1A,P4HB,MFN2,DICER1,LIMS2,CFL1,KMT2A,MAP3K12,CYP1B1,UNC13B,TIA1,TXNDC5,ANXA5,BTG2,CTSB,SOD2,PCNT,VEGFB,UBB,CLU,DIP2A,YWHAH,R…
GO:0010941	regulation of cell death	1553	126	2.62e-07	1.48e-05	HBB,MDM4,TNFRSF14,SLC40A1,YBX3,RPS3A,TNFRSF1A,B4GALT1,CD74,CDC42,PDIA3,ANXA1,KIT,TIMP1,TGFBR1,PLA2G6,STK40,NCKAP1L,TGFB3,TMBIM6,KALRN,PSME1,YWHAB,AIF1,SET,CD248,ST6GAL1,PAK2,ARHGEF17,DDB1,ATF3,C1QBP,FKBP8,PLCG2,SFPQ,APH1A,P4HB,DICER1,LIMS2,CFL1,SERPINF1,MAP3K12,CYP1B1,SORL1,TIA1,TXNDC5,ANXA5,MITF,BTG2,TMEM259,CTSB,SOD2,PCNT,VEGFB,UBB,CLU,DIP2A,YWHAH,LGMN,PHLPP1,YWHAZ,DAPK2,PSAP,DNMT3A,AHI1,ANGPT1…
GO:0006915	apoptotic process	1858	143	8.14e-07	3.93e-05	UACA,DDX5,DMPK,GAPDH,GABARAP,MDM4,TNFRSF14,SLC40A1,YBX3,RPS3A,TNFRSF1A,B4GALT1,CD74,CDC42,PDIA3,ANXA1,TIMP1,TGFBR1,PLA2G6,STK40,NCKAP1L,TGFB3,TMBIM6,KALRN,PSME1,PIGT,YWHAB,AIF1,SET,CDK5RAP3,SULF1,CD248,ST6GAL1,PAK2,ARHGEF17,DDB1,ITGB2,ATF3,C1QBP,FKBP8,SFPQ,SRGN,APH1A,P4HB,MFN2,DICER1,LIMS2,CFL1,KMT2A,MAP3K12,CYP1B1,UNC13B,TIA1,TXNDC5,ANXA5,BTG2,CTSB,SOD2,PCNT,VEGFB,UBB,CLU,DIP2A,YWHAH,RHOT2,ARF6,…
GO:0043067	regulation of programmed cell death	1463	114	7.23e-06	0.000249	MDM4,TNFRSF14,SLC40A1,YBX3,RPS3A,TNFRSF1A,B4GALT1,CD74,CDC42,PDIA3,ANXA1,KIT,TIMP1,TGFBR1,PLA2G6,STK40,NCKAP1L,TGFB3,TMBIM6,KALRN,PSME1,YWHAB,AIF1,SET,CD248,ST6GAL1,PAK2,ARHGEF17,DDB1,ATF3,C1QBP,FKBP8,PLCG2,SFPQ,APH1A,P4HB,DICER1,LIMS2,CFL1,MAP3K12,CYP1B1,TIA1,TXNDC5,ANXA5,MITF,BTG2,CTSB,SOD2,PCNT,VEGFB,UBB,CLU,DIP2A,YWHAH,LGMN,PHLPP1,YWHAZ,DAPK2,AHI1,ANGPT1,SRPX,SFRP1,ITGB1,BNIP3L,CAPN3,CX3CR1,N…
GO:0042981	regulation of apoptotic process	1452	111	2.24e-05	0.000659	MDM4,TNFRSF14,SLC40A1,YBX3,RPS3A,TNFRSF1A,B4GALT1,CD74,CDC42,PDIA3,ANXA1,TIMP1,TGFBR1,PLA2G6,STK40,NCKAP1L,TGFB3,TMBIM6,KALRN,PSME1,YWHAB,AIF1,SET,CD248,ST6GAL1,PAK2,ARHGEF17,DDB1,ATF3,C1QBP,FKBP8,SFPQ,APH1A,P4HB,DICER1,LIMS2,CFL1,MAP3K12,CYP1B1,TIA1,TXNDC5,ANXA5,MITF,BTG2,CTSB,SOD2,PCNT,VEGFB,UBB,CLU,DIP2A,YWHAH,LGMN,PHLPP1,YWHAZ,DAPK2,AHI1,ANGPT1,SRPX,SFRP1,ITGB1,BNIP3L,CAPN3,CX3CR1,NOD1,ADAMTS…
GO:0060548	negative regulation of cell death	925	75	8.64e-05	0.00205	MDM4,SLC40A1,YBX3,RPS3A,CD74,ANXA1,KIT,TGFBR1,TIMP1,STK40,NCKAP1L,TGFB3,TMBIM6,PSME1,AIF1,SET,ST6GAL1,PAK2,DDB1,FKBP8,PLCG2,LIMS2,CFL1,SERPINF1,MAP3K12,SORL1,TXNDC5,ANXA5,MITF,BTG2,TMEM259,CTSB,PCNT,SOD2,UBB,CLU,VEGFB,LGMN,YWHAZ,PSAP,AHI1,ANGPT1,ITGB1,BNIP3L,CAPN3,CX3CR1,SFRP1,LMNA,OGT,SFRP2,SON,IGF1,CSF1R,CST3,WISP2,COMP,GPX1,DAB2,IGF1R,ARHGAP10,HSP90AB1,RAPGEF3,TXNDC12,MAPK7,TPT1,HIGD1A,BIRC6,N…
GO:0097190	apoptotic signaling pathway	633	52	0.000778	0.0123	UACA,DDX5,TNFRSF14,GABARAP,YBX3,TNFRSF1A,CD74,PDIA3,TGFBR1,PLA2G6,TMBIM6,KALRN,YWHAB,PAK2,ARHGEF17,ATF3,SFPQ,APH1A,P4HB,SRGN,CYP1B1,SOD2,UBB,CLU,YWHAH,RHOT2,YWHAZ,DAPK2,SRPX,SFRP1,BNIP3L,CX3CR1,LMNA,HIPK1,PTGIS,SFRP2,IGF1,LAMP1,GPX1,OBSCN,ZMAT1,GSN,CD14,TXNDC12,MAPK7,TPT1,BIRC6,DAP,TLR4,PLEKHG5,TRIO,LGALS9
GO:0043069	negative regulation of programmed cell death	860	66	0.001	0.0155	MDM4,SLC40A1,YBX3,RPS3A,CD74,ANXA1,KIT,TGFBR1,TIMP1,STK40,NCKAP1L,TGFB3,TMBIM6,PSME1,AIF1,SET,ST6GAL1,PAK2,DDB1,FKBP8,PLCG2,LIMS2,CFL1,MAP3K12,TXNDC5,ANXA5,MITF,BTG2,PCNT,SOD2,UBB,CLU,VEGFB,LGMN,YWHAZ,AHI1,ANGPT1,ITGB1,BNIP3L,CAPN3,CX3CR1,SFRP1,LMNA,SFRP2,SON,IGF1,CSF1R,COMP,GPX1,DAB2,IGF1R,ARHGAP10,HSP90AB1,RAPGEF3,TXNDC12,MAPK7,TPT1,HIGD1A,BIRC6,NRBP2,ARF4,HSP90B1,DNAJC3,HCK,STAT3,MYO18A
GO:0043066	negative regulation of apoptotic process	851	64	0.00195	0.0254	MDM4,SLC40A1,YBX3,RPS3A,CD74,ANXA1,TGFBR1,TIMP1,STK40,NCKAP1L,TGFB3,TMBIM6,PSME1,AIF1,SET,ST6GAL1,PAK2,DDB1,FKBP8,LIMS2,CFL1,MAP3K12,TXNDC5,ANXA5,MITF,BTG2,PCNT,SOD2,UBB,CLU,VEGFB,LGMN,YWHAZ,AHI1,ANGPT1,ITGB1,BNIP3L,CAPN3,CX3CR1,SFRP1,LMNA,SFRP2,SON,IGF1,CSF1R,COMP,GPX1,DAB2,IGF1R,ARHGAP10,HSP90AB1,RAPGEF3,TXNDC12,MAPK7,TPT1,HIGD1A,BIRC6,NRBP2,ARF4,HSP90B1,DNAJC3,HCK,STAT3,MYO18A
GO:0043065	positive regulation of apoptotic process	587	47	0.00229	0.0287	B4GALT1,CDC42,ANXA1,PDIA3,TGFBR1,PLA2G6,TGFB3,KALRN,YWHAB,CD248,PAK2,ARHGEF17,ATF3,C1QBP,APH1A,SFPQ,CYP1B1,TIA1,ANXA5,UBB,CLU,YWHAH,YWHAZ,SRPX,BNIP3L,ITGB1,NOD1,ADAMTSL4,SFRP1,PTGIS,MNDA,LDHA,SFRP2,ADM,RBM5,OBSCN,GSN,LYN,CD14,NLRP1,SFRP4,RASSF2,DAP,TLR4,PLEKHG5,TRIO,LGALS9
GO:0043068	positive regulation of programmed cell death	592	47	0.0027	0.031	B4GALT1,CDC42,ANXA1,PDIA3,TGFBR1,PLA2G6,TGFB3,KALRN,YWHAB,CD248,PAK2,ARHGEF17,ATF3,C1QBP,APH1A,SFPQ,CYP1B1,TIA1,ANXA5,UBB,CLU,YWHAH,YWHAZ,SRPX,BNIP3L,ITGB1,NOD1,ADAMTSL4,SFRP1,PTGIS,MNDA,LDHA,SFRP2,ADM,RBM5,OBSCN,GSN,LYN,CD14,NLRP1,SFRP4,RASSF2,DAP,TLR4,PLEKHG5,TRIO,LGALS9
GO:0010942	positive regulation of cell death	625	49	0.00285	0.0323	HBB,B4GALT1,CDC42,ANXA1,PDIA3,TGFBR1,PLA2G6,TGFB3,KALRN,YWHAB,CD248,PAK2,ARHGEF17,ATF3,C1QBP,APH1A,SFPQ,CYP1B1,TIA1,ANXA5,UBB,CLU,YWHAH,YWHAZ,DNMT3A,SRPX,BNIP3L,ITGB1,NOD1,ADAMTSL4,SFRP1,PTGIS,MNDA,LDHA,SFRP2,ADM,RBM5,OBSCN,GSN,LYN,CD14,NLRP1,SFRP4,RASSF2,DAP,TLR4,PLEKHG5,TRIO,LGALS9
Annotation Cluster 26	Enrichment Score: 4.67790235874048
Annot	Term	Annotated	Significant	Pvalue	Padj	GeneID
GO:0051239	regulation of multicellular organismal process	2575	194	2.44e-08	1.8e-06	EFEMP1,TYROBP,GNAS,ATP1B1,RNF207,SS18L1,C3,CD4,MAFB,DDX5,SNX3,APOD,DMPK,MDM4,TNFRSF14,THBS2,ULK4,DMD,CDK9,SYK,MFAP4,GSTM2,YBX3,GPNMB,PTGS1,TNFRSF1A,CD74,B4GALT1,CDC42,ANXA1,KIT,ARHGEF1,PLCG1,TIMP1,TGFBR1,PLA2G6,KIAA1109,LEPR,NCKAP1L,ARHGDIB,HLA-A,NDFIP1,TGFB3,LDB1,AIF1,CTHRC1,MGP,CDK5RAP3,SULF1,UBA7,SPOCK1,CUL7,PLXNB1,DCN,PLXNA3,ITGB2,C1QBP,DDX17,RAP1GAP,RHOA,HLA-E,MAST2,ATXN2,PLCG2,SPAG9,SRGN,SC…
GO:2000026	regulation of multicellular organismal development	1618	130	2.82e-07	1.58e-05	EFEMP1,TYROBP,GNAS,RNF207,SS18L1,C3,MAFB,DDX5,SNX3,THBS2,ULK4,DMD,SYK,YBX3,TNFRSF1A,B4GALT1,CD74,CDC42,ANXA1,KIT,ARHGEF1,PLCG1,TGFBR1,TIMP1,KIAA1109,NCKAP1L,ARHGDIB,NDFIP1,TGFB3,LDB1,CTHRC1,MGP,CDK5RAP3,SULF1,SPOCK1,CUL7,PLXNB1,DCN,PLXNA3,ITGB2,C1QBP,DDX17,RAP1GAP,RHOA,SPAG9,SRGN,NRXN3,DICER1,COL3A1,LIMS2,CFL1,SERPINF1,C1QC,CYP1B1,SORL1,PBX1,CLASP2,MITF,MYSM1,VEGFB,RUFY3,YWHAH,ARF6,LAMA5,PHLPP1,G…
GO:0022603	regulation of anatomical structure morphogenesis	925	77	2.88e-05	0.000827	RNF207,SS18L1,C3,THBS2,B4GALT1,CDC42,ANXA1,KIT,ARHGEF1,PLCG1,TGFBR1,TGFB3,CTHRC1,SULF1,FMNL1,CUL7,ST6GAL1,PLXNB1,DCN,WIPF1,PLXNA3,ITGB2,C1QBP,UNC13D,RHOA,HEXB,DICER1,LIMS2,FBLN1,CFL1,SERPINF1,CYP1B1,ADAM9,CLASP2,VEGFB,RUFY3,YWHAH,AHI1,ITGA7,SFRP1,CX3CR1,BRWD1,HIPK1,PTGIS,OBSL1,MAP1B,SFRP2,COL1A1,SHANK3,ADM,CSF1R,THY1,SH3KBP1,CST3,MYOC,PPP1R9A,DAB2,GSN,MAGI2,PTGER4,INF2,DDHD1,CALR,RAPGEF3,JAK1,PLX…
GO:0051241	negative regulation of multicellular organismal process	1007	81	5.88e-05	0.00154	EFEMP1,GNAS,RNF207,MAFB,APOD,THBS2,YBX3,GPNMB,CD74,ANXA1,ARHGEF1,TGFBR1,TIMP1,NCKAP1L,ARHGDIB,NDFIP1,TGFB3,LDB1,SULF1,SPOCK1,UBA7,DCN,PLXNA3,C1QBP,RAP1GAP,RHOA,ATXN2,SRGN,DICER1,COL3A1,FBLN1,HLA-DRB5,LIMS2,SERPINF1,C1QC,SORL1,TIA1,PBX1,ANXA5,PCBP2,CYBA,UBB,IGFBP5,RUFY3,SERPING1,YWHAH,ARF6,LGMN,GAK,CD63,ANGPT1,PTPN11,VSIG4,ITGB1,SFRP1,CX3CR1,LMNA,HLA-DRB1,SFRP2,IGF1,ADM,GDF10,THY1,CST3,CD276,PI16,…
GO:0051093	negative regulation of developmental process	810	62	0.00151	0.0209	EFEMP1,GNAS,MAFB,THBS2,YBX3,CD74,ANXA1,ARHGEF1,TGFBR1,TIMP1,ARHGDIB,NDFIP1,LDB1,SULF1,SPOCK1,DCN,PLXNA3,RAP1GAP,RHOA,ATXN2,SRGN,DICER1,COL3A1,FBLN1,LIMS2,SERPINF1,C1QC,SORL1,PBX1,CLASP2,IGFBP5,RUFY3,YWHAH,ARF6,LGMN,GAK,ITGB1,SFRP1,CX3CR1,LMNA,SFRP2,IGF1,GDF10,THY1,CST3,PI16,N4BP2L2,PAF1,PTGER4,LYN,ABCA5,RAPGEF3,CALR,WWTR1,ZEB1,TLR4,LUC7L,ZFP36L2,AATK,ASPN,STAT3,NOTCH4
GO:0051240	positive regulation of multicellular organismal process	1428	99	0.00192	0.0252	GNAS,RNF207,SS18L1,C3,CD4,SNX3,TNFRSF14,THBS2,DMD,CDK9,SYK,YBX3,PTGS1,B4GALT1,CD74,CDC42,ANXA1,KIT,PLCG1,PLA2G6,NCKAP1L,HLA-A,TGFB3,AIF1,CTHRC1,SULF1,CUL7,PLXNB1,ITGB2,C1QBP,RHOA,HLA-E,PLCG2,SPAG9,NRXN3,DICER1,SERPINF1,CYP1B1,ADAM9,CLASP2,CYBA,UBB,VEGFB,CLU,RUFY3,LUM,MAPKAPK2,HLA-DPA1,ANGPT1,ITGB1,CX3CR1,NOD1,HLA-DPB1,LMNA,HIPK1,OGT,PLEK,IRF8,OBSL1,PTGIS,INPP5E,MAP1B,SFRP2,COL1A1,IGF1,SHANK3,ADM,…
GO:0051094	positive regulation of developmental process	1156	82	0.00255	0.0305	GNAS,SS18L1,C3,SNX3,THBS2,DMD,SYK,YBX3,B4GALT1,CD74,CDC42,ANXA1,KIT,PLCG1,NCKAP1L,TGFB3,CTHRC1,CUL7,PLXNB1,DCN,ITGB2,C1QBP,UNC13D,RHOA,SPAG9,NRXN3,DICER1,SERPINF1,CYP1B1,ADAM9,CLASP2,VEGFB,CLU,RUFY3,AHI1,ITGB1,CAPN3,CX3CR1,SFRP1,LMNA,HIPK1,OGT,PTGIS,OBSL1,INPP5E,MAP1B,SFRP2,COL1A1,IGF1,SHANK3,ADM,CSF1R,CD276,MYOC,PPP1R9A,DAB2,N4BP2L2,MAGI2,JUNB,PTGER4,LYN,SFRP4,DDHD1,CALR,RAPGEF3,JAK1,KLF10,PLXNB…
GO:0045597	positive regulation of cell differentiation	830	61	0.00413	0.0433	GNAS,SS18L1,SNX3,DMD,SYK,B4GALT1,CD74,CDC42,ANXA1,KIT,NCKAP1L,TGFB3,CTHRC1,CUL7,PLXNB1,C1QBP,UNC13D,RHOA,SPAG9,DICER1,SERPINF1,CLU,RUFY3,AHI1,ITGB1,SFRP1,CX3CR1,LMNA,OGT,OBSL1,INPP5E,MAP1B,SFRP2,COL1A1,IGF1,SHANK3,ADM,CSF1R,CD276,MYOC,PPP1R9A,DAB2,MAGI2,JUNB,PTGER4,LYN,SFRP4,CALR,KLF10,PLXNB3,ZMYND8,TIMP2,WWTR1,PTCH2,ZEB1,RFX3,CLIC1,ZNF335,LGALS9,CD34,GRN
Annotation Cluster 27	Enrichment Score: 4.56544468575728
Annot	Term	Annotated	Significant	Pvalue	Padj	GeneID
GO:0016071	mRNA metabolic process	626	62	8.4e-07	4.02e-05	ZRANB2,DDX5,CDK9,RNPC3,RPS3A,SRRM1,HNRNPA2B1,PNRC2,CDK13,TMBIM6,SF3B1,SRSF11,HNRNPA3,SMG1,C1QBP,CLASRP,SFPQ,CASC3,XRN2,HNRNPUL1,TIA1,ETF1,PCBP2,RPS2,BTG2,DIS3L2,RBM28,RPS9,SFSWAP,HNRNPH1,PABPC1,SRSF5,PABPN1,RNASE4,PAN2,HNRNPF,HSPA8,USP49,RPL4,SON,RPLP0,SUGP2,CPSF1,RBM5,PRPF4B,PAF1,MOV10,RBM25,SAFB,SECISBP2,SYMPK,SRRM2,QKI,METTL3,LUC7L3,LUC7L,RBM39,ZFP36L2,EIF4B,RBPMS,RPS29,SNRNP70
GO:0006397	mRNA processing	451	47	4.73e-06	0.000171	ZRANB2,DDX5,CDK9,RNPC3,SRRM1,HNRNPA2B1,CDK13,TMBIM6,SF3B1,SRSF11,HNRNPA3,C1QBP,CLASRP,SFPQ,CASC3,XRN2,HNRNPUL1,TIA1,PCBP2,BTG2,RBM28,SFSWAP,HNRNPH1,PABPC1,SRSF5,PABPN1,PAN2,HNRNPF,HSPA8,USP49,SUGP2,SON,CPSF1,RBM5,PRPF4B,PAF1,RBM25,SAFB,SYMPK,SRRM2,QKI,METTL3,LUC7L3,LUC7L,RBM39,RBPMS,SNRNP70
GO:0008380	RNA splicing	379	41	7.76e-06	0.000259	ZRANB2,DDX5,RNPC3,SRRM1,HNRNPA2B1,CDK13,TMBIM6,SF3B1,SRSF11,HNRNPA3,C1QBP,CLASRP,SFPQ,CASC3,HNRNPUL1,TIA1,PCBP2,RBM28,SFSWAP,HNRNPH1,PABPC1,SRSF5,PABPN1,HNRNPF,HSPA8,USP49,SUGP2,SON,CPSF1,RBM5,PRPF4B,RBM25,SRRM2,QKI,ZNF638,METTL3,LUC7L3,LUC7L,RBM39,RBPMS,SNRNP70
GO:0000398	mRNA splicing, via spliceosome	280	31	6.31e-05	0.00164	DDX5,RNPC3,SRRM1,HNRNPA2B1,CDK13,SF3B1,SRSF11,HNRNPA3,C1QBP,SFPQ,HNRNPUL1,TIA1,PCBP2,SFSWAP,HNRNPH1,PABPC1,PABPN1,SRSF5,HNRNPF,HSPA8,USP49,CPSF1,RBM5,PRPF4B,RBM25,SRRM2,METTL3,LUC7L3,LUC7L,RBPMS,SNRNP70
GO:0000377	RNA splicing, via transesterification reactions with bulged adenosine as nucleophile	280	31	6.31e-05	0.00164	DDX5,RNPC3,SRRM1,HNRNPA2B1,CDK13,SF3B1,SRSF11,HNRNPA3,C1QBP,SFPQ,HNRNPUL1,TIA1,PCBP2,SFSWAP,HNRNPH1,PABPC1,PABPN1,SRSF5,HNRNPF,HSPA8,USP49,CPSF1,RBM5,PRPF4B,RBM25,SRRM2,METTL3,LUC7L3,LUC7L,RBPMS,SNRNP70
GO:0000375	RNA splicing, via transesterification reactions	284	31	8.23e-05	0.00197	DDX5,RNPC3,SRRM1,HNRNPA2B1,CDK13,SF3B1,SRSF11,HNRNPA3,C1QBP,SFPQ,HNRNPUL1,TIA1,PCBP2,SFSWAP,HNRNPH1,PABPC1,PABPN1,SRSF5,HNRNPF,HSPA8,USP49,CPSF1,RBM5,PRPF4B,RBM25,SRRM2,METTL3,LUC7L3,LUC7L,RBPMS,SNRNP70
GO:0006396	RNA processing	815	63	0.00109	0.0163	RBM6,ZRANB2,ZFC3H1,DDX5,CDK9,RNPC3,SRRM1,HNRNPA2B1,CPSF3L,CDK13,TMBIM6,SF3B1,SRSF11,INTS3,HNRNPA3,C1QBP,DDX17,CLASRP,SFPQ,DICER1,CASC3,DUS1L,XRN2,HNRNPUL1,TIA1,PCBP2,BTG2,DIS3L2,RBM28,YTHDC2,SFSWAP,HNRNPH1,PABPC1,SRSF5,PABPN1,PAN2,HNRNPF,HSPA8,USP49,SUGP2,SON,CPSF1,RBM5,PRPF4B,PAF1,RBM25,BICD1,SAFB,SYMPK,INTS5,SRRM2,QKI,ZNF638,METTL3,LUC7L3,CCNL1,TARBP1,LUC7L,HNRNPDL,RBM39,RBPMS,U2SURP,SNRNP70
Annotation Cluster 28	Enrichment Score: 4.56366225347115
Annot	Term	Annotated	Significant	Pvalue	Padj	GeneID
GO:0045859	regulation of protein kinase activity	873	70	0.000207	0.00415	CDC25B,CD4,SYK,CD74,CDC42,KIT,PLCG1,TGFBR1,PKD1,TSPYL2,NCKAP1L,TGFB3,PSME1,YWHAB,CDK5RAP3,SNX9,PTPRA,DCN,PAK2,ADCY4,SPAG9,GNAI2,MAP3K12,SORL1,ADAM9,MUC20,MAPKBP1,SPTBN5,CCNT2,UBB,CLU,MAPKAPK2,IKBKAP,APLP2,TTN,PLCE1,ANGPT1,PTPN11,SHC3,SFRP1,NOD1,CSPG4,PRKACA,SFRP2,CALM3,KSR1,CSF1R,TSC2,CALM1,THY1,PPP1R9A,IGF1R,CCNL2,HSP90AB1,LYN,MAPK8IP3,PTPRC,JAK1,MAPK7,RASSF2,WWTR1,CCNL1,AKAP9,TLR4,HEXIM1,DNAJC3…
GO:0036211	protein modification process	3897	244	0.000543	0.00916	MAN2B1,CDC25B,EFEMP1,RAB6A,TRAK1,CRBN,KMT2C,GALNT16,C3,LEMD2,DYNC2H1,CD4,TNKS,MAN2B2,DMPK,GAPDH,TNFRSF14,ULK4,DCLK1,DMD,CDK9,HECTD4,SYK,OS9,MAN2A2,TNFRSF1A,CD74,B4GALT1,PDIA3,CDC42,DOT1L,MCFD2,ANXA1,KIT,KMT2B,PLCG1,TGFBR1,PKD1,PLA2G6,STK40,TSPYL2,CNTLN,NCKAP1L,NDFIP1,CDK13,TGFB3,KALRN,FKBP1A,PSME1,USP22,PIGT,LDB1,YWHAB,AIF1,EEF2,SET,CDK5RAP3,SNX9,UBA7,PTPRA,RPN1,CUL7,ST6GAL1,DCN,TYK2,PAK2,C6orf89…
GO:0006464	cellular protein modification process	3897	244	0.000543	0.00916	MAN2B1,CDC25B,EFEMP1,RAB6A,TRAK1,CRBN,KMT2C,GALNT16,C3,LEMD2,DYNC2H1,CD4,TNKS,MAN2B2,DMPK,GAPDH,TNFRSF14,ULK4,DCLK1,DMD,CDK9,HECTD4,SYK,OS9,MAN2A2,TNFRSF1A,CD74,B4GALT1,PDIA3,CDC42,DOT1L,MCFD2,ANXA1,KIT,KMT2B,PLCG1,TGFBR1,PKD1,PLA2G6,STK40,TSPYL2,CNTLN,NCKAP1L,NDFIP1,CDK13,TGFB3,KALRN,FKBP1A,PSME1,USP22,PIGT,LDB1,YWHAB,AIF1,EEF2,SET,CDK5RAP3,SNX9,UBA7,PTPRA,RPN1,CUL7,ST6GAL1,DCN,TYK2,PAK2,C6orf89…
GO:0043549	regulation of kinase activity	922	71	0.000594	0.00983	CDC25B,CD4,SYK,CD74,CDC42,KIT,PLCG1,TGFBR1,PKD1,TSPYL2,NCKAP1L,TGFB3,PSME1,LDB1,YWHAB,CDK5RAP3,SNX9,PTPRA,DCN,PAK2,ADCY4,SPAG9,GNAI2,MAP3K12,SORL1,ADAM9,MUC20,MAPKBP1,SPTBN5,CCNT2,UBB,CLU,MAPKAPK2,IKBKAP,APLP2,TTN,PLCE1,ANGPT1,PTPN11,SHC3,SFRP1,NOD1,CSPG4,PRKACA,SFRP2,CALM3,KSR1,CSF1R,TSC2,CALM1,THY1,PPP1R9A,IGF1R,CCNL2,HSP90AB1,LYN,MAPK8IP3,PTPRC,JAK1,MAPK7,RASSF2,WWTR1,CCNL1,AKAP9,TLR4,HEXIM1,D…
GO:0051248	negative regulation of protein metabolic process	1110	81	0.00124	0.0179	C3,LEMD2,SNX3,APOD,GAPDH,MDM4,DMD,OS9,HNRNPA2B1,TIMP1,NCKAP1L,FKBP1A,PSME1,YWHAB,SET,CDK5RAP3,SPOCK1,DCN,PAK2,ATF3,GPC3,PAPLN,DICER1,FBLN1,SERPINF1,SORL1,SERPINB1,TIA1,EIF4E2,RECK,BTG2,UBB,CLU,IGFBP5,OPHN1,SERPING1,COL6A3,APLP2,ANGPT1,SFRP1,CAPN3,SERPINA3,GABARAPL2,OGT,SFRP2,CALM3,IGF1,TSC2,SPI1,CALM1,THY1,CST3,CD276,PARP10,GPX1,IGF1R,PI16,CEP192,HSP90AB1,MOV10,LYN,ITM2B,PTPRC,CALR,MAPK7,RASSF2,Q…
GO:0033674	positive regulation of kinase activity	640	51	0.00168	0.0228	CDC25B,CD4,SYK,CD74,CDC42,KIT,PLCG1,TGFBR1,PKD1,NCKAP1L,TGFB3,PSME1,YWHAB,SNX9,PTPRA,PAK2,ADCY4,SPAG9,GNAI2,MAP3K12,ADAM9,MUC20,MAPKBP1,SPTBN5,CCNT2,UBB,CLU,MAPKAPK2,PLCE1,ANGPT1,PTPN11,SHC3,NOD1,CSPG4,PRKACA,CALM3,CSF1R,KSR1,CALM1,PPP1R9A,CCNL2,HSP90AB1,LYN,MAPK8IP3,PTPRC,JAK1,RASSF2,CCNL1,AKAP9,TLR4,RASAL2
GO:0045860	positive regulation of protein kinase activity	615	49	0.00206	0.0264	CDC25B,CD4,SYK,CD74,KIT,PLCG1,TGFBR1,PKD1,NCKAP1L,TGFB3,PSME1,YWHAB,SNX9,PTPRA,PAK2,ADCY4,SPAG9,GNAI2,MAP3K12,ADAM9,MUC20,MAPKBP1,SPTBN5,CCNT2,UBB,CLU,MAPKAPK2,PLCE1,ANGPT1,PTPN11,SHC3,NOD1,CSPG4,PRKACA,CALM3,CSF1R,KSR1,CALM1,PPP1R9A,CCNL2,HSP90AB1,MAPK8IP3,PTPRC,JAK1,RASSF2,CCNL1,AKAP9,TLR4,RASAL2
GO:0051347	positive regulation of transferase activity	717	55	0.00261	0.0307	CDC25B,CD4,TNKS,SYK,CD74,CDC42,KIT,PLCG1,TGFBR1,PKD1,NCKAP1L,TGFB3,PSME1,YWHAB,SNX9,PTPRA,PAK2,ADCY4,SPAG9,GNAI2,MAP3K12,SORL1,ADAM9,MUC20,MAPKBP1,RPS2,SPTBN5,CCNT2,UBB,CLU,MAPKAPK2,PLCE1,ANGPT1,PTPN11,SHC3,NOD1,SERINC1,CSPG4,PRKACA,CALM3,CSF1R,KSR1,CALM1,PPP1R9A,CCNL2,HSP90AB1,LYN,MAPK8IP3,PTPRC,JAK1,RASSF2,CCNL1,AKAP9,TLR4,RASAL2
GO:0043405	regulation of MAP kinase activity	469	39	0.00274	0.0312	SYK,CD74,KIT,PLCG1,TGFBR1,TGFB3,PSME1,YWHAB,CDK5RAP3,PTPRA,SPAG9,GNAI2,MAP3K12,SORL1,ADAM9,MUC20,MAPKBP1,SPTBN5,UBB,MAPKAPK2,PLCE1,ANGPT1,PTPN11,SHC3,SFRP1,NOD1,CSPG4,SFRP2,CALM3,KSR1,CALM1,IGF1R,LYN,MAPK8IP3,JAK1,MAPK7,AKAP9,TLR4,RASAL2
GO:0051338	regulation of transferase activity	1047	74	0.00445	0.0458	CDC25B,CD4,TNKS,SYK,CD74,CDC42,KIT,PLCG1,TGFBR1,PKD1,TSPYL2,NCKAP1L,TGFB3,PSME1,LDB1,YWHAB,CDK5RAP3,SNX9,PTPRA,DCN,PAK2,ADCY4,SPAG9,GNAI2,MAP3K12,SORL1,ADAM9,MUC20,MAPKBP1,RPS2,SPTBN5,CCNT2,UBB,CLU,MAPKAPK2,IKBKAP,APLP2,TTN,PLCE1,ANGPT1,PTPN11,SHC3,SFRP1,NOD1,SERINC1,CSPG4,PRKACA,SFRP2,CALM3,KSR1,CSF1R,TSC2,CALM1,THY1,PPP1R9A,IGF1R,CCNL2,HSP90AB1,LYN,MAPK8IP3,PTPRC,JAK1,MAPK7,RASSF2,WWTR1,CCNL1,A…
Annotation Cluster 29	Enrichment Score: 4.47033170249355
Annot	Term	Annotated	Significant	Pvalue	Padj	GeneID
GO:0006898	receptor-mediated endocytosis	301	43	1.69e-09	2.03e-07	LGALS3BP,COLEC12,HBB,SLC9A3,SYK,STON2,SNX9,ITGB2,CXCL16,ATXN2,PLCG2,SCARA5,COL3A1,SORL1,TNK2,MRC1,CD163,OPHN1,ARF6,CD63,AHI1,ANGPT1,COL1A2,ITGB1,CAP1,COL1A1,ADM,CANX,DAB2,LRP3,FTL,MAGI2,BICD1,CD14,CUBN,FOLR2,CALR,AP2M1,RAB31,SFRP4,B2M,HSP90B1,GRN
GO:0030100	regulation of endocytosis	199	26	1.46e-05	0.000453	C3,SNX3,SYK,STON2,NCKAP1L,GPC3,RAP1GAP,ATXN2,PLCG2,TNK2,CYBA,OPHN1,ARF6,CD63,AHI1,ANGPT1,ITGB1,TSC2,DAB2,MAGI2,BICD1,CD14,CALR,SFRP4,B2M,HCK
GO:0045807	positive regulation of endocytosis	115	18	2.69e-05	0.000776	C3,SYK,NCKAP1L,GPC3,RAP1GAP,PLCG2,CYBA,CD63,AHI1,ANGPT1,ITGB1,DAB2,MAGI2,BICD1,CD14,CALR,SFRP4,B2M
GO:0060627	regulation of vesicle-mediated transport	395	39	9.83e-05	0.00223	C3,SNX3,SYK,B4GALT1,ANXA1,STON2,PLA2G6,NCKAP1L,GPC3,RAP1GAP,UNC13D,ATXN2,PLCG2,SORL1,TNK2,UNC13B,CLASP2,CYBA,OPHN1,ARF6,CD63,AHI1,ANGPT1,ITGB1,TSC2,RAB7A,LAMP1,DAB2,MAGI2,BICD1,CD14,LYN,FER,CALR,SFRP4,MSN,B2M,LGALS9,HCK
GO:0048260	positive regulation of receptor-mediated endocytosis	46	10	0.000103	0.00232	SYK,PLCG2,AHI1,ANGPT1,CD63,DAB2,MAGI2,BICD1,SFRP4,B2M
GO:0002092	positive regulation of receptor internalization	23	7	0.00012	0.00263	SYK,PLCG2,AHI1,ANGPT1,CD63,MAGI2,SFRP4
GO:0048259	regulation of receptor-mediated endocytosis	77	13	0.000158	0.0033	SYK,ATXN2,PLCG2,TNK2,ARF6,AHI1,ANGPT1,CD63,DAB2,MAGI2,BICD1,SFRP4,B2M
GO:0002090	regulation of receptor internalization	36	8	0.000433	0.00767	SYK,ATXN2,PLCG2,AHI1,ANGPT1,CD63,MAGI2,SFRP4
GO:0031623	receptor internalization	82	12	0.00106	0.016	SYK,ITGB2,ATXN2,PLCG2,AHI1,ANGPT1,CD63,ITGB1,ADM,MAGI2,SFRP4,RAB31
Annotation Cluster 30	Enrichment Score: 4.3434823182071
Annot	Term	Annotated	Significant	Pvalue	Padj	GeneID
GO:0002478	antigen processing and presentation of exogenous peptide antigen	173	26	1.06e-06	4.87e-05	CTSS,DYNC2H1,CD74,CYBB,PDIA3,AP1B1,HLA-A,PSME1,HLA-E,HLA-DRB5,HLA-DRA,CYBA,UBB,LGMN,HLA-DPA1,HLA-DPB1,HLA-DRB1,KLC1,RAB7A,HLA-DQB1,CANX,HLA-C,AP2M1,CALR,HLA-B,B2M
GO:0002480	antigen processing and presentation of exogenous peptide antigen via MHC class I, TAP-independent	9	6	1.45e-06	6.11e-05	CTSS,HLA-A,HLA-E,HLA-C,B2M,HLA-B
GO:0019882	antigen processing and presentation	237	31	2.2e-06	9.04e-05	CTSS,RAB6A,DYNC2H1,CD74,PDIA3,CYBB,AP1B1,HLA-A,PSME1,RAB10,FCGRT,HLA-E,HLA-DRB5,HLA-DRA,CYBA,UBB,LGMN,HLA-DPA1,NOD1,HLA-DPB1,HLA-DRB1,KLC1,RAB7A,HLA-DQB1,CANX,HLA-C,MICA,CALR,AP2M1,HLA-B,B2M
GO:0019884	antigen processing and presentation of exogenous antigen	180	26	2.28e-06	9.23e-05	CTSS,DYNC2H1,CD74,CYBB,PDIA3,AP1B1,HLA-A,PSME1,HLA-E,HLA-DRB5,HLA-DRA,CYBA,UBB,LGMN,HLA-DPA1,HLA-DPB1,HLA-DRB1,KLC1,RAB7A,HLA-DQB1,CANX,HLA-C,AP2M1,CALR,HLA-B,B2M
GO:0048002	antigen processing and presentation of peptide antigen	193	26	8.37e-06	0.000278	CTSS,DYNC2H1,CD74,PDIA3,CYBB,AP1B1,HLA-A,PSME1,HLA-E,HLA-DRB5,HLA-DRA,CYBA,UBB,LGMN,HLA-DPA1,HLA-DPB1,HLA-DRB1,KLC1,RAB7A,HLA-DQB1,CANX,HLA-C,CALR,AP2M1,HLA-B,B2M
GO:0019886	antigen processing and presentation of exogenous peptide antigen via MHC class II	93	15	8.72e-05	0.00205	CTSS,DYNC2H1,CD74,AP1B1,HLA-DRB5,HLA-DRA,LGMN,HLA-DPA1,HLA-DPB1,HLA-DRB1,KLC1,RAB7A,HLA-DQB1,CANX,AP2M1
GO:0002495	antigen processing and presentation of peptide antigen via MHC class II	97	15	0.000142	0.00302	CTSS,DYNC2H1,CD74,AP1B1,HLA-DRB5,HLA-DRA,LGMN,HLA-DPA1,HLA-DPB1,HLA-DRB1,KLC1,RAB7A,HLA-DQB1,CANX,AP2M1
GO:0019883	antigen processing and presentation of endogenous antigen	17	6	0.000148	0.00312	CD74,HLA-A,HLA-E,HLA-C,B2M,HLA-B
GO:0002504	antigen processing and presentation of peptide or polysaccharide antigen via MHC class II	98	15	0.00016	0.00331	CTSS,DYNC2H1,CD74,AP1B1,HLA-DRB5,HLA-DRA,LGMN,HLA-DPA1,HLA-DPB1,HLA-DRB1,KLC1,RAB7A,HLA-DQB1,CANX,AP2M1
GO:0042590	antigen processing and presentation of exogenous peptide antigen via MHC class I	79	12	0.000759	0.0121	CTSS,PDIA3,CYBB,HLA-A,PSME1,HLA-E,CYBA,UBB,HLA-C,CALR,B2M,HLA-B
GO:0002479	antigen processing and presentation of exogenous peptide antigen via MHC class I, TAP-dependent	75	11	0.00167	0.0226	PDIA3,CYBB,HLA-A,PSME1,HLA-E,CYBA,UBB,HLA-C,CALR,B2M,HLA-B
GO:0002474	antigen processing and presentation of peptide antigen via MHC class I	105	13	0.00315	0.0349	CTSS,PDIA3,CYBB,HLA-A,PSME1,HLA-E,CYBA,UBB,CANX,HLA-C,CALR,HLA-B,B2M
Annotation Cluster 31	Enrichment Score: 4.17255756920925
Annot	Term	Annotated	Significant	Pvalue	Padj	GeneID
GO:0045785	positive regulation of cell adhesion	382	44	6.73e-07	3.36e-05	CD4,TNFRSF14,SYK,CD74,CDC42,ANXA1,NCKAP1L,HLA-A,LDB1,AIF1,FBLN2,UTRN,PAK2,C1QBP,RAP1GAP,HLA-E,UNC13D,HLA-DRB5,FBLN1,ADAM9,HLA-DRA,CCDC80,HLA-DPA1,CD63,ANGPT1,PTPN11,ITGB1,SFRP1,HLA-DPB1,HLA-DRB1,SFRP2,VCAM1,IGF1,YES1,THY1,CD276,HLA-DQB1,MYOC,PTGER4,LYN,CALR,PTPRC,LGALS9,TSC1
GO:0050870	positive regulation of T cell activation	206	26	2.69e-05	0.000776	CD4,SYK,TNFRSF14,CD74,ANXA1,CDC42,HLA-A,NCKAP1L,AIF1,PAK2,HLA-E,HLA-DRB5,HLA-DRA,HLA-DPA1,PTPN11,HLA-DPB1,HLA-DRB1,IGF1,VCAM1,THY1,CD276,HLA-DQB1,YES1,LYN,PTPRC,LGALS9
GO:0034112	positive regulation of homotypic cell-cell adhesion	210	26	3.75e-05	0.00105	CD4,SYK,TNFRSF14,CD74,ANXA1,CDC42,HLA-A,NCKAP1L,AIF1,PAK2,HLA-E,HLA-DRB5,HLA-DRA,HLA-DPA1,PTPN11,HLA-DPB1,HLA-DRB1,IGF1,VCAM1,THY1,CD276,HLA-DQB1,YES1,LYN,PTPRC,LGALS9
GO:0032944	regulation of mononuclear cell proliferation	198	25	3.79e-05	0.00105	CD4,SYK,TNFRSF14,CD74,ANXA1,HLA-A,NCKAP1L,AIF1,NDFIP1,ST6GAL1,HLA-E,HLA-DRB5,HLA-DPA1,VSIG4,HLA-DPB1,HLA-DRB1,MNDA,IGF1,VCAM1,CD276,LYN,PTPRC,TLR4,ZNF335,LGALS9
GO:0070665	positive regulation of leukocyte proliferation	130	19	4.34e-05	0.00119	CD4,SYK,CD74,ANXA1,HLA-A,NCKAP1L,AIF1,ST6GAL1,HLA-E,HLA-DPA1,HLA-DPB1,IGF1,VCAM1,CD276,LYN,PTPRC,TLR4,ZNF335,LGALS9
GO:1903039	positive regulation of leukocyte cell-cell adhesion	212	26	4.42e-05	0.0012	CD4,SYK,TNFRSF14,CD74,ANXA1,CDC42,HLA-A,NCKAP1L,AIF1,PAK2,HLA-E,HLA-DRB5,HLA-DRA,HLA-DPA1,PTPN11,HLA-DPB1,HLA-DRB1,IGF1,VCAM1,THY1,CD276,HLA-DQB1,YES1,LYN,PTPRC,LGALS9
GO:0070663	regulation of leukocyte proliferation	205	25	6.75e-05	0.00171	CD4,SYK,TNFRSF14,CD74,ANXA1,HLA-A,NCKAP1L,AIF1,NDFIP1,ST6GAL1,HLA-E,HLA-DRB5,HLA-DPA1,VSIG4,HLA-DPB1,HLA-DRB1,MNDA,IGF1,VCAM1,CD276,LYN,PTPRC,TLR4,ZNF335,LGALS9
GO:0050670	regulation of lymphocyte proliferation	196	24	8.79e-05	0.00205	CD4,SYK,TNFRSF14,CD74,ANXA1,HLA-A,NCKAP1L,AIF1,NDFIP1,HLA-E,HLA-DRB5,HLA-DPA1,VSIG4,HLA-DPB1,HLA-DRB1,MNDA,IGF1,VCAM1,CD276,LYN,PTPRC,TLR4,ZNF335,LGALS9
GO:0032946	positive regulation of mononuclear cell proliferation	126	18	9.26e-05	0.00212	CD4,SYK,CD74,ANXA1,HLA-A,NCKAP1L,AIF1,ST6GAL1,HLA-E,HLA-DPA1,HLA-DPB1,IGF1,VCAM1,CD276,PTPRC,TLR4,ZNF335,LGALS9
GO:0022409	positive regulation of cell-cell adhesion	247	27	0.000226	0.00443	CD4,SYK,TNFRSF14,CD74,ANXA1,CDC42,HLA-A,NCKAP1L,AIF1,PAK2,RAP1GAP,HLA-E,HLA-DRB5,HLA-DRA,HLA-DPA1,PTPN11,HLA-DPB1,HLA-DRB1,IGF1,VCAM1,THY1,CD276,HLA-DQB1,YES1,LYN,PTPRC,LGALS9
GO:0031295	T cell costimulation	80	13	0.000235	0.00458	CD4,CDC42,TNFRSF14,PAK2,HLA-DRB5,HLA-DRA,HLA-DPA1,PTPN11,HLA-DPB1,HLA-DRB1,YES1,HLA-DQB1,LYN
GO:0050671	positive regulation of lymphocyte proliferation	124	17	0.000239	0.00463	CD4,SYK,CD74,ANXA1,HLA-A,NCKAP1L,AIF1,HLA-E,HLA-DPA1,HLA-DPB1,IGF1,VCAM1,CD276,PTPRC,TLR4,ZNF335,LGALS9
GO:0031294	lymphocyte costimulation	81	13	0.000267	0.00505	CD4,CDC42,TNFRSF14,PAK2,HLA-DRB5,HLA-DRA,HLA-DPA1,PTPN11,HLA-DPB1,HLA-DRB1,YES1,HLA-DQB1,LYN
GO:0042129	regulation of T cell proliferation	149	19	0.000275	0.00517	CD4,SYK,TNFRSF14,ANXA1,HLA-A,NCKAP1L,AIF1,NDFIP1,HLA-E,HLA-DRB5,HLA-DPA1,VSIG4,HLA-DPB1,HLA-DRB1,IGF1,VCAM1,CD276,PTPRC,LGALS9
GO:0042102	positive regulation of T cell proliferation	92	14	0.000279	0.00522	CD4,SYK,ANXA1,HLA-A,AIF1,NCKAP1L,HLA-E,HLA-DPA1,HLA-DPB1,IGF1,CD276,VCAM1,PTPRC,LGALS9
GO:0050863	regulation of T cell activation	293	30	0.000328	0.00601	CD4,TNFRSF14,SYK,CD74,CDC42,ANXA1,NCKAP1L,HLA-A,NDFIP1,AIF1,PAK2,HLA-E,HLA-DRB5,HLA-DRA,HLA-DPA1,PTPN11,VSIG4,HLA-DPB1,HLA-DRB1,VCAM1,IGF1,YES1,THY1,CD276,HLA-DQB1,GSN,LYN,PTPRC,ZEB1,LGALS9
GO:0051251	positive regulation of lymphocyte activation	281	29	0.000359	0.00651	CD4,TNFRSF14,SYK,CD74,CDC42,ANXA1,NCKAP1L,HLA-A,AIF1,PAK2,HLA-E,HLA-DRB5,HLA-DRA,HLA-DPA1,PTPN11,HLA-DPB1,HLA-DRB1,VCAM1,IGF1,YES1,LAMP1,CD276,HLA-DQB1,THY1,LYN,PTPRC,TLR4,ZNF335,LGALS9
GO:0050867	positive regulation of cell activation	315	31	0.000521	0.00897	CD4,TNFRSF14,SYK,CD74,CDC42,ANXA1,NCKAP1L,HLA-A,AIF1,PAK2,HLA-E,HLA-DRB5,HLA-DRA,HLA-DPA1,PTPN11,CAPN3,HLA-DPB1,PLEK,HLA-DRB1,VCAM1,IGF1,YES1,LAMP1,CD276,HLA-DQB1,THY1,LYN,PTPRC,TLR4,ZNF335,LGALS9
GO:0070661	leukocyte proliferation	275	28	0.000559	0.00937	CD4,TNFRSF14,SYK,CD74,ANXA1,KIT,NCKAP1L,HLA-A,FKBP1A,NDFIP1,AIF1,ST6GAL1,HLA-E,HLA-DRB5,CLU,HLA-DPA1,VSIG4,HLA-DPB1,HLA-DRB1,MNDA,VCAM1,IGF1,CD276,LYN,PTPRC,TLR4,ZNF335,LGALS9
GO:1903037	regulation of leukocyte cell-cell adhesion	303	30	0.000576	0.00962	CD4,TNFRSF14,SYK,CD74,CDC42,ANXA1,NCKAP1L,HLA-A,NDFIP1,AIF1,PAK2,HLA-E,HLA-DRB5,HLA-DRA,HLA-DPA1,PTPN11,VSIG4,HLA-DPB1,HLA-DRB1,VCAM1,IGF1,YES1,THY1,CD276,HLA-DQB1,GSN,LYN,PTPRC,ZEB1,LGALS9
GO:0034110	regulation of homotypic cell-cell adhesion	312	30	0.000928	0.0144	CD4,TNFRSF14,SYK,CD74,CDC42,ANXA1,NCKAP1L,HLA-A,NDFIP1,AIF1,PAK2,HLA-E,HLA-DRB5,HLA-DRA,HLA-DPA1,PTPN11,VSIG4,HLA-DPB1,HLA-DRB1,VCAM1,IGF1,YES1,THY1,CD276,HLA-DQB1,GSN,LYN,PTPRC,ZEB1,LGALS9
GO:0042098	T cell proliferation	178	20	0.001	0.0154	CD4,SYK,TNFRSF14,ANXA1,HLA-A,FKBP1A,AIF1,NCKAP1L,NDFIP1,HLA-E,HLA-DRB5,HLA-DPA1,VSIG4,HLA-DPB1,HLA-DRB1,IGF1,VCAM1,CD276,PTPRC,LGALS9
GO:0032943	mononuclear cell proliferation	263	26	0.00133	0.019	CD4,SYK,TNFRSF14,CD74,ANXA1,HLA-A,FKBP1A,AIF1,NCKAP1L,NDFIP1,ST6GAL1,HLA-E,HLA-DRB5,HLA-DPA1,VSIG4,HLA-DPB1,HLA-DRB1,MNDA,IGF1,VCAM1,CD276,LYN,PTPRC,TLR4,ZNF335,LGALS9
GO:0002696	positive regulation of leukocyte activation	307	29	0.00147	0.0207	CD4,TNFRSF14,SYK,CD74,CDC42,ANXA1,NCKAP1L,HLA-A,AIF1,PAK2,HLA-E,HLA-DRB5,HLA-DRA,HLA-DPA1,PTPN11,HLA-DPB1,HLA-DRB1,VCAM1,IGF1,YES1,LAMP1,CD276,HLA-DQB1,THY1,LYN,PTPRC,TLR4,ZNF335,LGALS9
GO:0046651	lymphocyte proliferation	260	25	0.00238	0.0294	CD4,SYK,TNFRSF14,CD74,ANXA1,HLA-A,FKBP1A,AIF1,NCKAP1L,NDFIP1,HLA-E,HLA-DRB5,HLA-DPA1,VSIG4,HLA-DPB1,HLA-DRB1,MNDA,IGF1,VCAM1,CD276,LYN,PTPRC,TLR4,ZNF335,LGALS9
Annotation Cluster 32	Enrichment Score: 4.12346964523265
Annot	Term	Annotated	Significant	Pvalue	Padj	GeneID
GO:0043933	macromolecular complex subunit organization	2593	188	6.82e-07	3.39e-05	CRBN,KMT2C,COLEC12,TUBG2,ZNF462,SS18L1,HBB,TNKS,MDM4,CHD2,DMD,CDK9,RPS3A,TNFRSF1A,CD74,CDC42,DOT1L,MCFD2,NCKAP5L,KMT2B,TGFBR1,TCIRG1,HSPA4,MDN1,PKD1,TSPYL2,SPICE1,NCKAP1L,ATAD2B,FKBP1A,USP22,LDB1,YWHAB,AIF1,SF3B1,SET,SNX9,SPIDR,WIPF1,C6orf89,DDB1,C1QBP,EIF3L,STARD9,RHOA,POGZ,TUBGCP6,FMOD,ATXN2,FANCC,SPAG9,LOX,SFPQ,SCARA5,DICER1,HLA-DRB5,MICALL2,COL3A1,CFL1,KMT2A,MAP3K12,CYP1B1,SORL1,IGHMBP2,L3MBT…
GO:0022607	cellular component assembly	2436	177	1.4e-06	5.99e-05	CRBN,COLEC12,TUBG2,DYNC2H1,HBB,APOD,MYO6,MDM4,TNKS,THBS2,DMD,MFAP4,TNFRSF1A,CD74,CDC42,ITGB4,MCFD2,SPATA6,KIT,TGFBR1,HSPA4,TCIRG1,MDN1,TSPYL2,SPICE1,NCKAP1L,TGFB3,FKBP1A,LDB1,YWHAB,NFASC,AIF1,CEP164,SET,SF3B1,SNX9,SPIDR,WIPF1,PVR,EMP1,C1QBP,EIF3L,STARD9,RAP1GAP,RHOA,POGZ,TUBGCP6,FMOD,FBLN5,ATXN2,ABLIM1,FANCC,LOX,SPAG9,NRXN3,SCARA5,DICER1,HLA-DRB5,MICALL2,LIMS2,SPATA13,KMT2A,CEP290,IGHMBP2,SORL1,M…
GO:0044085	cellular component biogenesis	2631	180	4.44e-05	0.0012	CRBN,COLEC12,TUBG2,DYNC2H1,HBB,APOD,MYO6,MDM4,TNKS,THBS2,DMD,MFAP4,TNFRSF1A,CD74,CDC42,ITGB4,MCFD2,SPATA6,KIT,TGFBR1,HSPA4,TCIRG1,MDN1,PLA2G6,TSPYL2,SPICE1,NCKAP1L,TGFB3,FKBP1A,LDB1,YWHAB,NFASC,AIF1,CEP164,SET,SF3B1,SNX9,SPIDR,WIPF1,PVR,EMP1,C1QBP,EIF3L,STARD9,RAP1GAP,RHOA,POGZ,TUBGCP6,FMOD,FBLN5,ATXN2,ABLIM1,FANCC,LOX,SPAG9,NRXN3,SCARA5,DICER1,HLA-DRB5,MICALL2,LIMS2,SPATA13,KMT2A,CEP290,IGHMBP2,…
GO:0071822	protein complex subunit organization	1851	130	0.000212	0.00418	CRBN,COLEC12,TUBG2,HBB,TNKS,MDM4,DMD,RPS3A,TNFRSF1A,CD74,CDC42,MCFD2,NCKAP5L,TGFBR1,HSPA4,TCIRG1,MDN1,PKD1,TSPYL2,SPICE1,NCKAP1L,FKBP1A,YWHAB,AIF1,SET,SNX9,SPIDR,WIPF1,STARD9,RHOA,POGZ,TUBGCP6,FMOD,FANCC,SPAG9,LOX,SCARA5,DICER1,HLA-DRB5,COL3A1,MICALL2,CFL1,KMT2A,CYP1B1,IGHMBP2,SORL1,UNC13B,MUC20,LCP1,COL6A2,RPS2,CLASP2,ANXA5,ETF1,HLA-DRA,MITF,SPTBN5,TMSB4X,CYBA,SOD2,PCNT,CLU,RPS9,RUFY3,LUM,IKBKAP…
GO:0065003	macromolecular complex assembly	1618	114	0.00048	0.00843	CRBN,COLEC12,TUBG2,HBB,TNKS,MDM4,DMD,TNFRSF1A,CD74,CDC42,MCFD2,HSPA4,TCIRG1,MDN1,TSPYL2,SPICE1,NCKAP1L,FKBP1A,YWHAB,AIF1,SET,SF3B1,SNX9,SPIDR,WIPF1,C1QBP,EIF3L,STARD9,RHOA,POGZ,TUBGCP6,FMOD,ATXN2,FANCC,SPAG9,SCARA5,DICER1,HLA-DRB5,MICALL2,KMT2A,IGHMBP2,SORL1,UNC13B,MUC20,LCP1,COL6A2,CLASP2,ANXA5,HLA-DRA,MITF,SPTBN5,CYBA,SOD2,CLU,IKBKAP,SFSWAP,ARF6,SRSF5,TTN,COL1A2,ANGPT1,PTPN11,PAN2,CAPN3,NOD1,TT…
GO:0006461	protein complex assembly	1374	96	0.00178	0.0238	CRBN,COLEC12,TUBG2,HBB,TNKS,MDM4,DMD,TNFRSF1A,CD74,CDC42,MCFD2,HSPA4,MDN1,TCIRG1,TSPYL2,SPICE1,NCKAP1L,FKBP1A,YWHAB,AIF1,SET,SNX9,SPIDR,WIPF1,STARD9,RHOA,POGZ,FMOD,TUBGCP6,FANCC,SPAG9,SCARA5,DICER1,HLA-DRB5,MICALL2,KMT2A,IGHMBP2,SORL1,UNC13B,MUC20,LCP1,COL6A2,CLASP2,ANXA5,HLA-DRA,MITF,SPTBN5,CYBA,SOD2,CLU,IKBKAP,ARF6,TTN,ANGPT1,COL1A2,PTPN11,CAPN3,NOD1,TTC17,HSPA8,KPNB1,OGT,ITPR3,PLEK,IRF8,HLA-DR…
GO:0070271	protein complex biogenesis	1374	96	0.00178	0.0238	CRBN,COLEC12,TUBG2,HBB,TNKS,MDM4,DMD,TNFRSF1A,CD74,CDC42,MCFD2,HSPA4,MDN1,TCIRG1,TSPYL2,SPICE1,NCKAP1L,FKBP1A,YWHAB,AIF1,SET,SNX9,SPIDR,WIPF1,STARD9,RHOA,POGZ,FMOD,TUBGCP6,FANCC,SPAG9,SCARA5,DICER1,HLA-DRB5,MICALL2,KMT2A,IGHMBP2,SORL1,UNC13B,MUC20,LCP1,COL6A2,CLASP2,ANXA5,HLA-DRA,MITF,SPTBN5,CYBA,SOD2,CLU,IKBKAP,ARF6,TTN,ANGPT1,COL1A2,PTPN11,CAPN3,NOD1,TTC17,HSPA8,KPNB1,OGT,ITPR3,PLEK,IRF8,HLA-DR…
Annotation Cluster 33	Enrichment Score: 3.65727444334245
Annot	Term	Annotated	Significant	Pvalue	Padj	GeneID
GO:0009056	catabolic process	2208	161	3.9e-06	0.000142	CTSS,GNS,COL15A1,CRBN,ATP1B1,HBB,ENO1,SNX3,GAPDH,MDM4,HECTD4,PLD3,OS9,GSTM2,LPIN3,COL23A1,CTSO,RPS3A,CDC42,GK5,LPIN1,PLCG1,TIMP1,PNRC2,PKD1,PLA2G6,LEPR,NDFIP1,PSME1,USP22,CDK5RAP3,SNX9,UBA7,CUL7,IDUA,NT5E,BCAT1,DCN,C9orf3,SMG1,DDB1,ATXN3,UBR4,GPC3,FMOD,HEXB,PLCG2,FANCC,MFN2,DICER1,COL3A1,CASC3,MAP3K12,CYP1B1,SORL1,ADAM9,NSFL1C,XRN2,PDE8A,COL6A2,KAT2A,ETF1,ANXA5,PCBP2,RBBP6,RPS2,BTG2,RNF24,TMEM259…
GO:0009057	macromolecule catabolic process	1170	91	7.04e-05	0.00175	CTSS,GNS,CRBN,SNX3,MDM4,HECTD4,OS9,CTSO,RPS3A,CDC42,TIMP1,PNRC2,PKD1,NDFIP1,PSME1,USP22,CDK5RAP3,SNX9,UBA7,CUL7,IDUA,DCN,SMG1,DDB1,ATXN3,UBR4,GPC3,FMOD,HEXB,DICER1,CASC3,SORL1,ADAM9,NSFL1C,XRN2,ETF1,PCBP2,RBBP6,RPS2,BTG2,RNF24,CTSB,DIS3L2,TMEM259,UBB,CLU,OPHN1,RPS9,LUM,LYVE1,CTSK,USP24,LGMN,PABPC1,KLHL3,ADAMTS9,MTA1,BNIP3L,PAN2,OAZ1,GABARAPL2,KPNB1,HERC2,USP49,CSPG4,VCAN,MGEA5,PRKACA,RPL4,CALM3,R…
GO:0044712	single-organism catabolic process	1101	86	9.71e-05	0.00221	CTSS,GNS,COL15A1,ATP1B1,HBB,ENO1,GAPDH,PLD3,OS9,COL23A1,LPIN3,GK5,LPIN1,PLCG1,PLA2G6,IDUA,NT5E,BCAT1,DCN,ATXN3,FMOD,HEXB,PLCG2,FANCC,MFN2,COL3A1,MAP3K12,CYP1B1,ADAM9,PDE8A,COL6A2,KAT2A,ANXA5,TMEM259,CTSB,UBB,LUM,LYVE1,CTSK,COL6A3,YWHAH,COL12A1,PLCE1,TPI1,COL1A2,CSAD,ITGB1,BNIP3L,COL9A3,GABARAPL2,OGT,CSPG4,PLBD1,LDHA,INPP5E,PRKACA,VCAN,COL1A1,CALM3,IGF1,CRYL1,RAB7A,AOX1,CALM1,CST3,ENOSF1,GPX1,OBSC…
GO:0044248	cellular catabolic process	1704	119	0.000503	0.00872	CTSS,GNS,CRBN,HBB,HECTD4,OS9,GSTM2,LPIN3,CTSO,RPS3A,GK5,LPIN1,PLCG1,TIMP1,PNRC2,PKD1,LEPR,NDFIP1,PSME1,USP22,CDK5RAP3,SNX9,UBA7,CUL7,IDUA,NT5E,BCAT1,DCN,C9orf3,SMG1,DDB1,ATXN3,UBR4,FMOD,HEXB,PLCG2,DICER1,CASC3,CYP1B1,ADAM9,NSFL1C,XRN2,PDE8A,KAT2A,RPS2,ETF1,RBBP6,PCBP2,BTG2,RNF24,CTSB,DIS3L2,UBB,CLU,OPHN1,RPS9,LUM,CTSK,USP24,LGMN,PABPC1,KLHL3,DAPK2,TPI1,HERC1,CSAD,ADAMTS9,MTA1,PAN2,BNIP3L,GABARAPL…
GO:0009894	regulation of catabolic process	685	56	0.000556	0.00937	SNX3,MDM4,OS9,CDC42,TIMP1,PKD1,LEPR,NDFIP1,PSME1,CDK5RAP3,SNX9,DCN,ATXN3,GPC3,SORL1,ADAM9,KAT2A,BTG2,TMEM259,UBB,CLU,OPHN1,CTSK,PABPC1,DAPK2,HERC1,ITGB1,BNIP3L,OAZ1,GABARAPL2,OGT,PRKACA,IGF1,RAB7A,CST3,GPX1,RHBDF1,DAB2,HSP90AB1,EEF1A1,SECISBP2,SREBF2,RAPGEF3,MAPK7,MSN,TIMP2,DAP,NRBP2,VDAC1,ZFP36L2,WDFY3,ULK1,STAT3,ERLEC1,TSC1,SNRNP70
GO:1901575	organic substance catabolic process	1820	124	0.000983	0.0152	CTSS,GNS,CRBN,ENO1,SNX3,GAPDH,MDM4,HECTD4,PLD3,OS9,LPIN3,CTSO,RPS3A,CDC42,GK5,LPIN1,PLCG1,TIMP1,PNRC2,PKD1,PLA2G6,NDFIP1,PSME1,USP22,CDK5RAP3,SNX9,UBA7,CUL7,IDUA,NT5E,BCAT1,DCN,C9orf3,SMG1,DDB1,ATXN3,UBR4,GPC3,FMOD,HEXB,PLCG2,DICER1,CASC3,CYP1B1,SORL1,ADAM9,NSFL1C,XRN2,PDE8A,RPS2,ETF1,RBBP6,PCBP2,BTG2,RNF24,TMEM259,CTSB,DIS3L2,UBB,CLU,OPHN1,RPS9,LUM,LYVE1,CTSK,YWHAH,USP24,LGMN,PABPC1,KLHL3,TPI1,P…
GO:0044265	cellular macromolecule catabolic process	937	68	0.00342	0.0371	CTSS,CRBN,HECTD4,OS9,CTSO,RPS3A,PNRC2,PKD1,NDFIP1,PSME1,USP22,CDK5RAP3,UBA7,CUL7,SMG1,DDB1,ATXN3,UBR4,DICER1,CASC3,NSFL1C,XRN2,ETF1,PCBP2,RBBP6,RPS2,BTG2,RNF24,CTSB,DIS3L2,UBB,CLU,OPHN1,RPS9,CTSK,USP24,LGMN,PABPC1,KLHL3,ADAMTS9,MTA1,BNIP3L,PAN2,GABARAPL2,KPNB1,HERC2,USP49,MGEA5,PRKACA,RPL4,RPLP0,RAB7A,CST3,RNF213,GPX1,RHBDF1,DAB2,HSP90AB1,SECISBP2,MSN,WWTR1,HSP90B1,ZFP36L2,DNAJC3,EIF4B,CUL9,ERLEC…
Annotation Cluster 34	Enrichment Score: 3.38193815251431
Annot	Term	Annotated	Significant	Pvalue	Padj	GeneID
GO:0001911	negative regulation of leukocyte mediated cytotoxicity	14	6	4.12e-05	0.00114	HLA-A,HLA-E,MICA,PTPRC,HLA-B,LGALS9
GO:0002698	negative regulation of immune effector process	101	16	6.41e-05	0.00165	ANXA1,HLA-A,NDFIP1,TGFB3,TMBIM6,C1QBP,HLA-E,PCBP2,SERPING1,ANGPT1,HTRA1,FER,MICA,PTPRC,HLA-B,LGALS9
GO:0031342	negative regulation of cell killing	16	6	0.0001	0.00226	HLA-A,HLA-E,MICA,PTPRC,HLA-B,LGALS9
GO:0002716	negative regulation of natural killer cell mediated immunity	11	5	0.000135	0.00292	HLA-A,HLA-E,MICA,HLA-B,LGALS9
GO:0045953	negative regulation of natural killer cell mediated cytotoxicity	11	5	0.000135	0.00292	HLA-A,HLA-E,MICA,HLA-B,LGALS9
GO:0002486	antigen processing and presentation of endogenous peptide antigen via MHC class I via ER pathway, TAP-independent	3	3	0.000141	0.003	HLA-A,HLA-C,HLA-B
GO:2001187	positive regulation of CD8-positive, alpha-beta T cell activation	4	3	0.000542	0.00916	HLA-A,HLA-E,NCKAP1L
GO:0001914	regulation of T cell mediated cytotoxicity	22	6	0.000715	0.0116	HLA-A,HLA-E,PVR,PTPRC,B2M,HLA-B
GO:0002483	antigen processing and presentation of endogenous peptide antigen	15	5	0.000736	0.0119	HLA-A,HLA-E,HLA-C,B2M,HLA-B
GO:0001913	T cell mediated cytotoxicity	31	7	0.000892	0.0139	HLA-A,HLA-E,PVR,MICA,PTPRC,B2M,HLA-B
GO:0001916	positive regulation of T cell mediated cytotoxicity	16	5	0.00103	0.0157	HLA-A,HLA-E,PVR,B2M,HLA-B
GO:0001910	regulation of leukocyte mediated cytotoxicity	52	9	0.00133	0.0189	HLA-A,PVR,HLA-E,LAMP1,MICA,PTPRC,B2M,HLA-B,LGALS9
GO:0050777	negative regulation of immune response	121	15	0.00156	0.0215	ANXA1,HLA-A,NDFIP1,TGFB3,HLA-E,COL3A1,SERPING1,ANGPT1,GPX1,FER,LYN,MICA,HLA-B,PTPRC,LGALS9
GO:0002707	negative regulation of lymphocyte mediated immunity	34	7	0.00159	0.0218	HLA-A,NDFIP1,HLA-E,MICA,PTPRC,HLA-B,LGALS9
GO:0042269	regulation of natural killer cell mediated cytotoxicity	34	7	0.00159	0.0218	HLA-A,HLA-E,PVR,LAMP1,MICA,HLA-B,LGALS9
GO:0002715	regulation of natural killer cell mediated immunity	35	7	0.0019	0.025	HLA-A,HLA-E,PVR,LAMP1,MICA,HLA-B,LGALS9
GO:0042270	protection from natural killer cell mediated cytotoxicity	6	3	0.00251	0.0301	HLA-A,HLA-E,HLA-B
GO:0031341	regulation of cell killing	59	9	0.00327	0.0359	HLA-A,PVR,HLA-E,LAMP1,MICA,PTPRC,B2M,HLA-B,LGALS9
Annotation Cluster 35	Enrichment Score: 3.36845938336005
Annot	Term	Annotated	Significant	Pvalue	Padj	GeneID
GO:0044723	single-organism carbohydrate metabolic process	816	68	8.26e-05	0.00197	MAN2B1,TRAK1,GALNT16,DYNC2H1,ENO1,APOD,GAPDH,MAN2B2,TNKS,HECTD4,OS9,ADIPOR1,B4GALT1,MAN2A2,PDIA3,MCFD2,GK5,IDH2,STK40,LEPR,RPN1,IDUA,ST6GAL1,ATF3,PPIP5K1,HEXB,PRKCSH,MUC20,KAT2A,SPTBN5,MAN1A1,UBB,VEGFB,IGFBP5,GANC,TPI1,NISCH,ADAMTSL4,OGT,PLEK,GALNT2,INPPL1,LDHA,INPP5E,PRKACA,CALM3,IGF1,CRYL1,CALM1,PARP10,CANX,IGFBP4,PTGER4,SPON1,CALR,POFUT2,COG1,TMED9,PKM,ARF4,TRAK2,LMF1,STAT3,GOLGB1,MAN2C1,SEC16…
GO:0005975	carbohydrate metabolic process	999	78	0.000209	0.00417	MAN2B1,GNS,TRAK1,GALNT16,DYNC2H1,ENO1,APOD,GAPDH,MAN2B2,TNKS,HECTD4,OS9,ADIPOR1,B4GALT1,MAN2A2,PDIA3,MCFD2,GK5,IDH2,STK40,LEPR,RPN1,IDUA,ST6GAL1,DCN,ATF3,GPC3,FMOD,HEXB,PPIP5K1,PRKCSH,MUC20,KAT2A,SPTBN5,MAN1A1,UBB,VEGFB,IGFBP5,LUM,LYVE1,GANC,TPI1,NISCH,ADAMTSL4,OGT,PLEK,CSPG4,GALNT2,INPPL1,LDHA,INPP5E,PRKACA,VCAN,CALM3,IGF1,CRYL1,ATHL1,CALM1,ENOSF1,PARP10,CANX,IGFBP4,PTGER4,SPON1,CALR,POFUT2,COG1…
GO:0019318	hexose metabolic process	264	28	0.000289	0.00536	MAN2B1,ENO1,APOD,GAPDH,ADIPOR1,B4GALT1,HECTD4,MAN2A2,LEPR,MAN2B2,ATF3,KAT2A,IGFBP5,UBB,TPI1,NISCH,OGT,INPPL1,LDHA,CALM3,IGF1,CALM1,PRKACA,IGFBP4,POFUT2,PKM,MAN2C1,POFUT1
GO:0009100	glycoprotein metabolic process	546	45	0.00161	0.0219	TRAK1,GALNT16,DYNC2H1,TNKS,OS9,MAN2A2,B4GALT1,MCFD2,PDIA3,SULF1,IDUA,RPN1,DCN,ST6GAL1,GPC3,HEXB,PRKCSH,MUC20,SPTBN5,MAN1A1,VEGFB,ADAMTS9,ADAMTSL4,OGT,CSPG4,GALNT2,MGEA5,VCAN,IGF1,CST3,PARP10,CANX,SPON1,ITM2B,CALR,POFUT2,COG1,TMED9,ARF4,TRAK2,LMF1,GOLGB1,SEC16B,POFUT1,CHP1
GO:0005996	monosaccharide metabolic process	311	29	0.00179	0.0239	MAN2B1,ENO1,APOD,GAPDH,ADIPOR1,B4GALT1,HECTD4,MAN2A2,LEPR,MAN2B2,ATF3,KAT2A,IGFBP5,UBB,TPI1,NISCH,OGT,INPPL1,LDHA,CALM3,CRYL1,CALM1,IGF1,PRKACA,IGFBP4,POFUT2,PKM,MAN2C1,POFUT1
Annotation Cluster 36	Enrichment Score: 3.23040031037653
Annot	Term	Annotated	Significant	Pvalue	Padj	GeneID
GO:0051208	sequestering of calcium ion	112	18	1.86e-05	0.00057	DMD,GSTM2,PLCG1,FKBP1A,PLCG2,CYBA,CAPN3,ITPR3,PRKACA,CALM3,CALM1,RYR3,THY1,LYN,CALR,PTPRC,HSP90B1,SLC8A1
GO:0051235	maintenance of location	289	33	1.98e-05	0.000599	C3,CD4,DMD,GSTM2,OS9,PDIA3,PLCG1,PKD1,FKBP1A,YWHAB,SYNE1,HEXB,PLCG2,SRGN,SORL1,CYBA,CAPN3,ITPR3,PRKACA,DBN1,CALM3,CALM1,THY1,RYR3,GSN,LYN,SREBF2,CALR,PTPRC,HSP90B1,SYNE2,SLC8A1,SUN1
GO:0032411	positive regulation of transporter activity	73	13	9.01e-05	0.00208	CTSS,ATP1B1,DMD,GSTM2,RNF207,PLCG2,KMT2A,CALM3,CALM1,SHANK3,RAPGEF3,AKAP9,CHP1
GO:0051238	sequestering of metal ion	126	18	9.26e-05	0.00212	DMD,GSTM2,PLCG1,FKBP1A,PLCG2,CYBA,CAPN3,ITPR3,PRKACA,CALM3,CALM1,RYR3,THY1,LYN,CALR,PTPRC,HSP90B1,SLC8A1
GO:0032414	positive regulation of ion transmembrane transporter activity	64	12	9.96e-05	0.00225	CTSS,ATP1B1,DMD,GSTM2,RNF207,PLCG2,CALM3,CALM1,SHANK3,RAPGEF3,AKAP9,CHP1
GO:0010882	regulation of cardiac muscle contraction by calcium ion signaling	23	7	0.00012	0.00263	ATP1B1,DMD,GSTM2,CALM3,CALM1,PRKACA,SLC8A1
GO:0051209	release of sequestered calcium ion into cytosol	108	16	0.000145	0.00306	DMD,GSTM2,PLCG1,FKBP1A,PLCG2,CYBA,CAPN3,ITPR3,PRKACA,CALM3,CALM1,RYR3,THY1,LYN,PTPRC,SLC8A1
GO:0051283	negative regulation of sequestering of calcium ion	108	16	0.000145	0.00306	DMD,GSTM2,PLCG1,FKBP1A,PLCG2,CYBA,CAPN3,ITPR3,PRKACA,CALM3,CALM1,RYR3,THY1,LYN,PTPRC,SLC8A1
GO:0051282	regulation of sequestering of calcium ion	109	16	0.000162	0.00334	DMD,GSTM2,PLCG1,FKBP1A,PLCG2,CYBA,CAPN3,ITPR3,PRKACA,CALM3,CALM1,RYR3,THY1,LYN,PTPRC,SLC8A1
GO:1902656	calcium ion import into cytosol	110	16	0.000181	0.00364	DMD,GSTM2,PLCG1,FKBP1A,PLCG2,CYBA,CAPN3,ITPR3,PRKACA,CALM3,CALM1,RYR3,THY1,LYN,PTPRC,SLC8A1
GO:0097553	calcium ion transmembrane import into cytosol	110	16	0.000181	0.00364	DMD,GSTM2,PLCG1,FKBP1A,PLCG2,CYBA,CAPN3,ITPR3,PRKACA,CALM3,CALM1,RYR3,THY1,LYN,PTPRC,SLC8A1
GO:0010881	regulation of cardiac muscle contraction by regulation of the release of sequestered calcium ion	19	6	0.000297	0.00551	DMD,GSTM2,CALM3,CALM1,PRKACA,SLC8A1
GO:0019722	calcium-mediated signaling	150	19	0.0003	0.00553	ATP1B1,CD4,DMD,DMPK,GSTM2,SYK,PLCG1,FKBP1A,PLCG2,PLCE1,PLEK,PRKACA,CALM3,IGF1,CALM1,PPP1R9A,VCAM1,SLC8A1,CHP1
GO:1903169	regulation of calcium ion transmembrane transport	116	16	0.000336	0.00612	ATP1B1,DMD,GSTM2,PLCG1,PLA2G6,FKBP1A,PLCG2,CYBA,CAPN3,PRKACA,CALM3,CALM1,THY1,LYN,RAPGEF3,SLC8A1
GO:0060402	calcium ion transport into cytosol	129	17	0.000384	0.00688	CD4,DMD,GSTM2,PLCG1,FKBP1A,PLCG2,CYBA,CAPN3,ITPR3,PRKACA,CALM3,CALM1,RYR3,THY1,LYN,PTPRC,SLC8A1
GO:0060401	cytosolic calcium ion transport	131	17	0.00046	0.00813	CD4,DMD,GSTM2,PLCG1,FKBP1A,PLCG2,CYBA,CAPN3,ITPR3,PRKACA,CALM3,CALM1,RYR3,THY1,LYN,PTPRC,SLC8A1
GO:1904064	positive regulation of cation transmembrane transport	97	14	0.000487	0.00848	CTSS,ATP1B1,DMD,GSTM2,PLCG1,RNF207,PLCG2,CAPN3,CALM3,CALM1,THY1,RAPGEF3,AKAP9,CHP1
GO:0051279	regulation of release of sequestered calcium ion into cytosol	76	12	0.00053	0.00908	DMD,GSTM2,PLCG1,FKBP1A,CYBA,CAPN3,PRKACA,CALM3,CALM1,THY1,LYN,SLC8A1
GO:0010522	regulation of calcium ion transport into cytosol	93	13	0.00104	0.0158	CD4,DMD,GSTM2,PLCG1,FKBP1A,CYBA,CAPN3,PRKACA,CALM3,CALM1,THY1,LYN,SLC8A1
GO:0032845	negative regulation of homeostatic process	179	20	0.00107	0.0161	MAFB,DMD,GSTM2,CD74,TNKS,PLCG1,FKBP1A,LDB1,PLCG2,CYBA,CAPN3,ITPR3,PRKACA,CALM3,CALM1,RYR3,THY1,LYN,PTPRC,SLC8A1
GO:0010880	regulation of release of sequestered calcium ion into cytosol by sarcoplasmic reticulum	25	6	0.00148	0.0208	DMD,GSTM2,PRKACA,CALM3,CALM1,SLC8A1
GO:1904062	regulation of cation transmembrane transport	211	22	0.00155	0.0213	CTSS,ATP1B1,RNF207,DMD,GSTM2,PLCG1,PLA2G6,FKBP1A,UTRN,PLCG2,CYBA,YWHAH,CAPN3,PRKACA,CALM3,CALM1,THY1,LYN,RAPGEF3,AKAP9,SLC8A1,CHP1
GO:2000021	regulation of ion homeostasis	200	21	0.00179	0.0239	CD4,DMD,GSTM2,PLCG1,FKBP1A,DCN,PLCG2,CYBA,CAPN3,ITPR3,PRKACA,CALM3,CALM1,THY1,MYOC,RYR3,PTGER4,LYN,PTPRC,B2M,SLC8A1
GO:0010644	cell communication by electrical coupling	26	6	0.00185	0.0244	ATP1B1,CALM3,CALM1,DBN1,PRKACA,SLC8A1
GO:0060314	regulation of ryanodine-sensitive calcium-release channel activity	26	6	0.00185	0.0244	DMD,GSTM2,FKBP1A,PRKACA,CALM3,CALM1
GO:0034767	positive regulation of ion transmembrane transport	124	15	0.00199	0.0258	CTSS,ATP1B1,RNF207,DMD,GSTM2,PLCG1,PLCG2,CAPN3,CALM3,SHANK3,CALM1,THY1,RAPGEF3,AKAP9,CHP1
GO:0050848	regulation of calcium-mediated signaling	78	11	0.0023	0.0288	CD4,DMD,GSTM2,SYK,FKBP1A,PLEK,PRKACA,CALM3,CALM1,IGF1,CHP1
GO:1903513	endoplasmic reticulum to cytosol transport	57	9	0.00257	0.0306	DMD,GSTM2,OS9,PRKACA,CALM3,CALM1,HSP90B1,SLC8A1,ERLEC1
GO:1904427	positive regulation of calcium ion transmembrane transport	58	9	0.00291	0.0328	ATP1B1,GSTM2,PLCG1,PLCG2,CAPN3,CALM3,CALM1,THY1,RAPGEF3
GO:0034764	positive regulation of transmembrane transport	130	15	0.00317	0.035	CTSS,ATP1B1,RNF207,DMD,GSTM2,PLCG1,PLCG2,CAPN3,CALM3,SHANK3,CALM1,THY1,RAPGEF3,AKAP9,CHP1
GO:0014808	release of sequestered calcium ion into cytosol by sarcoplasmic reticulum	29	6	0.00333	0.0364	DMD,GSTM2,PRKACA,CALM3,CALM1,SLC8A1
GO:1903514	calcium ion transport from endoplasmic reticulum to cytosol	29	6	0.00333	0.0364	DMD,GSTM2,PRKACA,CALM3,CALM1,SLC8A1
GO:0032844	regulation of homeostatic process	448	37	0.00388	0.0411	CD4,MAFB,TNKS,DMD,SYK,GSTM2,CD74,ANXA1,PLCG1,PLA2G6,LEPR,NCKAP1L,FKBP1A,LDB1,DCN,PLCG2,HLA-DRB5,CYBA,CAPN3,ITPR3,HLA-DRB1,PRKACA,CALM3,CSF1R,SPI1,CALM1,THY1,MYOC,RYR3,ATRX,PTGER4,LYN,SREBF2,PTPRC,B2M,LGALS9,SLC8A1
GO:0010959	regulation of metal ion transport	331	29	0.00443	0.0456	ATP1B1,RNF207,CD4,DMPK,DMD,SLC9A3,GSTM2,PLCG1,PLA2G6,FKBP1A,UTRN,PLCG2,GNAI2,CYBA,YWHAH,CD63,CAPN3,PRKACA,CALM3,IGF1,CALM1,THY1,LYN,RAPGEF3,PLCB4,AKAP9,B2M,SLC8A1,CHP1
GO:0086064	cell communication by electrical coupling involved in cardiac conduction	22	5	0.00477	0.0483	ATP1B1,CALM3,CALM1,PRKACA,SLC8A1
Annotation Cluster 37	Enrichment Score: 3.16909376735411
Annot	Term	Annotated	Significant	Pvalue	Padj	GeneID
GO:1903409	reactive oxygen species biosynthetic process	90	15	5.91e-05	0.00155	HBB,CYBB,AIF1,ITGB2,CYP1B1,CYBA,CLU,OGT,PTGIS,IGF1,HSP90AB1,TLR4,DUOX1,CD34,STAT3
GO:0072593	reactive oxygen species metabolic process	246	28	8.71e-05	0.00205	HBB,SYK,CYBB,AIF1,ITGB2,FBLN5,FANCC,CYP1B1,SZT2,CYBA,SOD2,CLU,OGT,PTGIS,CALM3,IGF1,AOX1,CALM1,GPX1,HSP90AB1,PTGER4,TLR4,VDAC1,ARF4,PRDX4,DUOX1,CD34,STAT3
GO:1903426	regulation of reactive oxygen species biosynthetic process	69	12	0.00021	0.00417	HBB,AIF1,ITGB2,CYBA,CLU,OGT,PTGIS,IGF1,HSP90AB1,TLR4,CD34,STAT3
GO:2000377	regulation of reactive oxygen species metabolic process	157	19	0.000535	0.00912	HBB,SYK,AIF1,ITGB2,FBLN5,CYP1B1,SZT2,CYBA,CLU,OGT,PTGIS,IGF1,HSP90AB1,PTGER4,TLR4,ARF4,VDAC1,CD34,STAT3
GO:0046209	nitric oxide metabolic process	83	12	0.00119	0.0174	HBB,AIF1,ITGB2,CYP1B1,CLU,PTGIS,CALM3,CALM1,IGF1,HSP90AB1,TLR4,CD34
GO:2001057	reactive nitrogen species metabolic process	87	12	0.0018	0.024	HBB,AIF1,ITGB2,CYP1B1,CLU,PTGIS,CALM3,CALM1,IGF1,HSP90AB1,TLR4,CD34
GO:0045428	regulation of nitric oxide biosynthetic process	56	9	0.00227	0.0285	HBB,AIF1,ITGB2,CLU,PTGIS,IGF1,HSP90AB1,TLR4,CD34
GO:0006809	nitric oxide biosynthetic process	67	10	0.00234	0.0291	HBB,AIF1,ITGB2,CYP1B1,CLU,PTGIS,IGF1,HSP90AB1,TLR4,CD34
GO:1903428	positive regulation of reactive oxygen species biosynthetic process	51	8	0.00457	0.0468	HBB,AIF1,ITGB2,CYBA,CLU,OGT,HSP90AB1,TLR4
Annotation Cluster 38	Enrichment Score: 3.08372648087579
Annot	Term	Annotated	Significant	Pvalue	Padj	GeneID
GO:0002455	humoral immune response mediated by circulating immunoglobulin	76	13	0.000138	0.00296	C1S,C1R,C3,C7,C1QBP,HLA-DRB5,C1QC,C1QB,CLU,SERPING1,HLA-DRB1,C1QA,HLA-DQB1
GO:0002460	adaptive immune response based on somatic recombination of immune receptors built from immunoglobulin superfamily domains	245	26	0.000464	0.00818	C1S,C1R,C3,CD4,CD74,ANXA1,HLA-A,NDFIP1,C7,PVR,C1QBP,HLA-E,UNC13D,HLA-DRB5,C1QC,C1QB,CLU,SERPING1,HLA-DRB1,C1QA,HLA-DQB1,MICA,PTPRC,HLA-B,B2M,TLR4
GO:0006956	complement activation	79	12	0.000759	0.0121	C1S,C1R,C3,C7,C1QBP,C1QC,C1QB,CLU,SERPING1,VSIG4,C1QA,CFD
GO:0002449	lymphocyte mediated immunity	245	25	0.00105	0.0159	C1S,C1R,C3,CD74,HLA-A,NDFIP1,C7,PVR,C1QBP,HLA-E,UNC13D,HLA-DRB5,C1QC,C1QB,CLU,SERPING1,HLA-DRB1,C1QA,HLA-DQB1,LAMP1,MICA,PTPRC,HLA-B,B2M,LGALS9
GO:0006958	complement activation, classical pathway	61	10	0.00113	0.0168	C1S,C1R,C3,C7,C1QBP,C1QC,C1QB,CLU,SERPING1,C1QA
GO:0072376	protein activation cascade	102	13	0.00244	0.0299	C1S,C1R,C3,C7,C1QBP,FBLN1,C1QC,C1QB,CLU,SERPING1,VSIG4,C1QA,CFD
GO:0006959	humoral immune response	209	21	0.00306	0.034	C1S,C1R,C3,PLA2G6,HLA-A,C7,ST6GAL1,C1QBP,HLA-E,HLA-DRB5,C1QC,C1QB,CLU,SERPING1,VSIG4,HLA-DRB1,ADM,C1QA,HLA-DQB1,B2M,CFD
GO:0016064	immunoglobulin mediated immune response	131	15	0.00341	0.0371	C1S,C1R,C3,CD74,NDFIP1,C7,C1QBP,HLA-DRB5,C1QC,C1QB,CLU,SERPING1,HLA-DRB1,C1QA,HLA-DQB1
GO:0019724	B cell mediated immunity	134	15	0.00423	0.0439	C1S,C1R,C3,CD74,NDFIP1,C7,C1QBP,HLA-DRB5,C1QC,C1QB,CLU,SERPING1,HLA-DRB1,C1QA,HLA-DQB1
Annotation Cluster 39	Enrichment Score: 3.02406553996981
Annot	Term	Annotated	Significant	Pvalue	Padj	GeneID
GO:0007160	cell-matrix adhesion	196	24	8.79e-05	0.00205	APOD,ITGB4,PKD1,LDB1,UTRN,ITGB2,FBLN5,COL3A1,ADAM9,CLASP2,LYVE1,LAMA5,CD63,ITGA7,ITGB1,SFRP1,SNED1,VCAM1,THY1,MYOC,COL5A3,ZYX,CD34,TSC1
GO:0034330	cell junction organization	260	27	0.000513	0.00885	APOD,CDC42,ITGB4,TGFB3,LDB1,NFASC,PVR,RHOA,LIMS2,MICALL2,MLLT4,CLASP2,ACTG1,LAMA5,DST,ITGB1,SFRP1,HIPK1,PRKACA,CSF1R,THY1,MYOC,TBCD,PLEKHA7,LAMA3,ACTB,TSC1
GO:0034332	adherens junction organization	120	15	0.00143	0.0202	APOD,CDC42,LDB1,PVR,MLLT4,CLASP2,ACTG1,LAMA5,SFRP1,HIPK1,MYOC,TBCD,THY1,ACTB,TSC1
GO:0034329	cell junction assembly	232	23	0.00237	0.0292	APOD,ITGB4,LDB1,NFASC,PVR,RHOA,LIMS2,MICALL2,MLLT4,CLASP2,ACTG1,LAMA5,DST,ITGB1,SFRP1,HIPK1,PRKACA,THY1,MYOC,TBCD,LAMA3,ACTB,TSC1
GO:0007044	cell-substrate junction assembly	86	11	0.00496	0.0495	APOD,ITGB4,LDB1,CLASP2,LAMA5,DST,SFRP1,MYOC,THY1,LAMA3,TSC1
Annotation Cluster 40	Enrichment Score: 2.56703070912559
Annot	Term	Annotated	Significant	Pvalue	Padj	GeneID
GO:0034183	negative regulation of maintenance of mitotic sister chromatid cohesion	2	2	0.00271	0.031	TNKS,ATRX
GO:0034092	negative regulation of maintenance of sister chromatid cohesion	2	2	0.00271	0.031	TNKS,ATRX
GO:0099403	maintenance of mitotic sister chromatid cohesion, telomeric	2	2	0.00271	0.031	TNKS,ATRX
GO:0099404	mitotic sister chromatid cohesion, telomeric	2	2	0.00271	0.031	TNKS,ATRX
GO:1904908	negative regulation of maintenance of mitotic sister chromatid cohesion, telomeric	2	2	0.00271	0.031	TNKS,ATRX
GO:1904907	regulation of maintenance of mitotic sister chromatid cohesion, telomeric	2	2	0.00271	0.031	TNKS,ATRX

## Sheet: Table S6
Table S6. Reactome enrichment analysis of DEGs.
Reactome ID	Reactome Term	Annotated	Significant	Pvalue	Adjust p value	GeneID
1474244	Extracellular matrix organization	249	48	3.92617e-13	3.92617e-10	ITGB2,COL27A1,CTSB,FBLN1,FBLN5,ITGB4,LAMA3,LUM,P4HB,DCN,FBLN2,COL21A1,ITGA7,DMD,COL6A3,COL6A2,FMOD,MFAP4,COL1A2,MMP2,COL1A1,LAMA5,COL12A1,DST,COL23A1,COL9A3,VCAM1,LAMA4,TIMP1,CTSK,EFEMP2,LAMB1,COL3A1,COL15A1,ITGAM,TGFB3,TIMP2,EFEMP1,MFAP5,ITGB1,COL5A3,VCAN,ADAM9,CRTAP,LOX,CTSS,COMP,CAPNS1
1280218	Adaptive Immune System	438	60	1.37377e-09	6.86883e-07	ITGB2,PRKACA,TYROBP,TSC2,HLA-B,CALM1,CANX,KLC1,CYBB,HLA-A,HLA-C,CALR,PSME1,MICA,PTPRC,TNFRSF14,SELL,FYB1,C3,KIT,YWHAB,LGMN,DYNC2H1,HLA-DQB1,UBB,YWHAZ,HLA-DRB5,SH3KBP1,PTPN11,CD34,VCAM1,HLA-DRA,PLCG1,HLA-DPA1,CD74,HLA-E,PVR,LYN,PDIA3,RAPGEF3,MOV10,CD4,PAK2,AP1B1,ITGB1,ITPR3,PLCG2,B2M,CDC42,RAB7A,CYBA,YES1,CALM3,AP2M1,PHLPP1,CTSS,RAP1GAP,HLA-DPB1,SYK,HLA-DRB1
168256	Immune System	952	102	2.6134e-09	8.71133e-07	ITGB2,ACTR2,NLRP1,CTSB,PRKACA,TYROBP,WIPF1,PCBP2,ACTB,SH2B1,TSC2,PRKCSH,HLA-B,CALM1,CANX,KLC1,CYBB,C7,CD14,HLA-A,C1QB,HLA-C,CFL1,NOD1,CALR,IL1R1,PSME1,STAT2,TLR4,PTPRC,MICA,TNFRSF14,SELL,C1S,HSP90AB1,FYB1,EIF4G2,YWHAB,C3,KIT,YWHAZ,ACTG1,LGMN,DYNC2H1,IRF8,HLA-DQB1,UBB,HLA-DRB5,SH3KBP1,PTPN11,MAPKAPK2,STAT3,CD34,VCAM1,HCK,HLA-DRA,PLCG1,CTSK,UBA7,HLA-DPA1,KPNB1,C1QA,CD74,C1R,HLA-E,FCGR2A,PVR,ITGAM,T…
1474290	Collagen formation	70	18	1.21589e-07	3.03973e-05	COL27A1,ITGB4,LAMA3,P4HB,COL21A1,COL6A3,COL6A2,COL1A2,COL1A1,COL12A1,DST,COL23A1,COL9A3,COL3A1,COL15A1,COL5A3,CRTAP,LOX
114608	Platelet degranulation	82	19	3.22745e-07	5.6146e-05	CALM1,CFL1,TMSB4X,TTN,CALU,IGF1,TIMP1,CAP1,VEGFB,TGFB3,CD63,SERPING1,SRGN,CLU,F13A1,PLEK,CALM3,PSAP,CFD
3000178	ECM proteoglycans	67	17	3.37674e-07	5.6146e-05	LAMA3,DCN,ITGA7,COL6A3,COL6A2,FMOD,COL1A2,COL1A1,LAMA5,LAMA4,LAMB1,COL3A1,TGFB3,COL5A3,ITGB1,VCAN,COMP
422475	Axon guidance	293	41	3.93022e-07	5.6146e-05	ACTR2,TYROBP,ACTB,TRIO,SLIT3,ARHGEF28,CFL1,CLASP2,PLXNB1,PTPRA,PTPRC,COL6A3,APH1A,COL6A2,HSP90AB1,RHOA,YWHAB,ACTG1,PLXNA3,ABLIM1,MMP2,ARHGAP39,PTPN11,COL9A3,MYL12A,PLCG1,LAMB1,CAP1,COL3A1,LYN,NFASC,PAK2,ITGB1,COL5A3,KALRN,HSPA8,CDC42,YES1,AP2M1,SPTBN5,PLXNB3
1474228	Degradation of the extracellular matrix	109	22	5.02453e-07	6.28067e-05	CTSB,LAMA3,DCN,COL6A3,COL6A2,COL1A2,COL1A1,COL12A1,LAMA5,COL23A1,COL9A3,MMP2,TIMP1,CTSK,LAMB1,COL3A1,COL15A1,TIMP2,COL5A3,ADAM9,CTSS,CAPNS1
76005	Response to elevated platelet cytosolic Ca2+	87	19	8.59704e-07	9.55227e-05	CALM1,CFL1,TMSB4X,TTN,CALU,IGF1,TIMP1,CAP1,VEGFB,TGFB3,CD63,SERPING1,SRGN,CLU,F13A1,PLEK,CALM3,PSAP,CFD
109582	Hemostasis	452	53	2.32567e-06	0.000228326	ITGB2,PRKACA,SH2B1,ACTB,CALM1,DOCK6,HBB,KLC1,GNAI2,CFL1,TMSB4X,TTN,SELL,RHOA,YWHAZ,CALU,IGF1,COL1A2,COL1A1,DOCK9,PTPN11,TIMP1,PLCG1,SLC8A1,CAP1,VEGFB,ITGAM,TGFB3,CD63,LYN,ANGPT1,RAPGEF3,SERPING1,SRGN,SELPLG,CLU,F13A1,ITGB1,MFN2,PLEK,SIRPA,ITPR3,PLCG2,CDC42,YES1,GUCY1A2,PSAP,C1QBP,CALM3,GNAS,SYK,ATP1B1,CFD
5653656	Vesicle-mediated transport	187	29	2.7039e-06	0.000228326	RALGAPA2,ACTB,CALM1,HBB,CHMP2B,MYO6,CALR,YWHAH,FTL,YWHAB,YWHAZ,ACTG1,UBB,COL1A2,COL1A1,COL3A1,COLEC12,SCARA5,AP1B1,CD163,EXOC3,HSPA8,RAB10,TXNDC5,HSP90B1,CALM3,AP2M1,EXOC1,DAB2
2022090	Assembly of collagen fibrils and other multimeric structures	40	12	2.73991e-06	0.000228326	COL27A1,ITGB4,LAMA3,COL6A3,COL6A2,COL1A2,COL1A1,DST,COL15A1,COL3A1,COL5A3,LOX
76002	Platelet activation, signaling and aggregation	190	29	3.75193e-06	0.00028861	CALM1,GNAI2,CFL1,TMSB4X,TTN,RHOA,YWHAZ,CALU,IGF1,COL1A2,COL1A1,TIMP1,CAP1,VEGFB,TGFB3,CD63,LYN,RAPGEF3,SERPING1,SRGN,CLU,F13A1,PLEK,ITPR3,PLCG2,CALM3,PSAP,SYK,CFD
2029480	Fcgamma receptor (FCGR) dependent phagocytosis	74	16	7.28217e-06	0.000509285	ACTR2,ACTB,WIPF1,CFL1,HSP90AB1,ACTG1,HCK,PLCG1,FCGR2A,LYN,PLA2G6,CDC42,ITPR3,PLCG2,YES1,SYK
3000480	Scavenging by Class A Receptors	19	8	7.63928e-06	0.000509285	CALR,FTL,COL1A2,COL1A1,COL3A1,COLEC12,SCARA5,HSP90B1
1650814	Collagen biosynthesis and modifying enzymes	59	14	8.71205e-06	0.000544503	COL27A1,P4HB,COL21A1,COL6A3,COL6A2,COL1A2,COL12A1,COL1A1,COL23A1,COL9A3,COL15A1,COL3A1,COL5A3,CRTAP
173623	Classical antibody-mediated complement activation	7	5	1.58799e-05	0.000893416	C1QB,C1S,C1QA,C1R,C1QC
1442490	Collagen degradation	62	14	1.60815e-05	0.000893416	CTSB,COL6A3,COL6A2,COL1A2,COL12A1,COL1A1,COL23A1,COL9A3,CTSK,COL15A1,COL3A1,MMP2,COL5A3,ADAM9
202433	Generation of second messenger molecules	33	10	1.71059e-05	0.00089916	FYB1,HLA-DQB1,HLA-DRB5,HLA-DRA,HLA-DPA1,PLCG1,CD4,PAK2,HLA-DPB1,HLA-DRB1
1236977	Endosomal/Vacuolar pathway	11	6	1.79832e-05	0.00089916	HLA-B,HLA-A,HLA-C,HLA-E,B2M,CTSS
388841	Costimulation by the CD28 family	56	13	2.35448e-05	0.00112118	TNFRSF14,HLA-DQB1,HLA-DRB5,PTPN11,HLA-DRA,HLA-DPA1,LYN,CD4,PAK2,CDC42,YES1,HLA-DPB1,HLA-DRB1
202427	Phosphorylation of CD3 and TCR zeta chains	22	8	2.74457e-05	0.00124753	HLA-DRB1,PTPRC,HLA-DQB1,HLA-DRB5,HLA-DPA1,HLA-DRA,CD4,HLA-DPB1
168249	Innate Immune System	574	59	3.84274e-05	0.00167076	ACTR2,CTSB,ITGB2,NLRP1,ACTB,PCBP2,PRKACA,HLA-B,PRKCSH,CALM1,TSC2,TYROBP,WIPF1,C7,CD14,C1QB,HLA-C,CFL1,NOD1,PSME1,TLR4,C1S,HSP90AB1,C3,KIT,YWHAB,ACTG1,LGMN,UBB,PTPN11,MAPKAPK2,HCK,PLCG1,CTSK,UBA7,C1QA,C1R,HLA-E,FCGR2A,ITGAM,LYN,MOV10,PLA2G6,CD4,PAK2,ITPR3,PLCG2,B2M,CDC42,MAPK7,HSP90B1,YES1,C1QC,ADCY4,CALM3,PHLPP1,CTSS,SYK,CFD
389948	PD-1 signaling	25	8	7.88577e-05	0.00324202	HLA-DRB1,HLA-DQB1,HLA-DRB5,HLA-DPA1,HLA-DRA,PTPN11,CD4,HLA-DPB1
877300	Interferon gamma signaling	80	15	8.24562e-05	0.00324202	HLA-B,HLA-A,HLA-C,IRF8,HLA-DQB1,HLA-DRB5,PTPN11,HLA-DRA,HLA-DPA1,VCAM1,HLA-E,B2M,JAK1,HLA-DPB1,HLA-DRB1
1566948	Elastic fibre formation	39	10	8.42926e-05	0.00324202	FBLN1,FBLN5,FBLN2,MFAP4,EFEMP2,TGFB3,EFEMP1,MFAP5,ITGB1,LOX
3928662	EPHB-mediated forward signaling	40	10	0.000106349	0.00379274	ACTR2,ACTB,ARHGEF28,CFL1,RHOA,ACTG1,LYN,KALRN,CDC42,YES1
983170	Folding, assembly and peptide loading of class I MHC	26	8	0.000107885	0.00379274	HLA-B,CANX,HLA-A,CALR,HLA-C,HLA-E,PDIA3,B2M
198933	Immunoregulatory interactions between a Lymphoid and a non-Lymphoid cell	73	14	0.000109989	0.00379274	ITGB2,HLA-B,TYROBP,HLA-A,HLA-C,MICA,C3,SELL,CD34,VCAM1,HLA-E,PVR,ITGB1,B2M
202430	Translocation of ZAP-70 to Immunological synapse	20	7	0.000117872	0.00392906	HLA-DRB1,HLA-DQB1,HLA-DRB5,HLA-DPA1,HLA-DRA,CD4,HLA-DPB1
1280215	Cytokine Signaling in Immune system	288	34	0.000146788	0.0047351	PRKACA,SH2B1,HLA-B,HLA-A,HLA-C,NOD1,IL1R1,STAT2,EIF4G2,YWHAB,YWHAZ,IRF8,HLA-DQB1,UBB,HLA-DRB5,PTPN11,STAT3,VCAM1,HLA-DRA,PLCG1,UBA7,HLA-DPA1,KPNB1,HLA-E,TYK2,LYN,INPPL1,LGALS9,B2M,EIF4E2,JAK1,HLA-DPB1,SYK,HLA-DRB1
2173782	Binding and Uptake of Ligands by Scavenger Receptors	42	10	0.000165312	0.00507838	HBB,CALR,FTL,COL1A2,COL1A1,COL3A1,COLEC12,SCARA5,CD163,HSP90B1
166663	Initial triggering of complement	21	7	0.000167586	0.00507838	C1QB,C1S,C3,C1QA,C1R,C1QC,CFD
2129379	Molecules associated with elastic fibres	35	9	0.000186783	0.00549361	FBLN1,FBLN5,FBLN2,MFAP4,EFEMP2,TGFB3,EFEMP1,MFAP5,ITGB1
1445148	Translocation of GLUT4 to the plasma membrane	53	11	0.000290031	0.0082866	ACTB,CALM1,YWHAH,YWHAB,ACTG1,YWHAZ,EXOC3,RAB10,CALM3,EXOC1,RALGAPA2
2132295	MHC class II antigen presentation	91	15	0.000366377	0.0101771	HLA-DRB1,CANX,KLC1,DYNC2H1,HLA-DQB1,HLA-DRB5,LGMN,HLA-DRA,HLA-DPA1,CD74,AP1B1,RAB7A,AP2M1,CTSS,HLA-DPB1
216083	Integrin cell surface interactions	83	14	0.000448499	0.0121216	ITGB2,LUM,COL6A3,COL6A2,COL1A2,COL1A1,COL23A1,COL9A3,VCAM1,COL3A1,ITGAM,COL5A3,ITGB1,COMP
1679131	Trafficking and processing of endosomal TLR	12	5	0.000463079	0.0121863	CTSB,LGMN,CTSK,HSP90B1,CTSS
2682334	EPH-Ephrin signaling	84	14	0.000508831	0.013047	ACTR2,ACTB,ARHGEF28,CFL1,APH1A,RHOA,ACTG1,MMP2,MYL12A,LYN,KALRN,CDC42,YES1,AP2M1
983695	Antigen activates B Cell Receptor (BCR) leading to generation of second messengers	32	8	0.000524835	0.0131209	CALM1,SH3KBP1,PLCG1,LYN,ITPR3,PLCG2,CALM3,SYK
202403	TCR signaling	66	12	0.000564308	0.0137636	PTPRC,FYB1,UBB,HLA-DQB1,HLA-DRB5,HLA-DRA,HLA-DPA1,PLCG1,CD4,PAK2,HLA-DPB1,HLA-DRB1
199991	Membrane Trafficking	147	20	0.000584731	0.0139222	RALGAPA2,ACTB,CALM1,MYO6,CHMP2B,YWHAH,FTL,YWHAB,YWHAZ,ACTG1,UBB,AP1B1,EXOC3,HSPA8,TXNDC5,RAB10,CALM3,AP2M1,EXOC1,DAB2
913531	Interferon Signaling	181	23	0.000626319	0.0145656	HLA-B,HLA-A,HLA-C,STAT2,EIF4G2,IRF8,HLA-DQB1,HLA-DRB5,UBB,PTPN11,VCAM1,HLA-DRA,PLCG1,HLA-DPA1,KPNB1,UBA7,HLA-E,TYK2,B2M,EIF4E2,JAK1,HLA-DPB1,HLA-DRB1
1266738	Developmental Biology	439	44	0.000686609	0.0155422	ACTR2,TYROBP,ACTB,TRIO,SLIT3,ARHGEF28,CFL1,CLASP2,PLXNB1,PTPRA,PTPRC,COL6A3,APH1A,COL6A2,HSP90AB1,RHOA,YWHAB,ACTG1,PLXNA3,ABLIM1,MMP2,ARHGAP39,PTPN11,STAT3,COL9A3,MYL12A,SPAG9,PLCG1,LAMB1,CAP1,COL3A1,PBX1,LYN,NFASC,PAK2,ITGB1,COL5A3,KALRN,HSPA8,CDC42,YES1,AP2M1,SPTBN5,PLXNB3
166786	Creation of C4 and C2 activators	13	5	0.000714942	0.0155422	C1QB,C1S,C1QA,C1R,C1QC
2024101	CS/DS degradation	13	5	0.000714942	0.0155422	DCN,HEXB,IDUA,VCAN,CSPG4
72203	Processing of Capped Intron-Containing Pre-mRNA	119	17	0.000852308	0.0178513	PCBP2,SNRNP70,SRSF5,HNRNPUL1,SF3B1,HNRNPA2B1,RBM5,HNRNPH1,SRRM1,CPSF1,SRSF11,HSPA8,HNRNPF,HNRNPA3,METTL3,NXF1,PABPN1
190873	Gap junction degradation	4	3	0.000868534	0.0178513	DAB2,MYO6,AP2M1
3214841	PKMTs methylate histone lysines	51	10	0.000874714	0.0178513	KMT2C,DOT1L,KMT2A,NSD1,SETDB2,SETD7,KMT2B,SETD1B,KMT2D,EHMT1
1855204	Synthesis of IP3 and IP4 in the cytosol	27	7	0.000929052	0.018581	CALM1,PLCB4,PLCG1,INPPL1,PLCG2,CALM3,PLCE1
3000171	Non-integrin membrane-ECM interactions	53	10	0.00119609	0.0234528	LAMA3,DMD,COL1A2,COL1A1,LAMA5,LAMA4,LAMB1,COL3A1,COL5A3,ITGB1
164952	The role of Nef in HIV-1 replication and disease pathogenesis	29	7	0.00146811	0.0278923	HLA-A,HCK,CD4,AP1B1,B2M,PAK2,AP2M1
2029481	FCGR activation	15	5	0.00150618	0.0278923	HCK,FCGR2A,LYN,YES1,SYK
5626467	RHO GTPases activate IQGAPs	15	5	0.00150618	0.0278923	ACTB,CALM1,ACTG1,CDC42,CALM3
166658	Complement cascade	38	8	0.00176585	0.0321063	C7,C1QB,C1S,C3,C1QA,C1R,C1QC,CFD
3000157	Laminin interactions	30	7	0.0018159	0.0324267	ITGB4,ITGA7,LAMA3,LAMA5,LAMA4,LAMB1,ITGB1
392517	Rap1 signalling	16	5	0.00208197	0.0360728	PRKACA,YWHAB,YWHAZ,RAPGEF3,RAP1GAP
2029485	Role of phospholipids in phagocytosis	23	6	0.00209222	0.0360728	PLCG1,FCGR2A,PLA2G6,ITPR3,PLCG2,SYK

## Sheet: Table S7
Table S7. Disease ontology enrichment analysis of DEGs.
Diease ontology ID	Diease ontology Term	Annotated	Significant	Pvalue	Adjust p value	GeneID
DOID:9884	muscular dystrophy	103	20	6.33447e-06	0.00453548	CAPN3,COL6A2,COL6A3,DMD,DMPK,HLA-A,HLA-B,HNRNPA2B1,ITGA7,LMNA,MATR3,MMP2,OBSL1,PABPN1,SYNE1,SYNE2,TIMP1,TPM3,TTN,UTRN
DOID:438	autoimmune disease of the nervous system	55	13	3.09672e-05	0.00913017	C3,CD14,CD276,CST3,FCGR2A,HLA-DQB1,HLA-DRA,HLA-DRB1,HLA-E,MMP2,PTPRC,TLR4,TTN
DOID:0060100	musculoskeletal system cancer	439	50	3.82549e-05	0.00913017	ADIPOR1,ANGPT1,ANXA5,APOD,CD14,CD163,CD34,CD68,CLU,COBLL1,COL1A1,COL6A3,CTSB,CTSK,DCN,DMD,FAM193B,FTL,GAK,GRN,HLA-A,HSP90B1,HSPA4,IGF1,IGF1R,ITGA7,ITGB1,ITGB4,KIT,LUM,LYN,MCTS1,MICA,MMP2,MTA1,OBSCN,PKM,PTPN11,RBM14,RECK,S100A4,SERPINF1,SOD2,SS18L1,STAT3,SYK,TGFBI,TGFBR1,TIMP1,TMSB4X
DOID:3213	demyelinating disease	175	25	0.000116857	0.0209173	ATXN2,C3,C7,CD14,CD4,CFD,CX3CR1,FCGR2A,GAPDH,GRN,HLA-A,HLA-B,HLA-C,HLA-DPB1,HLA-DQB1,HLA-DRA,HLA-DRB1,HLA-DRB5,HSPA4,IRF8,ITGB2,KLC1,LEPR,PTPRC,SELPLG
DOID:2377	multiple sclerosis	169	24	0.000174898	0.0250454	ATXN2,C3,C7,CD14,CD4,CFD,CX3CR1,FCGR2A,GAPDH,GRN,HLA-A,HLA-B,HLA-C,HLA-DPB1,HLA-DQB1,HLA-DRA,HLA-DRB1,HLA-DRB5,HSPA4,IRF8,KLC1,LEPR,PTPRC,SELPLG
DOID:440	neuromuscular disease	83	15	0.000211012	0.0251808	ACSL4,C3,CD276,DMD,FCGR2A,HLA-DQB1,HLA-DRA,HLA-E,LMNA,MFN2,MMP2,PTPRC,SH3TC2,TLR4,TTN
DOID:201	connective tissue cancer	370	41	0.000349608	0.0284401	ADIPOR1,ANGPT1,ANXA5,APOD,CD14,CD34,CLU,COBLL1,COL1A1,COL6A3,CTSB,CTSK,DCN,FTL,GAK,HLA-A,HSP90B1,HSPA4,IGF1,IGF1R,ITGB1,ITGB4,KIT,LUM,LYN,MICA,MMP2,MTA1,PKM,RBM14,RECK,S100A4,SERPINF1,SOD2,SS18L1,STAT3,SYK,TGFBI,TGFBR1,TIMP1,TMSB4X
DOID:1555	urticaria	44	10	0.000359401	0.0284401	CD63,GPX1,HLA-A,HLA-B,HLA-DQB1,HLA-DRB1,INPPL1,KIT,SOD2,SYK
DOID:2237	hepatitis	431	46	0.000361625	0.0284401	ADIPOR1,B2M,B4GALT1,C1QBP,CAPNS1,CD14,CD4,CLU,CX3CR1,CXCL16,DDB1,DDX5,DICER1,DNMT3A,EIF3A,FCGR2A,GPC3,HBB,HLA-A,HLA-B,HLA-C,HLA-DPA1,HLA-DPB1,HLA-DQB1,HLA-DRB1,HLA-E,IGF1,IL1R1,JAK1,LGALS9,MICA,MMP2,MOV10,MTA1,PTGS1,PTPRC,SFPQ,SH3KBP1,SOD2,STAT3,TIA1,TLR4,TMSB4X,TNFRSF1A,VCAM1,VSIG4
DOID:0060086	female reproductive organ benign neoplasm	45	10	0.000436142	0.0284401	CD34,COL1A1,IGF1,IGF1R,LAMB1,LMNA,MMP2,TGFB3,TSC2,VCAN
DOID:10941	intracranial aneurysm	17	6	0.000447426	0.0284401	COL1A2,CTSB,LOX,MMP2,TIMP1,TIMP2
DOID:3347	osteosarcoma	215	27	0.000543463	0.0284401	ANXA5,COL1A1,CTSB,DCN,FTL,GAK,HLA-A,HSP90B1,HSPA4,IGF1,ITGB1,ITGB4,KIT,LUM,MICA,MMP2,MTA1,RBM14,RECK,S100A4,SERPINF1,STAT3,SYK,TGFBI,TGFBR1,TIMP1,TMSB4X
DOID:10871	age related macular degeneration	72	13	0.000556091	0.0284401	C3,CFD,CST3,CX3CR1,EFEMP1,FBLN5,HLA-B,HTRA1,SELL,SERPINF1,SERPING1,SOD2,TLR4
DOID:2007	degeneration of macula and posterior pole	72	13	0.000556091	0.0284401	C3,CFD,CST3,CX3CR1,EFEMP1,FBLN5,HLA-B,HTRA1,SELL,SERPINF1,SERPING1,SOD2,TLR4
DOID:0050622	reproductive organ benign neoplasm	47	10	0.000630714	0.0293711	CD34,COL1A1,IGF1,IGF1R,LAMB1,LMNA,MMP2,TGFB3,TSC2,VCAN
DOID:1205	hypersensitivity reaction type I disease	122	18	0.000699244	0.0293711	ADM,CD14,CD63,COTL1,CTSK,CYP1B1,HLA-A,HLA-B,HLA-C,HLA-DQB1,HLA-DRB1,MICA,PTPN11,SCN9A,STAT3,TLR4,TPT1,TYK2
DOID:4448	macular degeneration	74	13	0.000729895	0.0293711	C3,CFD,CST3,CX3CR1,EFEMP1,FBLN5,HLA-B,HTRA1,SELL,SERPINF1,SERPING1,SOD2,TLR4
DOID:896	metal metabolism disorder	40	9	0.000763045	0.0293711	ABCC9,B2M,FTL,GNAS,HLA-A,HLA-B,LOX,SLC40A1,TLR4
DOID:423	myopathy	398	42	0.000820421	0.0293711	ABCC9,B4GALT1,CAPN3,COA5,COL6A2,COL6A3,COL9A3,CST3,CX3CR1,DMD,DMPK,GSN,HLA-A,HLA-B,HLA-DPB1,HLA-DQB1,HLA-DRB1,HNRNPA2B1,IGF1,IGF1R,IGHMBP2,ITGA7,ITGAM,LMNA,LPIN1,MATR3,MMP2,OBSCN,OBSL1,PABPN1,PLS3,PTPN11,RAB7A,SOD2,SYNE1,SYNE2,TIMP1,TLR4,TPM3,TTN,UBB,UTRN
DOID:66	muscle tissue disease	398	42	0.000820421	0.0293711	ABCC9,B4GALT1,CAPN3,COA5,COL6A2,COL6A3,COL9A3,CST3,CX3CR1,DMD,DMPK,GSN,HLA-A,HLA-B,HLA-DPB1,HLA-DQB1,HLA-DRB1,HNRNPA2B1,IGF1,IGF1R,IGHMBP2,ITGA7,ITGAM,LMNA,LPIN1,MATR3,MMP2,OBSCN,OBSL1,PABPN1,PLS3,PTPN11,RAB7A,SOD2,SYNE1,SYNE2,TIMP1,TLR4,TPM3,TTN,UBB,UTRN
DOID:437	myasthenia gravis	41	9	0.000923324	0.030585	C3,CD276,FCGR2A,HLA-DQB1,HLA-DRA,HLA-E,PTPRC,TLR4,TTN
DOID:854	collagen disease	201	25	0.000994068	0.030585	AIF1,ARHGAP10,COL15A1,COL1A1,COL1A2,COL3A1,COMP,CXCL16,DCN,HLA-DPB1,HLA-DRB1,HSPA4,IGF1,LBR,LMNA,MMP2,PAK2,PTPRC,SNRNP70,SPAG9,TGFBR1,TIMP1,TLR4,TMSB4X,VDAC1
DOID:13241	Behcet's disease	86	14	0.00101508	0.030585	ANGPT1,ENO1,HLA-A,HLA-B,HLA-DRB1,HLA-E,HSPA4,LGALS3BP,MICA,MMP2,SELL,SOD2,TLR4,TNFRSF1A
DOID:10923	sickle cell anemia	42	9	0.00110988	0.030585	HBB,HLA-DQB1,HLA-DRB1,HLA-E,IGF1,IGF1R,ITGB1,TNFRSF1A,VCAM1
DOID:439	neuromuscular junction disease	42	9	0.00110988	0.030585	C3,CD276,FCGR2A,HLA-DQB1,HLA-DRA,HLA-E,PTPRC,TLR4,TTN
DOID:6590	spondylitis	68	12	0.00111063	0.030585	ASPN,CD14,HLA-A,HLA-B,HLA-C,HLA-E,MICA,PTGIS,SOD2,STAT3,TLR4,TNFRSF1A
DOID:7147	ankylosing spondylitis	69	12	0.00126834	0.0320651	ASPN,CD14,HLA-A,HLA-B,HLA-C,HLA-E,MICA,PTGIS,SOD2,STAT3,TLR4,TNFRSF1A
DOID:0060095	uterine benign neoplasm	43	9	0.00132579	0.0320651	CD34,COL1A1,IGF1,IGF1R,LAMB1,MMP2,TGFB3,TSC2,VCAN
DOID:13223	uterine fibroid	43	9	0.00132579	0.0320651	CD34,COL1A1,IGF1,IGF1R,LAMB1,MMP2,TGFB3,TSC2,VCAN
DOID:0080000	muscular disease	408	42	0.00134351	0.0320651	ABCC9,B4GALT1,CAPN3,COA5,COL6A2,COL6A3,COL9A3,CST3,CX3CR1,DMD,DMPK,GSN,HLA-A,HLA-B,HLA-DPB1,HLA-DQB1,HLA-DRB1,HNRNPA2B1,IGF1,IGF1R,IGHMBP2,ITGA7,ITGAM,LMNA,LPIN1,MATR3,MMP2,OBSCN,OBSL1,PABPN1,PLS3,PTPN11,RAB7A,SOD2,SYNE1,SYNE2,TIMP1,TLR4,TPM3,TTN,UBB,UTRN
DOID:12361	Graves' disease	80	13	0.00154658	0.035721	FCGR2A,GNAS,HLA-A,HLA-B,HLA-C,HLA-DPB1,HLA-DQB1,HLA-DRB1,IGF1,IGF1R,PTPRC,SELL,ST6GAL1
DOID:184	bone cancer	243	28	0.00166898	0.0373435	ANXA5,COL1A1,CTSB,DCN,FTL,GAK,HLA-A,HSP90B1,HSPA4,IGF1,ITGB1,ITGB4,KIT,LUM,MICA,MMP2,MTA1,RBM14,RECK,S100A4,SERPINF1,SOD2,STAT3,SYK,TGFBI,TGFBR1,TIMP1,TMSB4X
DOID:231	motor neuron disease	187	23	0.00181465	0.0393723	ALS2CL,ATXN2,C3,CHMP2B,CSPG4,CST3,CTSB,FKBP1A,GRN,IGF1,IGHMBP2,LOX,MMP2,P4HB,PABPC1,PLEKHG5,PLS3,SPG7,STAT3,TIA1,TIMP1,TLR4,TNFRSF1A
DOID:13089	intracranial arterial disease	22	6	0.00205034	0.0419441	COL1A2,CTSB,LOX,MMP2,TIMP1,TIMP2
DOID:3527	cerebral arterial disease	22	6	0.00205034	0.0419441	COL1A2,CTSB,LOX,MMP2,TIMP1,TIMP2
DOID:5679	retinal disease	358	37	0.00239523	0.0476384	ADAM9,ADAMTS10,ADIPOR1,AHI1,C3,CANX,CDAN1,CEP290,CFD,CLU,CST3,CX3CR1,CYP1B1,EFEMP1,FBLN5,GSN,HLA-B,HLA-DQB1,HLA-DRB1,HSPA4,HTRA1,IGF1,IGF1R,KIAA0556,KIT,LOX,MMP2,MYOC,SELL,SERPINF1,SERPING1,SFRP1,SOD2,TLR4,TNFRSF1A,VCAM1,ZEB1
DOID:2256	osteochondrodysplasia	16	5	0.0025365	0.0490846	COL1A1,COL1A2,COMP,CRTAP,IGF1
DOID:11723	Duchenne muscular dystrophy	23	6	0.00262648	0.0491286	DMD,HLA-A,HLA-B,MMP2,TIMP1,UTRN
DOID:74	hematopoietic system disease	474	46	0.002676	0.0491286	ADM,C3,CD34,CD4,CDAN1,CDC42,CLU,CX3CR1,F13A1,FANCC,FCGR2A,FCGRT,FTL,GANC,HBB,HLA-A,HLA-B,HLA-DQB1,HLA-DRA,HLA-DRB1,HLA-E,IDH2,IGF1,IGF1R,ITGAM,ITGB2,KIT,KMT2A,LDHA,LEPR,LGALS9,MICA,MMP2,MSN,PTPN11,SELL,SIRPA,SLC40A1,TGFB3,TLR4,TNFRSF1A,TYK2,VCAM1,VPS13B,WIPF1,ZEB1

## Sheet: Table S8
Table S8. Differentially methylated CpG sites and their annotation.
Chr	Start	End	Strand	Pvalue	Qvalue	Meth.diff	Dist.to.feature	Feature.name	Feature.strand	Symbol
chr21	9826020	9826020	-	2.30547e-145	1.20943e-141	15.8511	-183	NR_037458	+	MIR3687-1
chr13	114075350	114075350	-	4.36901e-135	2.2031e-131	-40.3211	28108	NM_199162	-	ADPRHL1
chr17	78853077	78853077	-	8.19062e-112	3.84688e-108	-26.6595	-112564	NM_024591	+	CHMP6
chr1	239206398	239206398	-	3.22219e-111	1.50252e-107	27.1106	-557082	NR_015407	-	LINC01139
chr9	15442667	15442667	+	2.3879e-105	1.07869e-101	38.3195	19887	NM_001039697	+	SNAPC3
chr16	87446053	87446053	-	3.38148e-104	1.52223e-100	29.0365	20254	NM_022818	+	MAP1LC3B
chr21	9826878	9826878	-	4.23216e-101	1.88561e-97	35.4775	677	NR_037458	+	MIR3687-1
chr2	241295262	241295262	-	4.02855e-93	1.75287e-89	-30.0253	-79853	NM_002081	+	GPC1
chr9	97317105	97317105	-	3.43683e-91	1.48547e-87	-22.1966	38971	NM_003837	-	FBP2
chr1	3221838	3221838	-	1.65086e-86	7.04176e-83	19.1701	-149309	NM_014448	+	ARHGEF16
chr22	45187309	45187309	+	1.54797e-81	6.45478e-78	41.0256	38873	NM_001198726	+	ARHGAP8
chr17	14221653	14221653	+	1.00301e-80	4.16901e-77	-23.1918	14598	NR_026880	+	MGC12916
chr7	6687751	6687751	+	1.54998e-77	6.36121e-74	-23.4795	10800	NM_001278559	+	ZNF316
chr8	140953527	140953527	+	1.19684e-74	4.85069e-71	23.7927	-238229	NM_016601	-	NA
chr10	29021166	29021166	+	2.42617e-74	9.8025e-71	24.4758	54744	NM_012342	+	BAMBI
chr2	241313161	241313161	-	3.18539e-74	1.28302e-70	-29.5022	-61954	NM_002081	+	GPC1
chr4	190285334	190285334	+	5.78854e-74	2.32432e-70	-33.9869	-576640	NM_004477	+	FRG1
chr21	9826882	9826882	-	1.55986e-72	6.18706e-69	27.3297	681	NR_037458	+	MIR3687-1
chr4	2829477	2829477	+	1.24003e-71	4.88868e-68	-28.4477	8938	NM_003023	+	SH3BP2
chr4	49659557	49659557	-	2.03605e-71	8.00264e-68	-33.8638	671294	NM_025087	+	CWH43
chr21	9827282	9827282	+	6.54319e-71	2.55633e-67	16.8173	1081	NR_037458	+	MIR3687-1
chr15	29418521	29418521	-	1.41161e-70	5.49845e-67	23.521	143500	NM_138704	-	NSMCE3
chr3	128177991	128177991	+	3.20842e-70	1.246e-66	23.0184	-4446	NR_037890	+	DNAJB8-AS1
chr6	170555927	170555927	-	8.1959e-70	3.17343e-66	29.8451	15731	NR_002787	-	LOC154449
chr20	62029340	62029340	-	4.49433e-69	1.72479e-65	-22.0937	-36593	NR_046317	-	CHRNA4
chr4	154157127	154157127	-	4.03332e-68	1.53879e-64	-15.2733	31531	NM_015271	+	TRIM2
chr6	170555905	170555905	-	8.57732e-68	3.26285e-64	29.5968	15753	NR_002787	-	LOC154449
chr22	17178331	17178331	+	6.07395e-67	2.29713e-63	-37.4445	-21902	NR_040115	-	ANKRD62P1-PARP4P3
chr3	65638580	65638580	+	1.20285e-66	4.5359e-63	17.6898	-240911	NR_046575	+	MAGI1-AS1
chr21	46909515	46909515	+	4.81949e-65	1.78635e-61	-23.395	34093	NM_030582	+	COL18A1
chr4	1788776	1788776	-	4.90617e-65	1.81331e-61	18.4299	-6263	NM_000142	+	FGFR3
chr19	18627134	18627134	-	5.22039e-65	1.92398e-61	18.9401	5804	NM_006532	-	ELL
chr21	9827285	9827285	+	5.72049e-63	2.07885e-59	16.9881	1084	NR_037458	+	MIR3687-1
chr11	75254425	75254425	+	7.78515e-63	2.81343e-59	20.7453	-17827	NM_030792	-	GDPD5
chr6	170555939	170555939	-	2.26419e-62	8.15976e-59	27.5456	15719	NR_002787	-	LOC154449
chr4	7048841	7048841	+	2.82801e-62	1.01635e-58	25.3006	-884	NR_033828	-	LOC100129931
chr2	112913501	112913501	-	4.31786e-62	1.54751e-58	-21.631	17541	NM_153214	+	FBLN7
chr8	144621035	144621035	-	9.11518e-62	3.24896e-58	-16.6646	2586	NM_015117	-	ZC3H3
chr7	157209551	157209551	+	1.91367e-61	6.80233e-58	28.6144	79842	NM_058246	+	DNAJB6
chr21	9825944	9825944	+	5.26361e-61	1.86591e-57	-23.9598	114	NR_037421	+	MIR3648-1
chr13	114055905	114055905	-	8.19333e-61	2.89657e-57	26.4652	-37443	NM_024719	-	GRTP1
chr2	25638408	25638408	+	4.96276e-59	1.72633e-55	31.8668	-72950	NM_175629	-	DNMT3A
chr7	157661413	157661413	-	1.63299e-58	5.66532e-55	-19.4381	14138	NR_038966	+	LOC100506585
chr6	170555918	170555918	-	3.35266e-58	1.16004e-54	29.4951	15740	NR_002787	-	LOC154449
chr8	1042397	1042397	-	6.59441e-58	2.27566e-54	-30.7153	208431	NR_033895	-	LOC286083
chr8	144520669	144520669	-	3.8007e-57	1.30466e-53	-19.9581	-8068	NM_201589	-	MAFA
chr18	61264297	61264297	+	5.02514e-57	1.72043e-53	-17.6464	9765	NM_012397	+	SERPINB13
chr19	5055996	5055996	-	5.28292e-57	1.80394e-53	16.4409	86874	NM_015015	+	KDM4B
chr12	132177731	132177731	-	1.42632e-56	4.83233e-53	22.004	-17901	NM_004592	+	SFSWAP
chr19	19612278	19612278	+	8.09733e-56	2.72209e-52	-17.3799	14192	NM_032037	-	TSSK6
chr4	7489828	7489828	+	6.96402e-55	2.3231e-51	-22.7897	28075	NR_036238	+	MIR4274
chr11	68853504	68853504	+	1.57088e-54	5.20023e-51	21.05	37156	NM_139075	+	TPCN2
chr1	22571385	22571385	+	1.71443e-54	5.66103e-51	-21.0015	-101867	NM_030761	-	WNT4
chr16	2934863	2934863	-	3.70448e-54	1.21397e-50	25.6268	1669	NM_001142500	+	FLYWCH2
chr17	21561652	21561652	-	6.46457e-54	2.11314e-50	-29.7294	-106712	NM_001113434	-	C17orf51
chr14	105932455	105932455	+	6.69513e-54	2.18302e-50	24.8001	-6820	NR_073082	+	CRIP2
chr11	70627159	70627159	+	7.67131e-54	2.49506e-50	-15.2228	-81736	NR_073536	+	SHANK2-AS3
chr8	143408785	143408785	+	8.25836e-54	2.6793e-50	22.3553	75759	NM_145003	-	TSNARE1
chr16	4037568	4037568	-	1.0163e-53	3.28903e-50	18.072	-107448	NM_004380	-	CREBBP
chr17	80982691	80982691	+	1.10001e-53	3.54232e-50	20.6568	26996	NM_001009905	-	B3GNTL1
chr8	1143875	1143875	+	1.47055e-53	4.72386e-50	-21.9653	106953	NR_033895	-	LOC286083
chr17	78919558	78919558	+	2.01691e-53	6.46297e-50	-30.1373	-46083	NM_024591	+	CHMP6
chr19	5455734	5455734	+	3.20118e-53	1.02326e-49	-20.2274	310	NM_181710	+	ZNRF4
chr2	236278870	236278870	-	3.60301e-53	1.14889e-49	18.165	-123863	NM_014914	+	AGAP1
chr3	194787042	194787042	+	1.18982e-52	3.77546e-49	-18.7062	-81558	NR_102710	+	XXYLT1-AS2
chr1	13850236	13850236	-	1.88872e-52	5.94963e-49	-21.7978	-9995	NM_001010847	-	LRRC38
chr14	101240530	101240530	-	4.45016e-52	1.39845e-48	-20.051	-40298	NR_039729	+	MIR2392
chr8	144517745	144517745	+	4.89116e-52	1.53333e-48	23.2325	-5144	NM_201589	-	MAFA
chr6	167250528	167250528	-	4.95686e-52	1.55019e-48	19.3729	25244	NM_001006932	-	RPS6KA2
chr9	139790858	139790858	+	2.03013e-51	6.33375e-48	21.3358	9675	NR_039697	+	MIR4479
chr3	165975637	165975637	-	2.8211e-51	8.78041e-48	-49.03	-420385	NM_000055	-	BCHE
chr1	225658677	225658677	-	3.2262e-51	1.00173e-47	22.2131	-42121	NM_194442	-	LBR
chr12	54580273	54580273	-	6.08135e-51	1.87482e-47	-37.1572	2469	NM_001243790	-	SMUG1
chr6	104894320	104894320	+	6.71132e-51	2.05927e-47	-30.0547	413475	NM_020771	-	HACE1
chr6	162973214	162973214	+	1.04326e-50	3.17861e-47	-34.3321	-174950	NM_152410	+	PACRG
chr8	140990676	140990676	+	1.35561e-50	4.12064e-47	-22.0061	-275378	NM_016601	-	NA
chr10	134835870	134835870	+	2.78524e-50	8.38784e-47	17.4542	56834	NR_046231	+	LINC01168
chr4	49150184	49150184	-	5.70984e-50	1.71161e-46	-26.5025	161921	NM_025087	+	CWH43
chr11	127204087	127204087	+	1.08972e-49	3.25911e-46	-21.5651	331284	NR_040078	+	KIRREL3-AS3
chr22	49421029	49421029	-	1.1662e-49	3.47985e-46	-25.7118	158449	NR_038944	+	LINC01310
chr4	190285389	190285389	-	1.70666e-49	5.06926e-46	26.066	-576585	NM_004477	+	FRG1
chr1	102700405	102700405	+	2.31283e-49	6.85412e-46	26.8229	-237616	NM_058170	-	OLFM3
chr16	85690338	85690338	-	2.47896e-49	7.32975e-46	26.2429	32251	NM_016095	-	GINS2
chr1	224540354	224540354	-	4.27341e-49	1.255e-45	-18.9338	-4159	NM_001277200	+	CNIH4
chr21	45595933	45595933	-	5.18631e-49	1.51966e-45	-17.9386	42441	NM_198155	+	C21orf33
chr5	68831859	68831859	-	5.63845e-49	1.64474e-45	17.6901	-24192	NM_001098728	+	GTF2H2C
chr13	30753574	30753574	-	6.74721e-49	1.96376e-45	-21.575	127618	NM_001014380	-	KATNAL1
chr1	17994233	17994233	+	9.81776e-49	2.85106e-45	-16.6046	87187	NM_001011722	+	ARHGEF10L
chr8	1143854	1143854	+	1.13437e-48	3.28684e-45	-28.5363	106974	NR_033895	-	LOC286083
chr4	1006924	1006924	+	1.93844e-48	5.60417e-45	-15.8873	674	NM_021923	+	FGFRL1
chr9	133396398	133396398	-	2.15816e-48	6.21178e-45	-24.5524	58484	NR_027440	-	LOC100272217
chr2	241902719	241902719	-	2.67224e-48	7.67449e-45	-26.5104	4150	NR_033841	-	LOC200772
chr6	10694229	10694229	+	2.7183e-48	7.78957e-45	16.9266	611	NR_026737	-	C6orf52
chr11	44287681	44287681	-	3.54799e-48	1.01448e-44	29.4568	44036	NM_021926	-	ALX4
chr1	86989805	86989805	+	4.95016e-48	1.40921e-44	17.278	-22954	NR_024602	+	CLCA4
chr10	135105302	135105302	+	9.42169e-48	2.67047e-44	-17.677	-14896	NM_001109	-	ADAM8
chr8	144514567	144514567	+	1.7521e-47	4.94457e-44	-22.9589	-1966	NM_201589	-	MAFA
chr4	49150189	49150189	-	1.99337e-47	5.6133e-44	-26.308	161926	NM_025087	+	CWH43
chr6	25031373	25031373	-	2.79931e-47	7.86578e-44	-23.9433	106679	NR_002174	-	CMAHP
chr16	86369360	86369360	-	3.41724e-47	9.58141e-44	21.6808	9926	NR_024406	-	LINC00917
chr19	36576383	36576383	+	1.19909e-46	3.34046e-43	-23.8315	-25722	NM_001270948	+	OVOL3
chr19	647250	647250	+	1.77242e-46	4.90615e-43	17.2743	7326	NM_020637	+	FGF22
chr4	190474996	190474996	-	1.99897e-46	5.5215e-43	-19.3187	-386978	NM_004477	+	FRG1
chr7	158766337	158766337	-	2.8191e-46	7.77036e-43	19.0163	-34708	NR_024394	+	LINC00689
chr10	134700027	134700027	+	4.48713e-46	1.23418e-42	-23.7986	56063	NM_001200049	-	CFAP46
chr7	1303440	1303440	-	8.30926e-46	2.28064e-42	21.4151	30788	NM_001080461	+	UNCX
chr12	124011286	124011286	-	1.22247e-45	3.34824e-42	25.8765	6980	NM_178314	-	RILPL1
chr16	55794680	55794680	-	1.31488e-45	3.59377e-42	17.1207	171	NR_003276	+	CES1P1
chr15	25963633	25963633	-	2.43548e-45	6.64259e-42	28.2121	130340	NR_039865	-	MIR4715
chr7	96663685	96663685	+	3.43554e-45	9.33106e-42	-22.0912	-9543	NM_005221	-	DLX5
chr7	6926881	6926881	-	5.16247e-45	1.39923e-41	27.4802	-60956	NM_198097	-	CCZ1B
chr8	1887926	1887926	-	5.65921e-45	1.53067e-41	-18.0648	-34118	NM_014867	+	KBTBD11
chr6	170449958	170449958	+	6.70641e-45	1.81015e-41	23.292	121700	NR_002787	-	LOC154449
chr6	70177123	70177123	+	8.42543e-45	2.26943e-41	-25.028	329927	NM_018368	-	LMBRD1
chr1	118165692	118165692	-	8.75234e-45	2.35261e-41	-22.0116	17090	NM_017709	+	FAM46C
chr7	151826305	151826305	-	9.14787e-45	2.45386e-41	-16.2589	103529	NM_022087	+	GALNT11
chr21	9826382	9826382	+	3.05753e-44	8.08494e-41	-22.2262	181	NR_037458	+	MIR3687-1
chr4	49150174	49150174	-	3.18986e-44	8.41777e-41	-25.3084	161911	NM_025087	+	CWH43
chr11	44285886	44285886	+	4.79215e-44	1.26205e-40	17.4305	45831	NM_021926	-	ALX4
chr21	46802846	46802846	-	5.32169e-44	1.39585e-40	-20.509	-22251	NM_130445	+	COL18A1
chr19	1119019	1119019	+	6.06423e-44	1.58742e-40	-26.9557	13255	NM_001100122	-	SBNO2
chr7	138290228	138290228	-	8.00331e-44	2.07828e-40	19.8501	58742	NM_174959	-	SVOPL
chr11	2454099	2454099	+	9.71035e-44	2.51654e-40	-16.8876	-9825	NM_014555	-	TRPM5
chr6	10694217	10694217	+	1.62787e-43	4.20205e-40	16.5079	623	NR_026737	-	C6orf52
chr6	107391214	107391214	-	3.08424e-43	7.9143e-40	-22.5136	41809	NM_016487	+	C6orf203
chr16	86773970	86773970	+	3.1397e-43	8.04074e-40	17.3793	161857	NM_005250	+	FOXL1
chr9	106997470	106997470	-	3.45549e-43	8.83211e-40	20.7836	140641	NM_001042550	+	SMC2
chr11	69389001	69389001	-	6.50909e-43	1.65395e-39	19.3155	-66872	NM_053056	+	CCND1
chr7	1585244	1585244	-	6.97292e-43	1.76835e-39	17.1889	10823	NM_001097620	-	TMEM184A
chr7	1574812	1574812	+	9.64228e-43	2.4311e-39	19.8888	4446	NM_002360	+	MAFK
chr16	88164469	88164469	+	1.27654e-42	3.20609e-39	17.7	160847	NM_001173543	+	BANP
chr4	183733832	183733832	-	1.80129e-42	4.498e-39	17.4888	104799	NM_001921	-	DCTD
chr14	91775505	91775505	-	2.70322e-42	6.73724e-39	-19.1304	-55282	NM_003485	-	GPR68
chr20	25965904	25965904	+	4.54564e-42	1.12644e-38	21.179	-24531	NR_004846	+	LOC100134868
chr4	3486002	3486002	+	8.86924e-42	2.16893e-38	-50.1013	-269	NM_001256896	+	DOK7
chr10	130279912	130279912	+	1.0586e-41	2.58391e-38	-19.2726	-355445	NM_001145966	-	MKI67
chr4	182810297	182810297	-	2.70507e-41	6.54137e-38	-17.8017	255372	NR_027107	-	LOC90768
chr4	183743845	183743845	+	7.09223e-41	1.70552e-37	22.3884	94786	NM_001921	-	DCTD
chr19	38956802	38956802	+	9.19307e-41	2.1945e-37	24.1602	32464	NM_000540	+	RYR1
chr8	1681733	1681733	-	9.29811e-41	2.21551e-37	21.3037	-30137	NM_018941	+	CLN8
chr1	1879085	1879085	-	1.69814e-40	4.02415e-37	19.9326	-28346	NM_178545	-	TMEM52
chr3	66702200	66702200	+	2.62887e-40	6.2184e-37	-18.8567	-151356	NM_015541	-	LRIG1
chr20	57444210	57444210	-	2.76651e-40	6.53209e-37	19.7241	16176	NM_080425	+	GNAS
chr20	48177418	48177418	+	3.1354e-40	7.37632e-37	18.0607	7290	NM_000961	-	PTGIS
chr22	49677815	49677815	+	3.19654e-40	7.49305e-37	-15.883	373376	NR_026997	-	NA
chr14	105344604	105344604	-	7.28626e-40	1.70491e-36	18.8686	12956	NM_015005	+	CEP170B
chr9	136129715	136129715	+	9.66928e-40	2.2544e-36	-17.8985	20916	NM_020469	-	ABO
chr3	11133708	11133708	-	1.18542e-39	2.75888e-36	-20.3124	-45071	NM_001098213	+	HRH1
chr17	77986129	77986129	+	1.2079e-39	2.80618e-36	-23.5685	23529	NM_019020	-	TBC1D16
chr6	170042713	170042713	-	1.55681e-39	3.61031e-36	-32.574	59447	NM_182552	-	WDR27
chr3	132021829	132021829	-	1.78662e-39	4.13589e-36	18.0635	-14382	NM_001099	+	ACPP
chr12	132396603	132396603	+	2.95864e-39	6.82473e-36	15.9134	-17142	NM_001002020	+	PUS1
chr16	55794672	55794672	-	3.0748e-39	7.08011e-36	15.8621	163	NR_003276	+	CES1P1
chr1	156186548	156186548	+	3.47931e-39	7.99739e-36	16.2089	3771	NM_001199661	+	PMF1-BGLAP
chr16	11567859	11567859	-	4.03323e-39	9.23797e-36	19.5676	112371	NM_004862	-	LITAF
chr11	133858680	133858680	-	4.26382e-39	9.74898e-36	19.3324	-32032	NM_001277285	-	IGSF9B
chr21	38990443	38990443	-	4.8035e-39	1.09636e-35	23.2784	197843	NM_001396	+	DYRK1A
chr1	89739007	89739007	+	6.20342e-39	1.41093e-35	22.7996	-464	NM_001134486	-	GBP5
chr10	134624225	134624225	-	6.25446e-39	1.42006e-35	-17.4577	-24689	NM_177400	-	NKX6-2
chr11	3166068	3166068	-	7.52473e-39	1.70253e-35	-18.6641	20515	NM_145638	-	OSBPL5
chr4	1649417	1649417	+	9.00783e-39	2.03456e-35	-15.5228	36302	NM_001013622	-	FAM53A
chr7	149171605	149171605	-	9.88563e-39	2.22895e-35	-16.8619	-13553	NM_015694	-	ZNF777
chr22	41736089	41736089	+	1.07695e-38	2.42403e-35	30.3229	-27248	NM_001145398	+	TEF
chr17	61929446	61929446	-	1.16181e-38	2.61054e-35	-19.8375	-4930	NR_002947	+	TCAM1P
chr5	172839988	172839988	+	1.30447e-38	2.92602e-35	20.5368	-83483	NM_003714	-	STC2
chr5	2823552	2823552	+	1.62149e-38	3.63088e-35	17.7993	71292	NM_178569	+	C5orf38
chr5	135082127	135082127	-	1.63707e-38	3.65946e-35	25.5136	-88238	NM_145282	+	SLC25A48
chr6	111901452	111901452	+	3.39081e-38	7.5667e-35	-15.9765	-12890	NM_001164283	-	TRAF3IP2
chr17	79468274	79468274	-	4.21681e-38	9.36179e-35	-19.4954	11619	NM_001199954	-	ACTG1
chr18	75301764	75301764	+	5.00857e-38	1.10818e-34	16.7904	339758	NM_001480	+	GALR1
chr15	93978068	93978068	+	5.33392e-38	1.17816e-34	-25.5854	-345626	NM_020211	-	RGMA
chr5	180708738	180708738	-	5.65524e-38	1.24701e-34	-30.3911	20527	NR_102761	+	TRIM52-AS1
chr10	128900120	128900120	-	6.27069e-38	1.38038e-34	-23.8314	94303	NM_001039762	-	FAM196A
chr19	17412366	17412366	-	8.11463e-38	1.78027e-34	24.6734	1917	NM_024527	-	ABHD8
chr6	151663289	151663289	-	1.056e-37	2.31286e-34	-16.7838	16625	NM_144497	+	AKAP12
chr2	85674610	85674610	-	1.10283e-37	2.41136e-34	-15.999	12694	NM_198482	+	SH2D6
chr17	1492286	1492286	-	1.17141e-37	2.55703e-34	-16.2681	-26177	NM_006224	-	PITPNA
chr6	1317899	1317899	-	1.39355e-37	3.03683e-34	20.3442	5226	NM_033260	+	FOXQ1
chr3	183573813	183573813	-	1.49038e-37	3.2424e-34	18.2059	28881	NM_018622	-	PARL
chr5	19270875	19270875	-	1.66436e-37	3.61488e-34	-20.7495	717479	NM_004934	-	CDH18
chr11	119574609	119574609	+	1.88198e-37	4.08072e-34	-19.9396	24827	NM_203285	-	NECTIN1
chr17	3821014	3821014	-	1.93723e-37	4.19352e-34	-27.1032	-1055	NM_002558	-	P2RX1
chr4	3499785	3499785	+	2.13859e-37	4.62171e-34	-17.3623	13516	NM_001256896	+	DOK7
chr22	49196010	49196010	+	2.50017e-37	5.39415e-34	-17.7964	19905	NR_039761	+	MIR4535
chr19	6329771	6329771	+	3.85657e-37	8.29312e-34	-43.1527	3870	NM_133492	-	ACER1
chr4	675673	675673	+	5.93125e-37	1.26707e-33	15.21	3964	NM_002477	+	MYL5
chr19	49252238	49252238	-	6.46089e-37	1.37795e-33	16.2552	-2073	NM_182575	-	IZUMO1
chr7	51968023	51968023	+	6.69767e-37	1.42612e-33	23.9324	-583509	NM_015198	-	COBL
chr4	165854509	165854509	-	6.97363e-37	1.48245e-33	-23.5495	-23591	NM_153027	+	FAM218A
chr21	9825613	9825613	-	7.51216e-37	1.59432e-33	24.0365	-219	NR_037421	+	MIR3648-1
chr13	19630157	19630157	-	8.61582e-37	1.82558e-33	-16.3234	47760	NR_026852	+	LINC00442
chr19	19606633	19606633	+	9.11234e-37	1.92451e-33	-24.6496	19837	NM_032037	-	TSSK6
chr20	4142838	4142838	+	9.43576e-37	1.98959e-33	22.3721	13414	NM_175842	+	SMOX
chr17	6358103	6358103	-	1.14115e-36	2.39455e-33	-23.0351	10370	NM_019013	+	PIMREG
chr12	132692165	132692165	-	1.20848e-36	2.53175e-33	28.5336	-1593	NM_021808	-	GALNT9
chr9	136918663	136918663	-	1.4124e-36	2.94945e-33	19.817	14479	NM_007371	-	BRD3
chr17	60348919	60348919	+	2.42653e-36	5.051e-33	-37.7105	4098	NR_027486	-	TBC1D3P2
chr19	37401636	37401636	+	2.57746e-36	5.3566e-33	-24.4967	5288	NM_001171979	-	ZNF829
chr3	41096756	41096756	+	3.44106e-36	7.1286e-33	-18.3548	-144186	NM_001098209	+	CTNNB1
chr10	131517298	131517298	+	6.16289e-36	1.26864e-32	-16.5925	124341	NR_036179	-	MIR4297
chr10	444997	444997	+	6.80532e-36	1.39867e-32	-18.4661	219065	NM_001202468	+	ZMYND11
chr21	47574836	47574836	-	8.88115e-36	1.81956e-32	19.8368	646	NM_006657	-	FTCD
chr15	102070923	102070923	+	1.16077e-35	2.37071e-32	-34.1204	-40737	NM_138322	-	PCSK6
chr21	45360861	45360861	+	1.55661e-35	3.15932e-32	-20.0053	15584	NM_001037553	+	AGPAT3
chr14	105344872	105344872	+	1.69307e-35	3.43094e-32	19.9316	13224	NM_015005	+	CEP170B
chr15	37601460	37601460	+	2.28563e-35	4.61734e-32	-34.832	-207961	NM_002399	-	MEIS2
chr14	105480587	105480587	+	2.34213e-35	4.72415e-32	25.4078	6839	NM_145701	-	CDCA4
chr12	131572012	131572012	+	2.39265e-35	4.81857e-32	-36.5149	-77544	NR_026670	+	LINC01257
chr22	47074258	47074258	-	2.53165e-35	5.09063e-32	-17.5428	51602	NM_015124	+	GRAMD4
chr9	94765893	94765893	+	2.91891e-35	5.86026e-32	-17.6515	-53450	NM_004560	-	ROR2
chr15	79236815	79236815	-	2.99553e-35	6.00483e-32	16.3495	606	NM_004390	-	CTSH
chr15	77876633	77876633	-	5.07577e-35	1.01281e-31	18.527	48077	NM_032808	-	LINGO1
chr10	134590715	134590715	+	5.3206e-35	1.06003e-31	-17.6461	8823	NM_177400	-	NKX6-2
chr12	9477288	9477288	-	5.62946e-35	1.11985e-31	16.407	41037	NR_024374	+	LOC642846
chr17	21288837	21288837	+	5.71679e-35	1.13549e-31	18.1672	9140	NM_021012	+	KCNJ12
chr16	55794724	55794724	+	7.35162e-35	1.45798e-31	16.3838	215	NR_003276	+	CES1P1
chr11	117685824	117685824	-	9.67274e-35	1.91539e-31	-17.6225	9636	NM_001680	-	FXYD2
chr1	1155758	1155758	-	1.05761e-34	2.09109e-31	-18.604	-6211	NM_003327	-	TNFRSF4
chr15	25926186	25926186	-	1.13953e-34	2.24964e-31	-21.6322	167787	NR_039865	-	MIR4715
chr2	90016277	90016277	-	1.35096e-34	2.663e-31	-17.8884	904395	NR_039635	+	MIR4436A
chr16	85457874	85457874	+	1.56576e-34	3.08175e-31	-24.3413	-117944	NR_049816	-	MIR5093
chr20	47100812	47100812	-	2.75944e-34	5.40662e-31	-16.2391	112160	NR_026958	+	LINC00494
chr8	1503686	1503686	+	3.28206e-34	6.42091e-31	-20.6489	54156	NM_001277161	+	DLGAP2
chr7	574347	574347	-	3.82995e-34	7.47031e-31	17.732	14321	NR_033963	+	HRAT92
chr20	60626300	60626300	+	4.19525e-34	8.17059e-31	-16.8838	14567	NM_003185	-	TAF4
chr7	158766347	158766347	-	5.35784e-34	1.04192e-30	15.4752	-34698	NR_024394	+	LINC00689
chr21	46876580	46876580	+	5.96326e-34	1.15793e-30	-21.1292	1158	NM_030582	+	COL18A1
chr1	45977860	45977860	+	6.71218e-34	1.30141e-30	17.5379	9751	NM_181697	-	PRDX1
chr16	29882490	29882490	+	9.99683e-34	1.92677e-30	-18.1861	7337	NR_015396	+	CDIPT-AS1
chr11	1477797	1477797	+	1.0698e-33	2.05886e-30	18.2073	30152	NM_001172223	-	MOB2
chr6	1318147	1318147	-	1.23903e-33	2.37751e-30	23.5827	5474	NM_033260	+	FOXQ1
chr1	38038387	38038387	+	1.3038e-33	2.49812e-30	-20.2517	15869	NM_003462	+	DNALI1
chr22	50877165	50877165	+	1.34834e-33	2.57965e-30	-17.1074	36300	NM_002972	-	SBF1
chr17	17474144	17474144	-	1.71536e-33	3.27222e-30	-17.3113	6636	NM_148173	-	PEMT
chr4	1222301	1222301	+	1.82255e-33	3.47161e-30	16.7426	-19552	NR_024569	-	LOC100130872
chr8	143141850	143141850	-	2.04077e-33	3.8816e-30	-25.3005	-115850	NR_039682	+	MIR4472-1
chr9	134351343	134351343	+	2.37515e-33	4.50442e-30	22.2421	-9709	NR_002914	+	SNORD62A
chr2	48803932	48803932	+	3.31972e-33	6.25023e-30	-20.752	-3794	NM_001198594	+	STON1-GTF2A1L
chr8	143881035	143881035	-	4.60726e-33	8.6618e-30	33.5124	-13028	NM_003695	-	LY6D
chr4	41064640	41064640	+	5.33349e-33	9.99826e-30	18.8729	151996	NM_001166050	-	APBB2
chr7	49750950	49750950	-	5.66703e-33	1.0593e-29	-36.9676	-62307	NM_198570	+	VWC2
chr4	675652	675652	+	5.81355e-33	1.08513e-29	16.6685	3943	NM_002477	+	MYL5
chr9	137582488	137582488	-	6.64342e-33	1.23825e-29	-38.7332	48839	NM_000093	+	COL5A1
chr22	20178209	20178209	-	6.99062e-33	1.3011e-29	-16.8441	14233	NR_038460	-	LOC284865
chr6	170555904	170555904	+	8.17729e-33	1.51762e-29	25.9809	15754	NR_002787	-	LOC154449
chr12	25109072	25109072	+	8.43247e-33	1.5607e-29	17.6406	-6680	NM_001178091	-	BCAT1
chr2	3773311	3773311	-	8.43342e-33	1.5607e-29	26.4336	67527	NM_018436	+	ALLC
chr10	126750568	126750568	-	9.18148e-33	1.69673e-29	-15.2391	-29130	NR_036178	-	MIR4296
chr12	124890231	124890231	+	9.67201e-33	1.78484e-29	17.6875	116523	NM_181709	+	RFLNA
chr17	21160837	21160837	-	1.40096e-32	2.57797e-29	25.6681	-4260	NM_152914	-	NATD1
chr5	3027345	3027345	-	1.49153e-32	2.74076e-29	-19.7689	275085	NM_178569	+	C5orf38
chr1	177001897	177001897	-	1.57813e-32	2.89581e-29	15.193	-3317	NR_030163	-	MIR488
chr21	44799734	44799734	+	2.0818e-32	3.79326e-29	-21.1124	47269	NM_173354	-	SIK1
chr12	133102461	133102461	+	2.46207e-32	4.47988e-29	-17.1836	35306	NM_001142641	+	FBRSL1
chr7	291938	291938	+	2.47515e-32	4.49739e-29	-23.6153	-38198	NM_001195127	+	WI2-2373I1.2
chr20	25965910	25965910	+	3.7416e-32	6.77018e-29	18.0924	-24525	NR_004846	+	LOC100134868
chr8	5067106	5067106	+	4.45111e-32	8.02054e-29	16.2088	-214779	NM_033225	-	CSMD1
chr6	170555926	170555926	+	5.25486e-32	9.40369e-29	25.2689	15732	NR_002787	-	LOC154449
chr16	85436589	85436589	-	5.39225e-32	9.63631e-29	17.0232	-96659	NR_049816	-	MIR5093
chr2	90016303	90016303	-	6.45481e-32	1.15193e-28	-16.736	904421	NR_039635	+	MIR4436A
chr5	29390973	29390973	-	6.47317e-32	1.15363e-28	-17.3994	463998	NR_033961	+	LSP1P3
chr16	1815947	1815947	-	6.99551e-32	1.24501e-28	16.8129	5764	NM_002513	-	NME3
chr12	1908433	1908433	-	7.11848e-32	1.26517e-28	-16.3773	-21000	NM_001163926	+	LRTM2
chr1	16424348	16424348	+	8.65276e-32	1.53576e-28	-16.7645	-24222	NM_182623	-	FAM131C
chr6	170042712	170042712	+	1.13044e-31	1.99551e-28	-30.5437	59448	NM_182552	-	WDR27
chr17	76232255	76232255	+	1.17675e-31	2.07443e-28	-17.2472	4866	NM_001204212	+	TMEM235
chr4	63919266	63919266	-	1.33043e-31	2.34217e-28	-15.5606	1355913	NM_001010874	-	TECRL
chr2	130345198	130345198	+	1.54445e-31	2.71527e-28	16.5084	346693	NR_026740	-	PLAC9P1
chr1	194326968	194326968	-	1.61653e-31	2.83816e-28	-15.6423	-1171226	NM_003783	-	B3GALT2
chr13	110436232	110436232	-	1.61944e-31	2.83943e-28	-27.2622	2683	NM_003749	-	IRS2
chr11	60259096	60259096	+	1.68521e-31	2.94682e-28	-19.8455	-1155	NM_017716	+	MS4A12
chr9	139327858	139327858	-	1.685e-31	2.94682e-28	15.2802	6399	NM_019892	-	INPP5E
chr4	675677	675677	+	2.16786e-31	3.77557e-28	16.1257	3968	NM_002477	+	MYL5
chr16	1100633	1100633	-	2.17952e-31	3.79081e-28	-19.5435	-22123	NM_001172560	+	SSTR5
chr4	6024427	6024427	-	2.26307e-31	3.92562e-28	18.8615	-99373	NR_039608	-	MIR378D1
chr10	134072281	134072281	-	3.11117e-31	5.38242e-28	15.7011	49197	NM_173575	-	STK32C
chr14	105013840	105013840	+	5.62875e-31	9.6736e-28	-30.1684	-32216	NM_001008404	+	C14orf180
chr16	667467	667467	-	5.74223e-31	9.85561e-28	-21.9288	-13545	NM_053284	+	WFIKKN1
chr16	1099671	1099671	-	6.40884e-31	1.09852e-27	17.8442	-23085	NM_001172560	+	SSTR5
chr19	36530344	36530344	-	6.42379e-31	1.09964e-27	-20.7057	-6548	NM_015526	-	CLIP3
chr12	34498136	34498136	+	6.90747e-31	1.18088e-27	-16.9696	322922	NM_032834	+	ALG10
chr21	9827204	9827204	-	8.29374e-31	1.41416e-27	15.0064	1003	NR_037458	+	MIR3687-1
chr11	69971134	69971134	-	1.21889e-30	2.06479e-27	-16.7849	39620	NR_030691	+	ANO1
chr8	5520186	5520186	-	1.75466e-30	2.95316e-27	19.706	-667859	NM_033225	-	CSMD1
chr7	158750497	158750497	+	1.76678e-30	2.96971e-27	15.9259	-50548	NR_024394	+	LINC00689
chr2	9914682	9914682	-	2.0152e-30	3.37854e-27	-17.7831	-68889	NM_005680	+	TAF1B
chr9	140249827	140249827	-	2.07768e-30	3.47879e-27	-15.6383	-53125	NM_001004354	-	NRARP
chr16	85401081	85401081	-	2.53469e-30	4.23854e-27	20.4419	-61151	NR_049816	-	MIR5093
chr13	109612256	109612256	-	2.60289e-30	4.34701e-27	18.843	207396	NR_047700	-	MYO16-AS1
chr20	50287736	50287736	+	2.85722e-30	4.76563e-27	17.5543	97173	NM_006045	-	ATP9A
chr10	13599621	13599621	+	3.23376e-30	5.37301e-27	-18.9322	-29318	NM_003675	+	PRPF18
chr11	44272073	44272073	+	3.36484e-30	5.58368e-27	20.7863	59644	NM_021926	-	ALX4
chr9	131593611	131593611	+	4.41683e-30	7.31072e-27	-16.7365	-1512	NM_016390	-	SPOUT1
chr7	102109610	102109610	-	4.92307e-30	8.12796e-27	18.6761	-2306	NR_039677	+	MIR4467
chr2	233203608	233203608	-	6.78198e-30	1.11687e-26	-34.6336	-39740	NM_001632	+	ALPP
chr12	83192136	83192136	+	7.47567e-30	1.228e-26	18.1808	111204	NM_152588	+	TMTC2
chr1	205041159	205041159	-	8.41691e-30	1.37913e-26	22.3257	12430	NM_203376	-	TMEM81
chr11	60259067	60259067	+	8.52026e-30	1.3943e-26	-19.3057	-1184	NM_017716	+	MS4A12
chr10	91352965	91352965	+	8.5766e-30	1.40176e-26	-21.0754	-382	NR_029524	-	MIR107
chr3	176989552	176989552	+	8.64266e-30	1.41079e-26	-24.0123	-74505	NM_024665	-	TBL1XR1
chr2	130345196	130345196	+	1.05196e-29	1.71287e-26	15.9153	346695	NR_026740	-	PLAC9P1
chr16	81877939	81877939	-	1.06187e-29	1.72685e-26	-26.0689	65042	NM_002661	+	PLCG2
chr22	49141709	49141709	-	1.21036e-29	1.96341e-26	-15.1539	-34398	NR_039761	+	MIR4535
chr7	57881244	57881244	-	1.2389e-29	2.0072e-26	-16.3645	371363	NM_001159279	+	ZNF716
chr21	43161022	43161022	+	1.38092e-29	2.23451e-26	19.2354	24428	NR_024028	+	LINC00112
chr20	26190201	26190201	+	1.38512e-29	2.23854e-26	16.6442	-333	NR_040095	-	MIR663AHG
chr20	6371011	6371011	+	1.54769e-29	2.49816e-26	34.119	-266821	NM_017671	-	FERMT1
chr10	22901532	22901532	-	1.5615e-29	2.51734e-26	15.6359	101972	NM_005028	-	PIP4K2A
chr6	170555917	170555917	+	2.36263e-29	3.79474e-26	24.5866	15741	NR_002787	-	LOC154449
chr12	117068973	117068973	+	3.08719e-29	4.94021e-26	-17.617	71789	NM_001085481	+	MAP1LC3B2
chr1	228206935	228206935	-	3.11059e-29	4.97153e-26	-15.2152	12214	NM_033131	+	WNT3A
chr5	124686701	124686701	+	3.19128e-29	5.09423e-26	-23.6522	-605897	NM_020747	-	ZNF608
chr9	137131610	137131610	+	3.43506e-29	5.47667e-26	17.3839	-86706	NM_002957	+	RXRA
chr13	36675800	36675800	-	3.76594e-29	5.99684e-26	-17.9716	29715	NM_004734	-	DCLK1
chr9	139611158	139611158	+	3.84176e-29	6.1101e-26	18.852	4136	NM_152421	+	FAM69B
chr2	242851403	242851403	-	3.85763e-29	6.12785e-26	15.9149	39519	NM_173821	+	RTP5
chr4	7502086	7502086	+	3.93744e-29	6.24701e-26	20.2652	40333	NR_036238	+	MIR4274
chr4	844035	844035	+	4.65073e-29	7.36073e-26	-34.5467	-24091	NM_006651	-	CPLX1
chr4	183117487	183117487	-	6.93283e-29	1.09195e-25	-15.8254	27043	NR_031640	+	MIR1305
chr16	47109249	47109249	-	8.64761e-29	1.35384e-25	15.6856	68688	NM_001201477	-	NETO2
chr6	170555892	170555892	+	1.04173e-28	1.62698e-25	24.0372	15766	NR_002787	-	LOC154449
chr19	19390748	19390748	+	1.08915e-28	1.699e-25	-16.6978	-6675	NM_001001524	-	TM6SF2
chr4	138974171	138974171	+	1.27914e-28	1.98823e-25	-16.8899	-35997	NR_038380	+	SLC7A11-AS1
chr3	45596658	45596658	+	1.37789e-28	2.13915e-25	16.0402	-39665	NM_014240	+	LIMD1
chr1	14878931	14878931	-	1.44329e-28	2.23535e-25	-42.0464	-46282	NM_015209	+	KAZN
chr13	33290606	33290606	+	2.6412e-28	4.06165e-25	21.4418	130044	NM_015032	+	PDS5B
chr2	130345205	130345205	+	3.3264e-28	5.10329e-25	16.1464	346686	NR_026740	-	PLAC9P1
chr2	28768350	28768350	-	3.36234e-28	5.15236e-25	15.4365	49414	NM_001170585	+	PLB1
chr18	13565376	13565376	-	3.95538e-28	6.05398e-25	-21.0543	-45737	NR_039752	+	MIR4526
chr21	9826379	9826379	+	4.00704e-28	6.12585e-25	17.3018	178	NR_037458	+	MIR3687-1
chr16	89242953	89242953	-	4.28123e-28	6.5144e-25	-16.1549	4792	NM_004933	+	CDH15
chr15	71507584	71507584	-	4.30447e-28	6.54212e-25	15.4971	73798	NM_024817	+	THSD4
chr3	126775322	126775322	-	4.45647e-28	6.76522e-25	17.6675	67887	NM_032242	+	PLXNA1
chr9	136003423	136003423	+	5.14488e-28	7.80118e-25	26.5129	1366	NM_001271775	-	RALGDS
chr19	39691137	39691137	-	5.20425e-28	7.882e-25	-18.6729	3535	NM_001001414	+	NCCRP1
chr21	46876305	46876305	+	8.70157e-28	1.30874e-24	-20.0325	883	NM_030582	+	COL18A1
chr7	45854599	45854599	+	9.96818e-28	1.49751e-24	-27.214	-45983	NR_024271	-	SEPT7P2
chr22	43596245	43596245	+	1.06317e-27	1.59351e-24	15.8788	-13109	NM_015140	-	TTLL12
chr6	167458791	167458791	+	1.16423e-27	1.74297e-24	-21.4148	45977	NM_007045	+	FGFR1OP
chr19	36530332	36530332	-	1.18957e-27	1.77886e-24	-19.5893	-6536	NM_015526	-	CLIP3
chr22	39910015	39910015	-	1.30505e-27	1.94484e-24	25.0064	-6554	NM_001675	+	ATF4
chr21	45363521	45363521	+	1.32508e-27	1.97018e-24	-21.0855	18244	NM_001037553	+	AGPAT3
chr3	161769790	161769790	-	1.80096e-27	2.65951e-24	18.26	555196	NM_001080440	+	OTOL1
chr9	135352403	135352403	-	1.86074e-27	2.74467e-24	15.3271	66794	NM_207417	+	CFAP77
chr2	220372091	220372091	-	2.31253e-27	3.40335e-24	-17.3366	-6801	NM_182847	+	ASIC4
chr13	25799228	25799228	+	2.45989e-27	3.61204e-24	-17.5923	-53372	NM_152704	-	AMER2
chr7	27896917	27896917	-	2.7956e-27	4.09114e-24	20.0957	117205	NM_001206902	+	TAX1BP1
chr16	55794815	55794815	-	3.26868e-27	4.76737e-24	15.5693	306	NR_003276	+	CES1P1
chr15	40858818	40858818	-	3.51388e-27	5.11926e-24	28.4646	-1567	NM_052849	-	C15orf57
chr18	72802123	72802123	+	3.7961e-27	5.5119e-24	22.6417	119159	NM_175907	-	ZADH2
chr8	19464483	19464483	-	3.93673e-27	5.70972e-24	-17.5826	-4428	NM_001130518	-	CSGALNACT1
chr16	88903897	88903897	-	4.53754e-27	6.5738e-24	-17.0376	19478	NM_000512	-	GALNS
chr1	226728103	226728103	-	4.65287e-27	6.73338e-24	-22.4709	-8398	NM_001003665	+	STUM
chr11	101518406	101518406	+	4.6829e-27	6.76931e-24	16.6728	-63748	NM_004621	-	TRPC6
chr7	111249663	111249663	+	5.45886e-27	7.84008e-24	17.1183	-47091	NM_001244606	-	IMMP2L
chr14	47712034	47712034	-	5.92375e-27	8.49692e-24	-29.365	100405	NM_182830	-	MDGA2
chr2	952307	952307	+	6.46225e-27	9.23878e-24	-16.2929	5755	NM_018968	+	SNTG2
chr6	158856783	158856783	+	6.84961e-27	9.78182e-24	22.7675	-100685	NM_020823	+	TMEM181
chr9	137582487	137582487	+	8.06107e-27	1.14366e-23	-19.6581	48838	NM_000093	+	COL5A1
chr6	162636805	162636805	+	8.54193e-27	1.20924e-23	-17.5218	-511359	NM_152410	+	PACRG
chr10	133376386	133376386	+	9.47272e-27	1.3352e-23	26.7068	246150	NR_038365	-	LINC01164
chr3	101830296	101830296	-	1.00615e-26	1.41665e-23	24.1521	170595	NR_026934	+	LINC02085
chr2	3988371	3988371	-	1.0851e-26	1.52451e-23	15.4596	33252	NR_037881	-	LINC01304
chr4	25588268	25588268	-	1.1904e-26	1.66885e-23	-15.7584	-69167	NM_001177998	+	SLC34A2
chr15	57618700	57618700	-	1.3913e-26	1.94839e-23	26.2705	26139	NR_024433	+	LINC00926
chr19	42865283	42865283	-	1.40274e-26	1.9623e-23	-15.5069	29162	NM_032488	-	CNFN
chr7	80700639	80700639	+	1.5196e-26	2.12122e-23	-16.3361	-151973	NM_006379	-	SEMA3C
chr18	43698936	43698936	+	1.69699e-26	2.36123e-23	17.8987	14640	NM_138443	+	HAUS1
chr1	1875145	1875145	+	1.87124e-26	2.59814e-23	16.6174	-24406	NM_178545	-	TMEM52
chr21	47049463	47049463	+	1.92008e-26	2.6631e-23	-19.7241	-87079	NM_001205206	-	SLC19A1
chr7	157533159	157533159	-	1.94128e-26	2.68964e-23	44.8614	-114118	NR_038966	+	LOC100506585
chr17	78081707	78081707	-	1.95829e-26	2.71033e-23	-15.0643	6354	NM_000152	+	GAA
chr10	133376434	133376434	-	2.2087e-26	3.0504e-23	-22.3722	246102	NR_038365	-	LINC01164
chr12	30041665	30041665	+	2.58067e-26	3.54906e-23	18.1809	-103974	NM_175861	-	TMTC1
chr7	1351760	1351760	+	2.73764e-26	3.76096e-23	16.7578	79108	NM_001080461	+	UNCX
chr14	95015086	95015086	+	3.15558e-26	4.33054e-23	16.0904	-12697	NM_006215	+	SERPINA4
chr6	137641317	137641317	-	3.81194e-26	5.20932e-23	18.9466	-100751	NM_000416	-	IFNGR1
chr2	242930179	242930179	-	3.98077e-26	5.42864e-23	15.717	-100665	NR_024437	+	LINC01881
chr6	2787765	2787765	+	4.46647e-26	6.07825e-23	16.202	22101	NM_020135	+	WRNIP1
chr5	2170112	2170112	+	5.57975e-26	7.55376e-23	-15.2103	-287233	NM_016358	-	IRX4
chr7	148904624	148904624	+	7.02912e-26	9.46664e-23	-27.8078	12049	NM_003575	+	ZNF282
chr12	131571990	131571990	+	7.26868e-26	9.77915e-23	-26.121	-77566	NR_026670	+	LINC01257
chr19	45762693	45762693	+	8.73029e-26	1.16972e-22	19.3996	8179	NM_001199867	+	MARK4
chr12	132326297	132326297	+	1.05073e-25	1.40636e-22	-15.4611	13358	NM_016155	+	MMP17
chr2	230607811	230607811	-	1.3926e-25	1.8582e-22	24.5181	-28526	NM_139072	-	DNER
chr8	143141869	143141869	-	1.5703e-25	2.09317e-22	-19.1082	-115831	NR_039682	+	MIR4472-1
chr11	119406091	119406091	+	1.70576e-25	2.26676e-22	-21.1595	-111846	NM_006288	-	THY1
chr16	21153238	21153238	+	2.14626e-25	2.84634e-22	-20.6807	-16674	NM_020422	+	TMEM159
chr2	233314231	233314231	+	2.49808e-25	3.30953e-22	21.2046	-6602	NM_001631	+	ALPI
chr5	138299630	138299630	-	2.52303e-25	3.33919e-22	16.3611	-88574	NM_015564	-	LRRTM2
chr10	131367368	131367368	+	2.77398e-25	3.66386e-22	-16.0547	101916	NM_002412	+	MGMT
chr11	8622577	8622577	+	2.79499e-25	3.68787e-22	-16.0308	-7075	NM_030906	-	STK33
chr3	128578256	128578256	+	3.33806e-25	4.39107e-22	-21.4636	12129	NR_034179	-	LOC653712
chr7	157780077	157780077	+	3.49506e-25	4.58369e-22	-17.2469	132802	NR_038966	+	LOC100506585
chr19	18600454	18600454	+	3.86096e-25	5.04829e-22	16.3324	32484	NM_006532	-	ELL
chr15	96985551	96985551	+	4.53418e-25	5.9048e-22	40.1414	108984	NM_001145157	+	NR2F2
chr17	70472487	70472487	-	4.88049e-25	6.33045e-22	-21.4102	116457	NR_036488	-	LINC00673
chr2	241311095	241311095	-	5.25221e-25	6.79905e-22	15.7422	-64020	NM_002081	+	GPC1
chr10	788752	788752	-	5.73676e-25	7.41892e-22	-19.2015	-53145	NM_014974	-	DIP2C
chr1	152598862	152598862	+	5.98534e-25	7.7327e-22	16.6996	-3284	NM_178431	-	LCE3A
chr17	80988582	80988582	+	6.22151e-25	8.02189e-22	16.9746	21105	NM_001009905	-	B3GNTL1
chr6	41739173	41739173	+	6.70608e-25	8.62958e-22	-15.497	8458	NM_006653	-	FRS3
chr11	68852057	68852057	-	6.86973e-25	8.83142e-22	-18.8142	35709	NM_139075	+	TPCN2
chr1	242853133	242853133	-	9.77718e-25	1.24705e-21	-18.5254	-165136	NM_152666	-	PLD5
chr17	79605615	79605615	-	1.04371e-24	1.32992e-21	-16.4542	-1478	NM_017921	-	NPLOC4
chr17	838690	838690	-	1.13922e-24	1.44879e-21	-17.3249	44309	NM_022463	-	NXN
chr22	44546419	44546419	+	1.23098e-24	1.56242e-21	-16.2329	-22417	NM_001137605	+	PARVG
chr11	392042	392042	-	1.24829e-24	1.58131e-21	15.2878	-2175	NM_007183	+	PKP3
chr12	51513354	51513354	+	1.24808e-24	1.58131e-21	-19.0824	-35901	NM_030809	-	CSRNP2
chr21	43864537	43864537	+	1.90694e-24	2.39008e-21	-21.8014	40568	NM_001001895	+	UBASH3A
chr18	57521874	57521874	+	1.97885e-24	2.47543e-21	21.8681	-45318	NM_021127	+	PMAIP1
chr7	157225072	157225072	-	2.02267e-24	2.52539e-21	-15.1499	95363	NM_058246	+	DNAJB6
chr1	1870270	1870270	-	2.63842e-24	3.27532e-21	-18.1463	-19531	NM_178545	-	TMEM52
chr19	2266658	2266658	+	2.97454e-24	3.68204e-21	17.1694	-2862	NM_004152	+	OAZ1
chr22	45155289	45155289	-	3.07808e-24	3.79576e-21	-25.8949	6853	NM_001198726	+	ARHGAP8
chr12	121707493	121707493	+	3.38788e-24	4.16989e-21	-16.7556	4896	NM_001270486	-	CAMKK2
chr19	1122147	1122147	-	3.51881e-24	4.32695e-21	-36.0316	10127	NM_001100122	-	SBNO2
chr11	6165182	6165182	-	3.52346e-24	4.32858e-21	24.0194	26375	NM_001004052	-	OR52B2
chr9	135680940	135680940	-	5.38779e-24	6.56314e-21	-15.3124	73259	NM_152572	-	AK8
chr16	678844	678844	-	6.43993e-24	7.83013e-21	15.8991	-2168	NM_053284	+	WFIKKN1
chr6	18373071	18373071	+	6.85437e-24	8.32626e-21	18.5865	-14510	NM_182757	+	RNF144B
chr15	76639755	76639755	+	7.43257e-24	9.01179e-21	15.3223	10610	NM_145805	+	ISL2
chr21	9825780	9825780	-	8.43939e-24	1.0204e-20	-30.842	-52	NR_037421	+	MIR3648-1
chr2	241401565	241401565	+	9.28834e-24	1.11992e-20	-15.4736	-5449	NR_024014	-	PP14571
chr10	29431708	29431708	+	1.08593e-23	1.30209e-20	-15.8733	-146282	NM_032517	+	LYZL1
chr1	233264900	233264900	-	1.10714e-23	1.32631e-20	-15.3161	166560	NM_014801	-	PCNX2
chr10	126747232	126747232	-	1.24561e-23	1.48944e-20	-15.2124	-25794	NR_036178	-	MIR4296
chr10	79472966	79472966	-	1.33736e-23	1.59622e-20	-17.1289	-75390	NM_001271520	-	KCNMA1
chr7	4214976	4214976	+	1.42708e-23	1.70019e-20	23.3415	45661	NM_001079653	+	SDK1
chr17	77151014	77151014	+	1.49194e-23	1.77421e-20	15.348	79997	NM_001042573	+	ENGASE
chr2	235961525	235961525	-	1.49998e-23	1.78215e-20	-15.6122	100899	NM_014521	+	SH3BP4
chr14	104003095	104003095	-	1.59153e-23	1.88851e-20	17.5171	7588	NM_152307	+	TRMT61A
chr21	9826367	9826367	+	1.62528e-23	1.92399e-20	15.386	166	NR_037458	+	MIR3687-1
chr6	28852949	28852949	+	1.66704e-23	1.96805e-20	15.1729	-21496	NR_033379	-	LINC01623
chr12	15496733	15496733	+	1.69786e-23	2.00262e-20	17.0705	21544	NM_002848	+	PTPRO
chr6	137756994	137756994	-	1.78154e-23	2.09373e-20	-17.221	58538	NM_175747	-	OLIG3
chr1	224288575	224288575	+	2.43408e-23	2.84519e-20	-17.7175	-13214	NM_001136115	+	FBXO28
chr11	92622011	92622011	+	2.50329e-23	2.92347e-20	17.7421	-80778	NM_005959	+	MTNR1B
chr2	11913438	11913438	+	2.75596e-23	3.21278e-20	-18.3322	26718	NM_145693	+	LPIN1
chr14	84865823	84865823	+	2.8141e-23	3.27176e-20	19.3488	-994400	NR_102737	+	LINC00911
chr14	23278882	23278882	+	2.87921e-23	3.34447e-20	17.1643	6220	NR_040448	-	SLC7A7
chr7	201061	201061	-	2.99522e-23	3.47302e-20	24.5315	8094	NM_020223	+	FAM20C
chr21	46899857	46899857	+	3.23944e-23	3.74286e-20	-27.1374	24435	NM_030582	+	COL18A1
chr2	189049364	189049364	-	3.31022e-23	3.81786e-20	-16.6008	-107032	NM_001252669	+	GULP1
chr19	17188323	17188323	+	3.5819e-23	4.12025e-20	-27.2994	1734	NM_004145	+	MYO9B
chr1	33235625	33235625	+	3.82837e-23	4.39987e-20	16.5572	4392	NM_001198972	+	KIAA1522
chr12	118312898	118312898	+	4.09665e-23	4.69989e-20	24.7345	93131	NM_173598	-	KSR2
chr8	142455404	142455404	-	4.2855e-23	4.90357e-20	19.5622	23399	NM_032611	+	PTP4A3
chr19	36800758	36800758	+	4.59657e-23	5.25028e-20	23.9675	-1487	NR_029389	+	LOC100134317
chr6	159250171	159250171	-	4.62854e-23	5.28215e-20	19.8205	-9716	NM_001111077	-	EZR
chr17	1508521	1508521	+	5.13057e-23	5.83971e-20	-20.0707	23610	NM_152346	-	SLC43A2
chr6	64733762	64733762	-	5.17442e-23	5.88448e-20	-20.4575	377333	NM_015153	+	PHF3
chr3	14313343	14313343	-	5.29459e-23	6.01588e-20	23.584	93117	NM_014463	+	LSM3
chr13	114639292	114639292	-	5.54175e-23	6.28798e-20	15.4184	-7329	NR_047495	-	LINC00565
chr18	14393507	14393507	+	5.54374e-23	6.28798e-20	24.7683	56087	NR_026756	+	CYP4F35P
chr21	9825779	9825779	+	5.84624e-23	6.61379e-20	-19.4834	-53	NR_037421	+	MIR3648-1
chr7	56436803	56436803	+	6.35267e-23	7.18048e-20	-23.4948	79266	NR_029420	-	LOC650226
chr7	16626179	16626179	+	7.33698e-23	8.25717e-20	18.6934	59264	NM_020319	-	ANKMY2
chr17	10236464	10236464	+	8.86323e-23	9.94902e-20	-16.9136	39859	NM_003802	-	MYH13
chr13	112291796	112291796	+	9.20776e-23	1.03091e-19	17.7532	318783	NM_152324	+	TEX29
chr12	127693348	127693348	-	9.62827e-23	1.07521e-19	15.8281	-334113	NR_033970	-	LINC02372
chr12	6803739	6803739	-	1.101e-22	1.22321e-19	-20.9009	-5002	NM_001039920	-	ZNF384
chr20	25965897	25965897	+	1.27375e-22	1.41153e-19	15.3263	-24538	NR_004846	+	LOC100134868
chr6	143312217	143312217	+	1.28132e-22	1.4187e-19	-16.0546	-45880	NM_006734	-	HIVEP2
chr9	99463540	99463540	-	1.41354e-22	1.55583e-19	16.6189	-24563	NR_026792	+	LOC441455
chr10	43825462	43825462	+	1.81564e-22	1.97833e-19	-15.0411	-41630	NM_001184963	+	FXYD4
chr3	195489910	195489910	-	2.05136e-22	2.22957e-19	20.3561	38814	NM_001098516	+	MUC20
chr1	213590504	213590504	-	2.11803e-22	2.29627e-19	15.3843	365918	NM_012424	+	RPS6KC1
chr11	66062022	66062022	+	2.3329e-22	2.52501e-19	16.8236	2651	NM_153266	+	TMEM151A
chr12	133098679	133098679	+	3.48528e-22	3.73808e-19	-15.2481	31524	NM_001142641	+	FBRSL1
chr1	242853018	242853018	-	3.48454e-22	3.73808e-19	-15.3062	-165021	NM_152666	-	PLD5
chr7	57080993	57080993	+	3.51265e-22	3.76433e-19	16.5739	-57423	NR_036270	-	MIR4283-2
chr2	36836143	36836143	+	3.55579e-22	3.80743e-19	-18.1294	-10812	NM_001042548	-	FEZ2
chr19	21513408	21513408	-	3.64365e-22	3.8951e-19	22.7599	-1197	NM_021269	-	ZNF708
chr19	7761025	7761025	+	4.06268e-22	4.33236e-19	15.4278	3341	NM_001207019	-	FCER2
chr13	29898306	29898306	-	4.19421e-22	4.4653e-19	-15.7298	-104471	NM_015233	+	MTUS2
chr5	172051980	172051980	-	5.30715e-22	5.618e-19	-19.9618	-16296	NM_001142651	+	NEURL1B
chr16	84469996	84469996	-	5.56707e-22	5.87879e-19	-17.799	67865	NM_014861	+	ATP2C2
chr18	77370023	77370023	-	5.72621e-22	6.04194e-19	-16.2974	-69778	NM_048368	+	CTDP1
chr2	132233608	132233608	-	5.88301e-22	6.20235e-19	-36.2313	30	NM_080386	+	TUBA3D
chr1	2938266	2938266	-	5.96114e-22	6.27964e-19	-16.9321	222	NM_080431	+	ACTRT2
chr3	195486590	195486590	+	7.48214e-22	7.83117e-19	-17.5598	35494	NM_001098516	+	MUC20
chr4	39171735	39171735	+	8.19595e-22	8.56449e-19	16.2114	-12289	NM_025132	+	WDR19
chr16	30747192	30747192	-	8.60828e-22	8.98815e-19	-16.8327	-4320	NM_001256829	+	TMEM265
chr10	431970	431970	+	9.88704e-22	1.02821e-18	-16.3714	206038	NM_001202468	+	ZMYND11
chr4	6891010	6891010	+	1.08707e-21	1.1287e-18	15.6975	-20161	NM_001113361	+	TBC1D14
chr8	53486370	53486370	-	1.10504e-21	1.14644e-18	-28.5392	-8350	NM_207413	-	ALKAL1
chr10	135232934	135232934	+	1.18394e-21	1.22635e-18	15.9852	5188	NM_001012508	-	SPRN
chr10	66865868	66865868	+	1.29785e-21	1.34219e-18	16.123	280585	NR_001446	+	ANXA2P3
chr17	78935198	78935198	-	1.34828e-21	1.39213e-18	-18.3321	-30443	NM_024591	+	CHMP6
chr10	134718559	134718559	+	1.355e-21	1.39797e-18	-22.2893	37531	NM_001200049	-	CFAP46
chr10	3983553	3983553	-	1.4877e-21	1.53123e-18	-15.7942	-156081	NR_027653	-	KLF6
chr8	144917880	144917880	-	1.68152e-21	1.72662e-18	17.3557	5267	NM_178564	-	NRBP2
chr21	33240550	33240550	-	1.95783e-21	2.00087e-18	-31.5939	-5078	NM_014586	+	HUNK
chr5	2049047	2049047	-	2.46839e-21	2.49715e-18	-16.6206	-166168	NM_016358	-	IRX4
chr1	19181014	19181014	+	2.57744e-21	2.60342e-18	-19.9309	5142	NM_152232	-	TAS1R2
chr9	11618114	11618114	+	2.83167e-21	2.84915e-18	-22.3025	-1005392	NM_002839	-	PTPRD
chr6	128928215	128928215	-	2.92398e-21	2.93749e-18	-17.6274	-86346	NM_001135648	-	PTPRK
chr6	158856576	158856576	+	3.66743e-21	3.66738e-18	-25.0295	-100892	NM_020823	+	TMEM181
chr2	152152601	152152601	-	3.82673e-21	3.82375e-18	-15.3165	-6172	NM_004688	-	NMI
chr17	17389880	17389880	+	4.03703e-21	4.03078e-18	-19.3502	9582	NM_018019	+	MED9
chr2	242955426	242955426	-	4.6918e-21	4.66663e-18	18.2895	-75418	NR_024437	+	LINC01881
chr9	81805629	81805629	-	7.08952e-21	6.97155e-18	-20.6222	-381249	NM_007005	+	TLE4
chr8	142592873	142592873	-	7.67094e-21	7.52055e-18	16.2784	-75544	NR_102364	-	MROH5
chr14	55923333	55923333	+	7.84485e-21	7.6737e-18	17.4563	-16071	NM_199047	-	TBPL2
chr9	73040200	73040200	-	8.72966e-21	8.50085e-18	-15.2785	-10628	NM_001206	-	KLF9
chr16	27238034	27238034	+	9.50363e-21	9.24071e-18	15.5417	22740	NM_001145348	+	KDM8
chr2	2633509	2633509	-	1.03564e-20	1.00175e-17	-15.3257	-298465	NM_015025	-	MYT1L
chr12	130624021	130624021	+	1.06737e-20	1.03014e-17	16.4279	22203	NR_033834	-	FZD10-AS1
chr2	2532424	2532424	-	1.3682e-20	1.30883e-17	19.2181	-197380	NM_015025	-	MYT1L
chr10	29780292	29780292	-	1.40421e-20	1.34229e-17	-16.3322	53735	NR_030335	-	MIR604
chr16	88914532	88914532	+	1.48465e-20	1.41399e-17	-21.9515	8843	NM_000512	-	GALNS
chr16	89050536	89050536	+	1.51618e-20	1.44295e-17	19.5538	-7033	NM_005187	-	CBFA2T3
chr2	161305727	161305727	+	1.63596e-20	1.55354e-17	17.0421	-41335	NR_039946	-	MIR4785
chr16	1555680	1555680	-	2.09426e-20	1.97578e-17	-21.5707	12330	NM_016111	+	TELO2
chr17	77154615	77154615	+	2.10921e-20	1.98557e-17	-27.0415	83598	NM_001042573	+	ENGASE
chr21	9826027	9826027	+	2.219e-20	2.0844e-17	-24.0208	-176	NR_037458	+	MIR3687-1
chr4	190600744	190600744	+	2.26654e-20	2.12751e-17	15.6298	-261230	NM_004477	+	FRG1
chr18	59635131	59635131	+	2.45793e-20	2.30369e-17	-15.0787	-74828	NM_173557	-	RNF152
chr16	11550979	11550979	+	2.54511e-20	2.38212e-17	-16.727	111670	NM_152308	+	RMI2
chr18	77145356	77145356	+	2.73319e-20	2.55081e-17	-17.5444	-10416	NM_172390	+	NFATC1
chr3	42812638	42812638	+	2.87405e-20	2.67843e-17	-17.5582	2108	NM_144719	-	CCDC13
chr2	242891582	242891582	+	3.67593e-20	3.40137e-17	17.2038	79698	NM_173821	+	RTP5
chr7	158855827	158855827	+	3.69296e-20	3.4147e-17	20.8518	54784	NR_024394	+	LINC00689
chr10	134111482	134111482	-	4.03199e-20	3.71498e-17	16.2341	9996	NM_173575	-	STK32C
chr10	62492036	62492036	+	4.43839e-20	4.075e-17	24.6077	1249	NM_001204403	-	ANK3
chr19	19035369	19035369	+	4.77467e-20	4.3622e-17	-27.3529	4887	NM_019070	+	DDX49
chr5	179741059	179741059	+	4.77185e-20	4.3622e-17	15.9708	-21989	NM_139068	-	MAPK9
chr7	964130	964130	-	4.8013e-20	4.38037e-17	-27.3512	30160	NM_006869	-	ADAP1
chr1	170135670	170135670	-	4.86574e-20	4.43605e-17	15.4315	-15068	NR_036064	-	MIR3119-1
chr13	104375852	104375852	-	5.18034e-20	4.71627e-17	-17.2275	-441005	NR_049840	-	MIR548AS
chr1	156186554	156186554	+	6.1542e-20	5.56781e-17	16.5456	3777	NM_001199661	+	PMF1-BGLAP
chr15	41547939	41547939	-	6.4461e-20	5.81976e-17	19.9141	24504	NM_007236	+	CHP1
chr6	109276552	109276552	+	7.42912e-20	6.67484e-17	19.8386	53640	NM_001199934	-	SESN1
chr16	81599604	81599604	+	9.60571e-20	8.54195e-17	15.4061	70652	NM_030629	+	CMIP
chr16	87864474	87864474	+	1.00244e-19	8.88999e-17	15.2335	38627	NM_003486	-	SLC7A5
chr4	1524662	1524662	-	1.03111e-19	9.1194e-17	-21.3429	139324	NM_175918	+	CRIPAK
chr2	16089457	16089457	-	1.05368e-19	9.30634e-17	-16.5011	-7613	NR_026766	-	MYCNOS
chr12	127962865	127962865	+	1.06258e-19	9.37856e-17	16.1388	-403297	NR_033987	+	LINC02393
chr3	194057636	194057636	-	1.15557e-19	1.01786e-16	22.9952	14422	NM_001080513	-	CPN2
chr17	2332778	2332778	-	1.2158e-19	1.06874e-16	-16.2511	-14049	NR_028335	-	LOC284009
chr6	5152787	5152787	-	1.24539e-19	1.09401e-16	-16.4126	-4232	NR_037462	-	MIR3691
chr7	28972094	28972094	-	1.36191e-19	1.18834e-16	-16.5245	25936	NM_014817	-	TRIL
chr6	106710431	106710431	-	1.44917e-19	1.25942e-16	-17.8178	63265	NM_004849	-	ATG5
chr2	7260887	7260887	-	2.1222e-19	1.8224e-16	23.9795	-202075	NR_033997	-	RNF144A-AS1
chr5	117300006	117300006	+	2.27473e-19	1.94953e-16	-22.4824	548800	NR_046089	+	LINC00992
chr14	92044409	92044409	-	2.37786e-19	2.0339e-16	15.6578	-67766	NM_032560	-	PPP4R3A
chr20	23015091	23015091	+	2.3882e-19	2.0414e-16	19.2023	-966	NM_001052	+	SSTR4
chr19	3659873	3659873	-	2.50131e-19	2.13108e-16	-19.6608	-33061	NM_021231	-	CACTIN
chr17	79655982	79655982	-	2.66743e-19	2.26372e-16	-19.622	5022	NM_004712	+	HGS
chr19	21135489	21135489	-	2.81591e-19	2.38351e-16	-16.1551	29432	NM_003429	+	ZNF85
chr10	135429336	135429336	+	3.08381e-19	2.60519e-16	-22.4607	10964	NM_001080998	-	FRG2B
chr13	37679730	37679730	-	3.26092e-19	2.74589e-16	-18.3666	72	NM_145203	-	CSNK1A1L
chr1	177933443	177933443	-	3.30282e-19	2.77758e-16	-15.3509	5608	NM_033127	-	SEC16B
chr11	268220	268220	-	3.34017e-19	2.80537e-16	-18.1747	-10350	NM_001276700	+	NLRP6
chr17	76926545	76926545	-	3.45843e-19	2.89908e-16	-16.022	-5074	NM_003255	-	TIMP2
chr5	2806622	2806622	-	3.93647e-19	3.29131e-16	15.2686	54362	NM_178569	+	C5orf38
chr14	59597407	59597407	+	3.96736e-19	3.31288e-16	15.9405	-57974	NM_001270520	+	DAAM1
chr1	34455486	34455486	+	4.79016e-19	3.96685e-16	-23.867	120931	NR_038372	+	CSMD2-AS1
chr4	176013330	176013330	-	5.04841e-19	4.17539e-16	-18.7101	173823	NM_001278127	+	ADAM29
chr15	22546295	22546295	+	5.06548e-19	4.1842e-16	-16.4142	-270	NR_033735	+	REREP3
chr4	901673	901673	-	5.12037e-19	4.22685e-16	-25.4602	24502	NM_005255	-	GAK
chr1	50798537	50798537	+	5.36553e-19	4.40964e-16	31.5745	90583	NM_032110	-	DMRTA2
chr12	34364518	34364518	-	5.84377e-19	4.78455e-16	-21.245	189304	NM_032834	+	ALG10
chr1	18475523	18475523	-	6.90938e-19	5.61812e-16	18.2836	41285	NM_032880	+	IGSF21
chr3	75718133	75718133	+	7.73705e-19	6.24041e-16	-15.8546	-3299	NR_040005	+	LINC00960
chr2	10513221	10513221	-	7.82688e-19	6.30504e-16	17.0462	4333	NM_001258359	+	HPCAL1
chr20	59897400	59897400	-	9.29914e-19	7.42666e-16	-29.0807	69920	NM_001794	+	CDH4
chr2	239502025	239502025	+	1.0756e-18	8.55861e-16	-20.0777	-37886	NR_037809	-	LINC01107
chr4	1763060	1763060	+	1.08537e-18	8.621e-16	-19.8463	-31979	NM_000142	+	FGFR3
chr10	7907572	7907572	-	1.29037e-18	1.01681e-15	-17.1938	47107	NM_031923	+	TAF3
chr19	690926	690926	+	1.30053e-18	1.02419e-15	21.9137	4536	NM_214710	-	PRSS57
chr5	78612825	78612825	-	1.38879e-18	1.09238e-15	-16.0534	80902	NM_152405	+	JMY
chr12	132325376	132325376	+	1.53379e-18	1.20135e-15	-16.7682	12437	NM_016155	+	MMP17
chr16	88880036	88880036	-	1.55025e-18	1.21351e-15	15.7186	-1695	NM_001030018	-	APRT
chr17	74874949	74874949	+	1.70219e-18	1.33005e-15	-22.7692	6222	NM_198955	+	MGAT5B
chr17	929624	929624	+	1.71884e-18	1.34225e-15	-20.5432	-3826	NR_036148	-	MIR3183
chr5	19654864	19654864	-	1.89204e-18	1.46781e-15	17.0007	333490	NM_004934	-	CDH18
chr15	27138947	27138947	+	1.95602e-18	1.51473e-15	15.1245	26676	NM_001165037	+	GABRA5
chr19	36800721	36800721	+	2.17533e-18	1.68057e-15	22.5312	-1524	NR_029389	+	LOC100134317
chr16	1295104	1295104	-	2.37866e-18	1.82896e-15	16.3099	4428	NM_003294	+	TPSAB1
chr19	8326944	8326944	-	2.43636e-18	1.87001e-15	-15.1874	46297	NM_001165895	-	CD320
chr7	16626207	16626207	+	2.69603e-18	2.06081e-15	16.6161	59236	NM_020319	-	ANKMY2
chr15	72979715	72979715	+	2.78293e-18	2.12473e-15	-18.5676	1197	NR_045565	+	BBS4
chr4	133021222	133021222	+	3.22553e-18	2.44686e-15	18.3353	-1049248	NM_032961	+	PCDH10
chr2	241533110	241533110	+	3.61349e-18	2.72843e-15	-16.0488	6979	NM_023083	+	CAPN10
chr9	139804273	139804273	+	3.62245e-18	2.73361e-15	20.9436	23090	NR_039697	+	MIR4479
chr19	5687505	5687505	+	3.63941e-18	2.74164e-15	16.2227	-2767	NM_033643	+	RPL36
chr15	22546286	22546286	+	3.8464e-18	2.88754e-15	-15.5785	-279	NR_033735	+	REREP3
chr16	28098027	28098027	-	4.15284e-18	3.11298e-15	16.8969	-23198	NM_001109763	-	GSG1L
chr3	128395694	128395694	+	4.41737e-18	3.29148e-15	19.0371	-25976	NM_002950	-	RPN1
chr19	36800745	36800745	+	4.45177e-18	3.31401e-15	21.9483	-1500	NR_029389	+	LOC100134317
chr4	182233828	182233828	+	4.45269e-18	3.31401e-15	17.0701	-153527	NR_033918	-	LINC00290
chr2	20415565	20415565	+	4.74845e-18	3.52807e-15	-20.3245	9363	NM_002997	-	SDC1
chr12	71560109	71560109	-	5.539e-18	4.0944e-15	17.1815	-8331	NM_004616	-	TSPAN8
chr19	19654189	19654189	-	5.54941e-18	4.09977e-15	20.5828	5117	NM_153221	+	CILP2
chr5	85762847	85762847	-	6.41955e-18	4.6999e-15	-15.0764	-150937	NM_001867	+	COX7C
chr7	158857101	158857101	-	7.806e-18	5.66712e-15	19.7382	56058	NR_024394	+	LINC00689
chr11	710558	710558	-	8.30202e-18	6.0138e-15	15.2027	4440	NM_022772	+	EPS8L2
chr19	2436886	2436886	+	8.38006e-18	6.06696e-15	-21.0376	-9012	NM_012458	-	TIMM13
chr22	49432089	49432089	-	8.61181e-18	6.22435e-15	-15.3627	169509	NR_038944	+	LINC01310
chr11	64098656	64098656	-	1.13618e-17	8.13514e-15	-33.3438	-9034	NM_032251	+	CCDC88B
chr18	77140246	77140246	-	1.16348e-17	8.31687e-15	16.483	-15526	NM_172390	+	NFATC1
chr4	188957902	188957902	+	1.17264e-17	8.37315e-15	18.0559	40979	NM_174900	+	ZFP42
chr1	201222857	201222857	-	1.34781e-17	9.55051e-15	17.462	-29723	NM_000299	+	PKP1
chr1	174680735	174680735	+	1.53574e-17	1.08232e-14	-23.5012	-88300	NM_001243765	+	RABGAP1L
chr19	36800751	36800751	+	1.54499e-17	1.08826e-14	22.1242	-1494	NR_029389	+	LOC100134317
chr11	68851547	68851547	-	1.58652e-17	1.1157e-14	17.454	35199	NM_139075	+	TPCN2
chr8	15863178	15863178	+	1.63845e-17	1.15035e-14	-22.9818	187123	NM_138715	-	MSR1
chr7	5387540	5387540	+	1.71783e-17	1.20234e-14	-16.8355	64981	NM_001040661	+	SLC29A4
chr16	89649634	89649634	+	1.79186e-17	1.25063e-14	20.8985	7460	NM_153636	+	CPNE7
chr9	786494	786494	+	1.8422e-17	1.28439e-14	19.5059	-55196	NM_021951	+	DMRT1
chr6	2940741	2940741	-	1.85241e-17	1.29012e-14	18.6055	21664	NM_001271825	-	SERPINB6
chr4	188957903	188957903	-	1.88437e-17	1.31098e-14	20.4508	40980	NM_174900	+	ZFP42
chr22	43027355	43027355	+	2.05896e-17	1.42786e-14	16.969	9253	NM_001165877	-	ATP5L2
chr16	87200284	87200284	+	2.14167e-17	1.48206e-14	-20.7268	150743	NM_001195125	-	C16orf95
chr11	133703081	133703081	+	2.21488e-17	1.53028e-14	-26.6625	12312	NM_174927	-	SPATA19
chr19	17611260	17611260	+	2.21866e-17	1.53208e-14	17.1379	-11172	NM_012088	+	PGLS
chr14	84865824	84865824	-	2.22725e-17	1.5372e-14	18.4194	-994399	NR_102737	+	LINC00911
chr16	86741288	86741288	+	2.62348e-17	1.80016e-14	15.3867	129175	NM_005250	+	FOXL1
chr9	136766379	136766379	+	2.80364e-17	1.91872e-14	-19.4669	91068	NM_001134398	-	VAV2
chr6	160153592	160153592	+	2.90747e-17	1.98769e-14	15.1924	5062	NM_152857	+	WTAP
chr19	5413882	5413882	+	3.07044e-17	2.09361e-14	-17.6357	-41544	NM_181710	+	ZNRF4
chr10	123461655	123461655	-	3.13272e-17	2.13272e-14	15.5447	-103684	NR_073009	-	FGFR2
chr9	81805628	81805628	+	3.2339e-17	2.19929e-14	-24.6827	-381250	NM_007005	+	TLE4
chr19	4012450	4012450	+	3.28483e-17	2.23043e-14	16.9905	4703	NM_015897	+	PIAS4
chr6	126964675	126964675	-	3.49808e-17	2.36782e-14	-16.559	303424	NM_001012507	+	CENPW
chr7	1584079	1584079	-	3.55751e-17	2.40554e-14	15.1107	11988	NM_001097620	-	TMEM184A
chr19	55016670	55016670	-	3.60893e-17	2.43778e-14	19.0842	2659	NM_021270	+	LAIR2
chr11	68866746	68866746	-	3.91836e-17	2.62634e-14	19.0979	50398	NM_139075	+	TPCN2
chr10	7575264	7575264	+	4.18398e-17	2.79861e-14	-16.9468	86373	NM_032817	-	ITIH5
chr5	1835420	1835420	+	4.24919e-17	2.84077e-14	-29.774	33926	NM_004553	+	NDUFS6
chr7	2902901	2902901	+	4.5233e-17	3.01627e-14	18.7116	-18943	NM_007353	-	GNA12
chr3	37572578	37572578	+	4.77753e-17	3.17278e-14	-17.5989	78767	NM_002207	+	ITGA9
chr1	8223589	8223589	-	5.18141e-17	3.42701e-14	21.5822	-137197	NM_018948	-	ERRFI1
chr11	134632477	134632477	+	5.33877e-17	3.5275e-14	16.3343	326103	NR_033852	+	LOC283177
chr21	43704650	43704650	+	5.52945e-17	3.64979e-14	15.636	31057	NM_003226	-	TFF3
chr10	55962437	55962437	+	6.418e-17	4.21277e-14	-21.5698	598615	NM_001142771	-	PCDH15
chr10	134114985	134114985	+	6.42756e-17	4.21692e-14	19.3605	6493	NM_173575	-	STK32C
chr13	102580302	102580302	-	6.87448e-17	4.50105e-14	22.4065	-11308	NM_004115	-	FGF14
chr19	7549386	7549386	+	6.91304e-17	4.52174e-14	19.9375	4539	NM_080662	-	PEX11G
chr11	705296	705296	+	8.10074e-17	5.24586e-14	18.59	-824	NM_022772	+	EPS8L2
chr1	8224662	8224662	+	8.43308e-17	5.45022e-14	17.2626	-138270	NM_018948	-	ERRFI1
chr19	54151312	54151312	-	8.88274e-17	5.72377e-14	-25.5608	16004	NM_001012728	+	DPRX
chr2	7260877	7260877	-	9.86737e-17	6.33003e-14	-24.1442	-202065	NR_033997	-	RNF144A-AS1
chr2	121379348	121379348	+	9.96483e-17	6.38624e-14	19.682	-155424	NR_027181	-	LINC01101
chr20	61164155	61164155	+	1.14348e-16	7.28522e-14	-21.5519	2038	NR_029676	+	MIR133A2
chr7	33933853	33933853	+	1.17706e-16	7.49188e-14	-24.8046	-10670	NM_133468	+	BMPER
chr11	99854734	99854734	+	1.41457e-16	8.94234e-14	-17.163	427860	NM_175566	+	CNTN5
chr3	132115351	132115351	-	1.42947e-16	9.03214e-14	-15.0775	-21202	NM_015268	+	DNAJC13
chr10	134778467	134778467	+	1.61013e-16	1.01245e-13	-25.2685	-571	NR_046231	+	LINC01168
chr14	105344293	105344293	+	1.61661e-16	1.01554e-13	20.3593	12645	NM_015005	+	CEP170B
chr14	105729990	105729990	+	1.70224e-16	1.06727e-13	-15.543	-14250	NM_001242789	-	BRF1
chr2	3773489	3773489	-	1.7688e-16	1.10687e-13	-19.4293	67705	NM_018436	+	ALLC
chr12	21830246	21830246	+	1.98479e-16	1.23313e-13	-17.7531	-19458	NM_002300	-	LDHB
chr16	90148955	90148955	-	2.29976e-16	1.41664e-13	-15.7273	-6618	NM_001098173	-	PRDM7
chr7	105579780	105579780	+	2.50273e-16	1.53731e-13	-19.5529	-23877	NM_152750	+	CDHR3
chr15	31188179	31188179	+	2.55338e-16	1.56693e-13	-18.5608	-7876	NM_001146095	+	FAN1
chr7	63560448	63560448	+	2.67706e-16	1.63974e-13	-20.3569	54629	NM_001159522	+	ZNF727
chr19	645000	645000	-	2.84999e-16	1.74075e-13	16.36	5076	NM_020637	+	FGF22
chr15	70794937	70794937	-	3.02689e-16	1.84102e-13	-16.0774	199684	NM_001008224	-	UACA
chr6	35260503	35260503	+	3.05198e-16	1.85454e-13	16.5927	-5092	NM_022047	+	DEF6
chr7	138164713	138164713	-	3.43045e-16	2.0729e-13	-19.0146	19636	NM_003852	+	TRIM24
chr16	87031116	87031116	-	3.5099e-16	2.11894e-13	-19.6129	319911	NM_001195125	-	C16orf95
chr14	100644480	100644480	+	4.00893e-16	2.4057e-13	-19.2401	-18469	NM_206918	-	DEGS2
chr17	10019798	10019798	-	4.08982e-16	2.45084e-13	29.1049	-79735	NM_201432	-	GAS7
chr19	54291291	54291291	-	4.29625e-16	2.5651e-13	-32.849	149	NR_029865	+	MIR372
chr15	40817480	40817480	-	4.51828e-16	2.6878e-13	16.8779	7270	NR_002208	-	MRPL42P5
chr22	49577871	49577871	+	4.71654e-16	2.79806e-13	-16.0414	315291	NR_038944	+	LINC01310
chr11	1241824	1241824	-	5.00243e-16	2.95175e-13	-17.078	-2471	NM_002458	+	MUC5B
chr7	2827023	2827023	+	5.1161e-16	3.01447e-13	-15.5518	56937	NM_007353	-	GNA12
chr2	39812572	39812572	+	5.70166e-16	3.33533e-13	-17.2323	-80066	NM_001167959	+	TMEM178A
chr7	100832330	100832330	+	6.28334e-16	3.65914e-13	-18.0743	-8774	NM_198571	-	NAT16
chr4	65506376	65506376	+	6.98101e-16	4.03652e-13	17.9697	-231199	NM_001010874	-	TECRL
chr15	77851534	77851534	+	7.89296e-16	4.53561e-13	-15.3854	73176	NM_032808	-	LINGO1
chr12	34456594	34456594	-	9.62762e-16	5.4696e-13	-15.5559	281380	NM_032834	+	ALG10
chr2	26761219	26761219	-	9.92474e-16	5.62121e-13	-23.9149	20348	NM_194248	-	OTOF
chr17	744735	744735	-	1.00087e-15	5.66385e-13	-18.3434	22617	NM_001205319	-	NXN
chr4	2397437	2397437	-	1.10058e-15	6.20109e-13	17.7751	22934	NM_001172658	-	ZFYVE28
chr16	84975259	84975259	+	1.18296e-15	6.61659e-13	18.6878	69883	NM_017740	-	ZDHHC7
chr7	155341811	155341811	-	1.20585e-15	6.74172e-13	16.3478	-15273	NM_001103176	-	CNPY1
chr6	92272323	92272323	+	1.21915e-15	6.81017e-13	-19.9355	40947	NR_039786	+	MIR4643
chr10	70038808	70038808	+	1.31765e-15	7.33208e-13	23.1495	-46939	NM_145178	-	ATOH7
chr7	149462615	149462615	+	1.35224e-15	7.50848e-13	-30.1447	7681	NM_207336	-	ZNF467
chr13	114112000	114112000	+	1.35583e-15	7.52521e-13	-16.0214	-4162	NM_138430	-	ADPRHL1
chr9	136100897	136100897	+	1.36308e-15	7.55903e-13	17.8674	-16270	NM_014581	-	OBP2B
chr17	48042262	48042262	+	1.38882e-15	7.68864e-13	15.0249	-4300	NM_138281	+	DLX4
chr7	155286720	155286720	+	1.38861e-15	7.68864e-13	-16.2857	35898	NM_001427	+	EN2
chr20	25965939	25965939	+	1.4072e-15	7.77714e-13	15.8435	-24496	NR_004846	+	LOC100134868
chr2	191236440	191236440	+	1.4476e-15	7.98348e-13	15.3269	28246	NM_002194	+	INPP1
chr1	1522793	1522793	+	1.45042e-15	7.99563e-13	15.4067	-12532	NM_014188	-	SSU72
chr22	31740949	31740949	-	1.4668e-15	8.07909e-13	-16.0312	1301	NM_014323	-	PATZ1
chr22	31580347	31580347	-	1.49457e-15	8.22164e-13	-29.7408	24211	NM_152267	+	RNF185
chr10	32789152	32789152	+	1.49646e-15	8.22854e-13	-20.6948	54113	NM_145023	+	CCDC7
chr11	60701986	60701986	+	1.70349e-15	9.31967e-13	15.6555	10075	NM_178031	+	TMEM132A
chr1	148930937	148930937	-	1.73333e-15	9.47096e-13	-28.0629	534	NR_027354	+	LOC645166
chr3	72032347	72032347	+	1.86493e-15	1.01602e-12	25.395	-168061	NR_038221	+	LINC00870
chr5	179859414	179859414	+	2.06807e-15	1.12012e-12	16.3886	-62003	NM_015455	+	CNOT6
chr7	65939450	65939450	+	2.12254e-15	1.14865e-12	-15.892	-74056	NR_026873	-	LINC00174
chr16	89313159	89313159	+	2.20808e-15	1.18951e-12	-21.1003	29050	NM_182531	+	ZNF778
chr17	10019797	10019797	+	2.21542e-15	1.19248e-12	27.1125	-79734	NM_201432	-	GAS7
chr1	3076773	3076773	+	2.22321e-15	1.19618e-12	-16.0004	32236	NR_036215	+	MIR4251
chr1	4687873	4687873	+	2.29465e-15	1.23309e-12	19.5938	-27232	NM_018836	+	AJAP1
chr5	164361751	164361751	+	2.37568e-15	1.27505e-12	15.7048	1429219	NM_013283	+	MAT2B
chr22	42705091	42705091	+	2.50118e-15	1.33799e-12	29.044	39334	NR_036498	+	OGFRP1
chr5	177969495	177969495	-	2.60231e-15	1.38924e-12	-28.6419	48062	NM_173465	-	COL23A1
chr20	60975510	60975510	-	2.6525e-15	1.4125e-12	17.8303	6830	NM_031215	-	CABLES2
chr18	7014008	7014008	+	2.68785e-15	1.42903e-12	-19.3612	-84141	NR_034100	-	LINC00668
chr16	558258	558258	+	3.0401e-15	1.60712e-12	-15.8609	19150	NR_024121	-	LINC00235
chr21	46854866	46854866	-	3.0954e-15	1.63502e-12	-15.6286	-9882	NR_027498	-	COL18A1-AS1
chr1	3556426	3556426	-	3.10129e-15	1.63747e-12	-21.3344	10246	NM_017818	-	WRAP73
chr20	61870459	61870459	+	3.19731e-15	1.68611e-12	-22.0033	330	NR_036163	+	MIR3196
chr14	106330117	106330117	-	3.76376e-15	1.95551e-12	-20.0026	-53721	NR_026800	+	FAM30A
chr1	154218114	154218114	+	3.85593e-15	2.0018e-12	-22.803	24791	NM_014847	+	UBAP2L
chr22	41452301	41452301	-	3.88222e-15	2.01464e-12	21.8849	-36216	NR_031694	+	MIR1281
chr4	7710204	7710204	+	4.2707e-15	2.20568e-12	-16.9085	-45613	NR_026892	+	AFAP1-AS1
chr1	6337602	6337602	-	4.62656e-15	2.37908e-12	-15.8151	-16568	NM_207370	-	GPR153
chr7	1978904	1978904	-	5.15218e-15	2.64102e-12	-25.1112	-95016	NR_039799	-	MIR4655
chr1	9384971	9384971	-	5.21161e-15	2.66623e-12	-16.246	32032	NM_025106	+	SPSB1
chr12	48981306	48981306	-	5.45954e-15	2.77995e-12	-15.1837	-17478	NM_002289	-	LALBA
chr1	3416388	3416388	-	5.6021e-15	2.8428e-12	-18.0881	45243	NM_014448	+	ARHGEF16
chr1	210575777	210575777	-	5.64387e-15	2.85926e-12	-17.0389	73139	NM_001170580	+	HHAT
chr7	1775095	1775095	+	7.13643e-15	3.5668e-12	-18.7923	26299	NM_001128636	+	ELFN1
chr12	62404846	62404846	+	7.20143e-15	3.59791e-12	-20.2168	181775	NM_178539	-	FAM19A2
chr10	135061113	135061113	-	7.66593e-15	3.81241e-12	15.1762	12	NR_030170	-	MIR202
chr22	45021210	45021210	+	7.96031e-15	3.93624e-12	-15.5376	90	NR_044991	-	LINC00229
chr1	226057690	226057690	+	8.03401e-15	3.97117e-12	15.6641	12731	NM_014698	-	TMEM63A
chr11	68852056	68852056	+	8.37598e-15	4.12766e-12	-15.5653	35708	NM_139075	+	TPCN2
chr6	15726908	15726908	+	8.65329e-15	4.25947e-12	20.1164	-63620	NM_001271667	-	DTNBP1
chr10	30327318	30327318	-	8.82778e-15	4.34372e-12	-24.7283	21171	NM_020848	-	KIAA1462
chr18	14378621	14378621	+	9.43125e-15	4.61319e-12	-16.471	41201	NR_026756	+	CYP4F35P
chr8	5909870	5909870	+	1.07145e-14	5.18195e-12	16.2663	354200	NR_040040	-	LOC100287015
chr19	55016680	55016680	-	1.1077e-14	5.34931e-12	16.3899	2669	NM_021270	+	LAIR2
chr7	157481788	157481788	+	1.16909e-14	5.61862e-12	16.2746	-114675	NR_029689	-	MIR153-2
chr20	25567370	25567370	+	1.18914e-14	5.70025e-12	-17.4118	-1218	NM_025176	-	NINL
chr17	9843216	9843216	-	1.21071e-14	5.79727e-12	-15.0196	19551	NM_003644	-	GAS7
chr22	48800794	48800794	-	1.23006e-14	5.88343e-12	-21.6795	-84494	NM_001082967	+	FAM19A5
chr16	4018220	4018220	-	1.23567e-14	5.90592e-12	-18.4129	-88100	NM_004380	-	CREBBP
chr11	107143745	107143745	+	1.2816e-14	6.1142e-12	16.8585	184828	NM_152434	-	CWF19L2
chr19	36800723	36800723	+	1.37148e-14	6.51067e-12	20.202	-1522	NR_029389	+	LOC100134317
chr9	127602663	127602663	+	1.43068e-14	6.7782e-12	-19.0887	-13033	NM_001276375	+	WDR38
chr21	9913770	9913770	-	1.48359e-14	7.011e-12	15.7819	54824	NR_038329	-	TEKT4P2
chr18	72802124	72802124	-	1.57617e-14	7.42693e-12	18.4142	119158	NM_175907	-	ZADH2
chr8	144563143	144563143	+	1.57867e-14	7.43599e-12	-18.7338	-50542	NM_201589	-	MAFA
chr6	170474056	170474056	-	1.66091e-14	7.79513e-12	16.4599	97602	NR_002787	-	LOC154449
chr12	32528143	32528143	-	1.67748e-14	7.8701e-12	-24.2474	-126898	NM_139241	+	FGD4
chr2	213585941	213585941	-	1.7165e-14	8.04737e-12	-17.1893	-182590	NM_001042599	-	ERBB4
chr15	99977071	99977071	+	1.80466e-14	8.41515e-12	-15.2527	-129062	NM_001130927	+	MEF2A
chr22	47589511	47589511	+	1.83535e-14	8.55523e-12	-26.7738	430995	NM_014346	+	TBC1D22A
chr19	9555080	9555080	+	2.03784e-14	9.42482e-12	-17.5332	-8827	NM_001271314	-	ZNF266
chr11	134632479	134632479	+	2.05328e-14	9.49285e-12	15.6513	326105	NR_033852	+	LOC283177
chr4	69441801	69441801	-	2.06616e-14	9.54898e-12	-16.2065	-7557	NM_001077	-	UGT2B17
chr6	164056883	164056883	-	2.17229e-14	1.0004e-11	-23.1235	221210	NM_206855	+	QKI
chr17	772206	772206	-	2.23116e-14	1.02714e-11	-15.0592	-4856	NM_001205319	-	NXN
chr17	78286177	78286177	+	2.36022e-14	1.08349e-11	-22.0002	51519	NM_020954	+	RNF213
chr16	1108153	1108153	-	2.38694e-14	1.0946e-11	-15.9985	-14603	NM_001172560	+	SSTR5
chr20	60120549	60120549	+	2.41618e-14	1.10606e-11	-23.5102	46074	NM_001252338	+	CDH4
chr22	20940818	20940818	+	2.51605e-14	1.14894e-11	-25.8592	78934	NM_001003891	+	MED15
chr10	32398712	32398712	+	2.5993e-14	1.18322e-11	-19.5875	-53342	NM_004521	-	KIF5B
chr12	69220637	69220637	-	2.63161e-14	1.19709e-11	-15.8131	17842	NM_001278462	+	MDM2
chr9	139907671	139907671	-	2.64568e-14	1.20223e-11	16.5993	-14245	NM_207511	+	C9orf139
chr1	97923256	97923256	-	2.65065e-14	1.20407e-11	-25.9084	361779	NR_046590	+	DPYD-AS1
chr13	49793440	49793440	-	2.82295e-14	1.27787e-11	-22.5944	-1034	NM_001507	+	MLNR
chr3	105854803	105854803	-	2.89605e-14	1.30823e-11	-15.381	-266917	NM_170662	-	CBLB
chr22	18309256	18309256	+	3.00507e-14	1.35513e-11	-17.9646	49202	NR_103718	+	LINC00528
chr6	31138370	31138370	+	3.1159e-14	1.40268e-11	-18.1766	82	NM_002701	-	POU5F1
chr16	942988	942988	+	3.16371e-14	1.42174e-11	17.3218	77997	NM_022773	-	LMF1
chr22	41452300	41452300	+	3.66205e-14	1.62937e-11	22.5823	-36217	NR_031694	+	MIR1281
chr15	75796887	75796887	+	3.69323e-14	1.64155e-11	26.3074	-48764	NM_001145357	-	SIN3A
chr18	28749785	28749785	-	3.69508e-14	1.64182e-11	16.4408	-6967	NM_024421	-	DSC1
chr1	44050125	44050125	+	3.85896e-14	1.71054e-11	-23.0542	53580	NM_130440	+	PTPRF
chr19	836585	836585	+	3.98351e-14	1.76275e-11	16.2117	-4400	NM_002777	+	PRTN3
chr10	73438764	73438764	+	4.09568e-14	1.80869e-11	-26.2246	40815	NM_001164375	-	C10orf105
chr17	73636636	73636636	+	4.21768e-14	1.85753e-11	-22.2583	3963	NR_028439	+	SMIM5
chr19	36800741	36800741	+	4.32153e-14	1.90069e-11	19.673	-1504	NR_029389	+	LOC100134317
chr18	77608127	77608127	+	4.56887e-14	2.0027e-11	-18.6611	-15541	NM_012283	+	KCNG2
chr14	105970406	105970406	+	4.6084e-14	2.01731e-11	-22.6044	12822	NM_001134876	+	C14orf80
chr11	1447668	1447668	-	4.742e-14	2.07301e-11	-20.7613	15288	NM_001256630	+	BRSK2
chr16	1022800	1022800	+	5.09143e-14	2.21312e-11	-26.9583	-1817	NR_033646	-	LMF1
chr19	19448808	19448808	-	5.26945e-14	2.28364e-11	-16.371	17180	NM_015329	+	MAU2
chr8	68118795	68118795	-	5.43753e-14	2.35177e-11	21.6736	137118	NM_006421	-	ARFGEF1
chr14	34407600	34407600	+	5.7429e-14	2.47398e-11	16.9957	12685	NM_022073	-	EGLN3
chr9	123522631	123522631	-	5.82308e-14	2.50769e-11	-29.7772	33110	NM_012164	-	FBXW2
chr19	38959680	38959680	+	5.88239e-14	2.53239e-11	-17.5397	35342	NM_000540	+	RYR1
chr7	157890586	157890586	-	6.51991e-14	2.78108e-11	-19.7594	243311	NR_038966	+	LOC100506585
chr14	73447563	73447563	+	6.70075e-14	2.85261e-11	-16.884	6102	NM_178441	-	ZFYVE1
chr12	122247592	122247592	+	7.27352e-14	3.08132e-11	-17.1385	4956	NM_015048	+	SETD1B
chr1	182026139	182026139	-	7.31179e-14	3.09551e-11	15.4636	4709	NM_001009992	-	ZNF648
chr7	51385211	51385211	-	7.33058e-14	3.10246e-11	19.2215	-697	NM_015198	-	COBL
chr11	79575743	79575743	-	7.59915e-14	3.21091e-11	-21.1492	-424049	NM_001098816	-	TENM4
chr9	135354004	135354004	-	7.6034e-14	3.21166e-11	-16.1515	68395	NM_207417	+	CFAP77
chr12	122218980	122218980	+	7.72804e-14	3.26113e-11	-21.172	12615	NM_019034	-	RHOF
chr1	100322776	100322776	+	7.75252e-14	3.26933e-11	-17.4965	-3990	NM_000645	+	AGL
chr10	12533754	12533754	+	8.42981e-14	3.53548e-11	-15.3212	-86998	NR_039700	+	MIR4480
chr15	72582010	72582010	-	8.93748e-14	3.73155e-11	20.6019	16647	NM_001172685	-	CELF6
chr2	234093035	234093035	-	8.97744e-14	3.74703e-11	-22.3266	-67182	NM_001190267	+	ATG16L1
chr19	1004823	1004823	-	9.07461e-14	3.78395e-11	15.8332	4388	NM_138690	+	GRIN3B
chr9	100076896	100076896	-	9.10233e-14	3.79308e-11	-15.727	6988	NM_020893	+	CCDC180
chr15	76639768	76639768	+	9.1968e-14	3.82999e-11	16.2487	10623	NM_145805	+	ISL2
chr19	19221906	19221906	-	9.45521e-14	3.9288e-11	20.9347	27405	NM_001256766	-	TMEM161A
chr19	1700074	1700074	+	1.10673e-13	4.55212e-11	-15.9206	-47747	NM_003200	-	TCF3
chr19	604988	604988	-	1.14629e-13	4.69851e-11	18.4581	15097	NM_001194	+	HCN2
chr11	117729829	117729829	+	1.1511e-13	4.71674e-11	16.1947	17918	NM_001204268	-	FXYD6-FXYD2
chr4	183744123	183744123	-	1.16286e-13	4.76041e-11	19.5246	94508	NM_001921	-	DCTD
chr17	20506094	20506094	-	1.17982e-13	4.82074e-11	-15.7939	23059	NM_001190790	+	CDRT15L2
chr2	25383449	25383449	-	1.18702e-13	4.84865e-11	-17.8831	8111	NM_000939	-	POMC
chr15	47211076	47211076	+	1.18893e-13	4.85342e-11	31.294	-265327	NM_001198999	+	SEMA6D
chr2	26409950	26409950	-	1.20345e-13	4.9096e-11	16.8945	6367	NM_001191033	+	GAREM2
chr12	34364517	34364517	+	1.23347e-13	5.0242e-11	-22.8533	189303	NM_032834	+	ALG10
chr14	87646372	87646372	-	1.26554e-13	5.13712e-11	16.8229	274252	NR_038445	+	LINC01148
chr17	77768943	77768943	+	1.29758e-13	5.25898e-11	-22.1388	1973	NM_020649	-	CBX8
chr6	131122639	131122639	+	1.60942e-13	6.42474e-11	-16.1796	-25906	NM_001195597	+	SMLR1
chr19	19221941	19221941	-	1.63232e-13	6.50818e-11	20.3991	27370	NM_001256766	-	TMEM161A
chr2	118616136	118616136	+	1.69613e-13	6.74192e-11	27.1177	43883	NM_006773	+	DDX18
chr4	12652746	12652746	-	1.76558e-13	6.9968e-11	-17.8971	833244	NM_004249	-	RAB28
chr7	620603	620603	+	1.81701e-13	7.1851e-11	17.4008	60577	NR_033963	+	HRAT92
chr6	6607070	6607070	-	2.00013e-13	7.87331e-11	-15.1367	15990	NR_026970	-	LY86-AS1
chr7	1782189	1782189	-	2.04375e-13	8.03047e-11	16.0014	33393	NM_001128636	+	ELFN1
chr22	38835500	38835500	-	2.05078e-13	8.05567e-11	-19.0001	4534	NM_004981	-	KCNJ4
chr2	32516378	32516378	+	2.06712e-13	8.11493e-11	-20.3213	13422	NM_032312	+	YIPF4
chr19	1255253	1255253	+	2.10075e-13	8.23452e-11	15.042	6703	NM_177401	+	MIDN
chr21	45795149	45795149	-	2.25779e-13	8.81293e-11	20.0053	21667	NM_003307	+	TRPM2
chr22	44423243	44423243	-	2.43479e-13	9.44432e-11	17.4609	1061	NM_001243386	+	PARVB
chr18	73706430	73706430	+	2.51164e-13	9.71664e-11	-15.2605	-128523	NR_040034	+	LOC339298
chr2	219692428	219692428	+	2.73129e-13	1.04974e-10	-15.9848	4085	NM_017431	-	PRKAG3
chr14	59300657	59300657	-	2.73493e-13	1.05052e-10	15.4005	195104	NR_046095	+	DACT1
chr18	111963	111963	+	2.96895e-13	1.13538e-10	18.4487	2900	NR_033770	+	ROCK1P1
chr16	88848308	88848308	-	3.27236e-13	1.24482e-10	15.6677	3065	NM_001142864	-	PIEZO1
chr5	494861	494861	+	3.38409e-13	1.28282e-10	17.238	-21782	NR_024158	-	PP7080
chr3	5027612	5027612	-	3.4465e-13	1.3042e-10	-16.1238	6517	NM_003670	+	BHLHE40
chr17	149666	149666	-	3.78478e-13	1.4231e-10	15.9724	-31330	NM_001242780	+	LOC100506388
chr14	105932544	105932544	-	4.06525e-13	1.51978e-10	15.8243	-6731	NR_073082	+	CRIP2
chr19	53071287	53071287	-	4.40075e-13	1.633e-10	-18.604	-2239	NM_018260	+	ZNF701
chr7	130743629	130743629	+	4.47923e-13	1.65881e-10	16.4832	48161	NR_024153	-	LINC-PINT
chr16	88767468	88767468	+	4.67909e-13	1.72693e-10	16.1178	2558	NM_001171816	-	RNF166
chr7	100203361	100203361	-	4.94998e-13	1.81609e-10	18.3104	-1701	NR_038910	-	PCOLCE-AS1
chr21	44601896	44601896	-	5.06727e-13	1.8565e-10	22.2289	12757	NM_000394	+	CRYAA
chr13	112980668	112980668	-	5.07361e-13	1.8583e-10	-26.8344	-49983	NM_145248	+	SPACA7
chr7	1156642	1156642	-	5.21033e-13	1.90355e-10	-19.4499	21252	NM_001134396	-	C7orf50
chr12	57273288	57273288	+	5.21633e-13	1.90521e-10	15.4254	54902	NM_148897	-	SDR9C7
chr8	143405895	143405895	+	5.22256e-13	1.90695e-10	-24.5517	78649	NM_145003	-	TSNARE1
chr11	14113055	14113055	-	5.4073e-13	1.96743e-10	-16.8109	128873	NM_006108	+	SPON1
chr20	31164575	31164575	+	5.72468e-13	2.07518e-10	-19.6252	8301	NM_001256798	-	NOL4L
chr7	128103728	128103728	+	6.22292e-13	2.24111e-10	-17.075	7846	NM_013332	+	HILPDA
chr21	38338350	38338350	-	6.38391e-13	2.2924e-10	28.5368	607	NM_001242784	-	HLCS
chr9	126135908	126135908	+	6.57555e-13	2.35601e-10	22.7085	17462	NM_173689	+	CRB2
chr20	62301970	62301970	-	6.75922e-13	2.41583e-10	18.8629	12809	NR_037882	+	RTEL1-TNFRSF6B
chr12	48914291	48914291	-	7.38529e-13	2.62374e-10	21.4446	-5124	NM_001005203	+	OR8S1
chr11	75871240	75871240	-	7.57272e-13	2.68666e-10	-19.0398	46335	NM_004626	-	WNT11
chr17	6135941	6135941	+	7.95038e-13	2.80992e-10	-24.8047	162009	NM_015253	+	WSCD1
chr22	43041929	43041929	-	1.00795e-12	3.50622e-10	16.8347	1067	NM_007326	-	CYB5R3
chr7	56435445	56435445	+	1.08906e-12	3.76322e-10	-15.6157	80624	NR_029420	-	LOC650226
chr2	129225210	129225210	-	1.14798e-12	3.95105e-10	16.4851	-149040	NM_004807	-	HS6ST1
chr8	145115196	145115196	-	1.19361e-12	4.09508e-10	-29.9392	389	NM_017570	-	OPLAH
chr10	100167495	100167495	-	1.20263e-12	4.12281e-10	-16.5037	7484	NM_032709	-	PYROXD2
chr2	8552443	8552443	-	1.2269e-12	4.19496e-10	-15.5482	-83895	NR_034135	-	LINC00299
chr7	381026	381026	-	1.27603e-12	4.34466e-10	-24.1334	-38365	NR_033960	+	LOC442497
chr2	231860926	231860926	+	1.36303e-12	4.62154e-10	21.0338	89	NM_139073	+	SPATA3
chr10	134778437	134778437	+	1.50296e-12	5.05907e-10	-21.8446	-601	NR_046231	+	LINC01168
chr6	58275225	58275225	+	1.52684e-12	5.13544e-10	21.2511	12500	NR_003660	-	LINC00680-GUSBP4
chr16	56855497	56855497	-	1.57933e-12	5.29285e-10	19.9411	-36933	NR_029680	+	MIR138-2
chr7	27233141	27233141	+	1.59598e-12	5.34589e-10	16.5009	6585	NM_000522	-	HOXA13
chr9	138662661	138662661	-	1.66222e-12	5.55633e-10	15.2454	68632	NM_020822	+	KCNT1
chr8	134132812	134132812	+	1.78883e-12	5.93836e-10	-19.27	-17503	NM_001045557	-	SLA
chr9	38317423	38317423	+	1.79354e-12	5.95096e-10	17.423	-75238	NM_000692	+	ALDH1B1
chr9	140498840	140498840	-	1.98365e-12	6.53175e-10	-17.9893	-1256	NM_152285	+	ARRDC1
chr19	21544064	21544064	-	1.9925e-12	6.55593e-10	-17.5772	2331	NR_027130	+	ZNF738
chr2	153536570	153536570	+	2.03584e-12	6.68836e-10	22.5016	37406	NM_017892	-	PRPF40A
chr2	916863	916863	+	2.17063e-12	7.10071e-10	-20.0699	-29691	NM_018968	+	SNTG2
chr1	44766575	44766575	-	2.22649e-12	7.27248e-10	-19.63	54365	NM_024066	-	ERI3
chr10	128940519	128940519	-	2.24356e-12	7.32087e-10	-22.4619	53904	NM_001039762	-	FAM196A
chr6	103798410	103798410	-	2.37558e-12	7.7205e-10	-17.5659	1509385	NM_020771	-	HACE1
chr19	36800747	36800747	+	2.39344e-12	7.76709e-10	17.436	-1498	NR_029389	+	LOC100134317
chr20	61951488	61951488	+	2.50092e-12	8.0816e-10	17.4312	26952	NM_020882	+	COL20A1
chr19	3823292	3823292	-	2.53744e-12	8.19352e-10	-15.8607	-21483	NM_002378	-	MATK
chr1	206230985	206230985	+	3.1909e-12	1.01375e-09	-21.9585	6704	NM_000707	+	AVPR1B
chr16	87200254	87200254	+	3.32449e-12	1.05183e-09	-16.5492	150773	NM_001195125	-	C16orf95
chr10	22048331	22048331	-	3.40438e-12	1.07527e-09	22.0093	224759	NM_001195626	+	MLLT10
chr21	44257936	44257936	+	3.43652e-12	1.08463e-09	18.5667	41450	NM_001260477	-	WDR4
chr7	148498733	148498733	-	3.78469e-12	1.18761e-09	-23.7445	81869	NM_001203249	-	EZH2
chr10	134778429	134778429	+	3.88051e-12	1.21533e-09	-21.4512	-609	NR_046231	+	LINC01168
chr9	138818570	138818570	-	3.96323e-12	1.23915e-09	16.0849	-19566	NM_015447	-	CAMSAP1
chr14	103699161	103699161	+	4.00742e-12	1.25116e-09	16.368	-43797	NR_033938	-	LINC00605
chr16	4228649	4228649	-	4.33606e-12	1.34634e-09	15.632	-62464	NM_001116	-	ADCY9
chr4	48109776	48109776	-	4.34431e-12	1.34857e-09	-15.9002	26498	NM_003328	-	TXK
chr8	144966958	144966958	+	4.38959e-12	1.36166e-09	-18.6192	-19525	NM_031308	-	EPPK1
chr1	4687874	4687874	-	4.62855e-12	1.42649e-09	21.3457	-27231	NM_018836	+	AJAP1
chr11	101046379	101046379	+	4.66709e-12	1.43711e-09	-15.4945	-45836	NM_000926	-	PGR
chr2	881745	881745	+	4.68845e-12	1.44301e-09	-17.4522	-17634	NR_033880	-	LINC01115
chr21	40939492	40939492	+	4.94675e-12	1.5182e-09	15.4989	45258	NR_026543	-	B3GALT5-AS1
chr22	47361617	47361617	-	5.25869e-12	1.60485e-09	-18.9867	203101	NM_014346	+	TBC1D22A
chr9	135354006	135354006	-	5.54464e-12	1.68697e-09	15.8937	68397	NM_207417	+	CFAP77
chr13	22864889	22864889	+	6.41559e-12	1.93566e-09	15.4263	-412591	NR_047040	-	LINC00424
chr13	37679534	37679534	+	6.62984e-12	1.99246e-09	-15.7294	268	NM_145203	-	CSNK1A1L
chr6	42092409	42092409	+	6.96788e-12	2.08249e-09	-17.6312	18307	NM_001164446	-	C6orf132
chr19	4954645	4954645	-	7.39564e-12	2.19973e-09	17.6129	-14479	NM_015015	+	KDM4B
chr3	38698888	38698888	+	7.56493e-12	2.24188e-09	18.0666	-7725	NM_001160161	-	SCN5A
chr22	47361614	47361614	-	7.72137e-12	2.28564e-09	-15.6974	203098	NM_014346	+	TBC1D22A
chr10	132363703	132363703	-	7.76337e-12	2.29598e-09	-16.7242	397229	NR_036180	-	MIR378C
chr8	103591236	103591236	+	8.0408e-12	2.37049e-09	-19.3618	27390	NM_024410	+	ODF1
chr12	104992982	104992982	+	8.61957e-12	2.52225e-09	22.8417	7573	NR_037487	+	MIR3922
chr10	64687050	64687050	+	8.62239e-12	2.52251e-09	-16.8291	-108124	NM_001136178	-	EGR2
chr14	48400975	48400975	+	8.65289e-12	2.53086e-09	21.7094	-136759	NR_039996	-	LINC00648
chr1	5551233	5551233	-	9.06152e-12	2.63911e-09	-18.0766	-72898	NR_039612	+	MIR4417
chr17	41571961	41571961	+	9.2609e-12	2.68915e-09	-15.53	10629	NM_004941	+	DHX8
chr17	79210706	79210706	+	9.64065e-12	2.79091e-09	-15.1818	2186	NM_144679	-	TEPSIN
chr7	154667821	154667821	-	9.82655e-12	2.84156e-09	16.5922	-52406	NR_024477	+	PAXIP1-AS2
chr20	46357096	46357096	-	1.01586e-11	2.92847e-09	-17.4683	57713	NM_018837	-	SULF2
chr1	16388580	16388580	+	1.01696e-11	2.93033e-09	23.8653	11548	NM_182623	-	FAM131C
chr4	4031996	4031996	-	1.07541e-11	3.08442e-09	-15.1136	-74849	NR_024253	-	FAM86EP
chr17	76897042	76897042	+	1.11601e-11	3.18962e-09	19.4834	2258	NM_001243541	-	CEP295NL
chr16	2136270	2136270	-	1.16144e-11	3.30782e-09	-26.2664	4016	NR_030646	-	MIR1225
chr8	2879783	2879783	-	1.16857e-11	3.32521e-09	18.3736	886627	NM_003970	+	MYOM2
chr21	46910397	46910397	+	1.2107e-11	3.43682e-09	-19.0897	34975	NM_030582	+	COL18A1
chr2	241908658	241908658	-	1.30686e-11	3.68728e-09	-17.9609	-1791	NR_033841	-	LOC200772
chr6	29149872	29149872	+	1.34471e-11	3.7875e-09	-16.7648	8563	NM_030905	+	OR2J2
chr5	1835399	1835399	+	1.35397e-11	3.81192e-09	-26.3402	33905	NM_004553	+	NDUFS6
chr6	155255049	155255049	-	1.44034e-11	4.03154e-09	16.3984	-156374	NM_012454	+	TIAM2
chr19	945712	945712	-	1.52537e-11	4.25399e-09	20.2292	19677	NM_005224	+	ARID3A
chr5	49470495	49470495	+	1.53871e-11	4.28752e-09	-19.0052	266740	NM_198449	-	EMB
chr18	11972529	11972529	-	1.56069e-11	4.34039e-09	-24.9254	-8898	NM_014214	+	IMPA2
chr7	2291910	2291910	-	1.57386e-11	4.37419e-09	-17.9623	9372	NM_198953	+	NUDT1
chr19	33977302	33977302	-	1.57752e-11	4.38344e-09	-15.4858	35498	NM_000285	-	PEPD
chr2	31233341	31233341	+	1.60381e-11	4.45174e-09	-19.0926	119166	NM_001253827	-	GALNT14
chr16	87200249	87200249	+	1.64305e-11	4.55094e-09	-16.6266	150778	NM_001195125	-	C16orf95
chr1	3257017	3257017	+	1.71595e-11	4.73572e-09	-16.0424	-114130	NM_014448	+	ARHGEF16
chr9	10970688	10970688	-	1.74466e-11	4.8068e-09	-20.2099	-357966	NM_002839	-	PTPRD
chr18	111961	111961	+	1.78354e-11	4.90458e-09	17.162	2898	NR_033770	+	ROCK1P1
chr2	10381435	10381435	-	1.91523e-11	5.23244e-09	-19.9311	-48639	NR_036222	-	MIR4261
chr11	57552265	57552265	-	1.92367e-11	5.25108e-09	-16.3195	23033	NM_001085462	+	CTNND1
chr21	45989212	45989212	-	2.05437e-11	5.57509e-09	-17.3278	-4394	NM_198687	+	KRTAP10-4
chr15	101467400	101467400	-	2.13841e-11	5.78147e-09	-18.6191	7942	NM_024652	+	LRRK1
chr15	20153627	20153627	+	2.15436e-11	5.81733e-09	-17.0074	-334370	NR_038836	+	CHEK2P2
chr22	42534225	42534225	-	2.25535e-11	6.05848e-09	-15.8622	6351	NR_002570	-	CYP2D7
chr7	1156633	1156633	-	2.29045e-11	6.13768e-09	18.2153	21261	NM_001134396	-	C7orf50
chr6	150636673	150636673	+	2.30245e-11	6.16729e-09	-21.1992	-53355	NM_001164695	+	IYD
chr14	105860267	105860267	-	2.54808e-11	6.75923e-09	-16.4688	-4653	NM_001195082	+	TEX22
chr19	3969710	3969710	-	2.56839e-11	6.80952e-09	15.757	117	NM_001348	-	DAPK3
chr7	2549407	2549407	-	2.7569e-11	7.25316e-09	-17.9006	-2756	NM_001166355	+	LFNG
chr7	157533181	157533181	-	2.80616e-11	7.37231e-09	24.9255	-114096	NR_038966	+	LOC100506585
chr10	134718573	134718573	+	2.87495e-11	7.53478e-09	-16.4568	37517	NM_001200049	-	CFAP46
chr4	6537042	6537042	+	2.90753e-11	7.60789e-09	-21.2317	20364	NM_001206995	-	PPP2R2C
chr6	117273446	117273446	-	2.95071e-11	7.71468e-09	18.5204	75072	NM_173560	+	RFX6
chr8	96774540	96774540	-	3.07961e-11	8.01787e-09	-21.7642	186037	NR_036611	-	LOC100500773
chr22	19659509	19659509	+	3.15795e-11	8.19884e-09	-15.795	-42478	NM_002688	+	Sept5
chr9	126135918	126135918	+	3.2734e-11	8.47154e-09	23.2192	17472	NM_173689	+	CRB2
chr21	40382623	40382623	+	3.3649e-11	8.68243e-09	17.9421	172818	NM_003720	-	PSMG1
chr3	3688584	3688584	-	3.6426e-11	9.35814e-09	-17.372	-152537	NM_020873	+	LRRN1
chr19	4954644	4954644	+	3.71059e-11	9.52153e-09	20.1353	-14480	NM_015015	+	KDM4B
chr19	39923076	39923076	+	3.90368e-11	9.97373e-09	-26.5058	3543	NM_001020	-	RPS16
chr18	5891508	5891508	+	3.90579e-11	9.97717e-09	15.4622	596	NM_001080209	-	TMEM200C
chr22	46324737	46324737	+	4.08139e-11	1.03983e-08	-22.2448	48272	NM_058238	-	WNT7B
chr4	54164299	54164299	+	4.11837e-11	1.04848e-08	-15.1904	67944	NM_152540	-	SCFD2
chr15	66464302	66464302	+	4.15927e-11	1.0581e-08	-15.025	81774	NM_032445	-	MEGF11
chr11	121028744	121028744	+	4.2196e-11	1.0724e-08	-17.4578	55371	NM_005422	+	TECTA
chr11	119506118	119506118	-	4.29739e-11	1.09026e-08	-20.7989	93318	NM_203285	-	NECTIN1
chr2	153536559	153536559	+	4.31626e-11	1.09419e-08	21.3471	37417	NM_017892	-	PRPF40A
chr2	242878631	242878631	+	4.35985e-11	1.10416e-08	22.0339	66747	NM_173821	+	RTP5
chr10	114073975	114073975	+	4.60432e-11	1.15796e-08	-17.339	30484	NM_058222	+	TECTB
chr19	4031343	4031343	-	4.82431e-11	1.20653e-08	22.4796	23596	NM_015897	+	PIAS4
chr2	130794768	130794768	-	4.93619e-11	1.23237e-08	-16.6332	13937	NR_026758	-	FAR2P1
chr4	6736239	6736239	+	5.00299e-11	1.24762e-08	17.9379	18399	NM_018366	+	BLOC1S4
chr1	212898050	212898050	+	5.21779e-11	1.29695e-08	17.2463	-24724	NM_018664	-	BATF3
chr3	53844020	53844020	-	5.24625e-11	1.30279e-08	-24.9244	36401	NM_018397	-	CHDH
chr1	1289917	1289917	-	5.30541e-11	1.31622e-08	16.3737	3999	NM_032348	-	MXRA8
chr16	33965041	33965041	+	5.38177e-11	1.33338e-08	31.5456	-2539	NR_038368	-	LINC00273
chr1	6165265	6165265	-	5.4514e-11	1.34781e-08	16.8465	59093	NM_001199863	+	KCNAB2
chr6	7248989	7248989	+	5.47687e-11	1.35361e-08	-16.2021	64553	NM_003144	-	SSR1
chr4	189139895	189139895	+	5.94414e-11	1.45882e-08	15.0499	79299	NM_178556	+	TRIML1
chr12	128731877	128731877	-	6.1189e-11	1.49557e-08	-17.2912	-20071	NM_001136103	+	TMEM132C
chr7	55516439	55516439	-	6.33357e-11	1.54197e-08	18.7995	83300	NM_018697	+	LANCL2
chr22	48273483	48273483	+	6.46121e-11	1.57003e-08	-19.0576	-246166	NR_033377	-	LINC00898
chr3	51286072	51286072	+	6.92835e-11	1.6723e-08	-25.142	-136620	NM_006010	+	MANF
chr16	9771731	9771731	+	7.25865e-11	1.74619e-08	-15.1981	442959	NR_036166	+	MIR548X
chr4	3510598	3510598	-	7.46447e-11	1.79173e-08	-31.6605	23627	NM_002337	-	LRPAP1
chr10	32789166	32789166	+	7.65135e-11	1.83286e-08	-18.7274	54127	NM_145023	+	CCDC7
chr13	32793525	32793525	+	7.6564e-11	1.83374e-08	-15.3084	92567	NM_001136571	-	ZAR1L
chr11	8373039	8373039	+	8.47414e-11	2.01438e-08	-16.2079	-82858	NM_001270428	-	LMO1
chr16	88547334	88547334	+	8.94855e-11	2.1171e-08	-22.4596	12010	NR_049821	+	MIR5189
chr5	171000953	171000953	-	9.29394e-11	2.18965e-08	-16.4539	154288	NM_003862	+	FGF18
chr19	458829	458829	-	9.61801e-11	2.26027e-08	-16.0599	2168	NM_012435	-	SHC2
chr12	120818826	120818826	-	1.01931e-10	2.38423e-08	-21.3538	-11844	NM_002442	-	MSI1
chr11	1560338	1560338	+	1.06536e-10	2.48344e-08	15.6146	32813	NM_004420	-	DUSP8
chr9	139906685	139906685	+	1.09246e-10	2.54026e-08	27.2387	-15231	NM_207511	+	C9orf139
chr7	56435979	56435979	-	1.09793e-10	2.55251e-08	-16.947	80090	NR_029420	-	LOC650226
chr20	61158722	61158722	+	1.11293e-10	2.58371e-08	24.0225	-3397	NR_029676	+	MIR133A2
chr17	51900265	51900265	-	1.14166e-10	2.64286e-08	-19.6302	28	NM_032559	+	KIF2B
chr2	102316347	102316347	+	1.16121e-10	2.68333e-08	20.2245	1811	NM_145687	+	MAP4K4
chr19	525412	525412	+	1.20382e-10	2.77345e-08	19.8364	-6321	NM_004359	+	CDC34
chr6	96517084	96517084	-	1.27848e-10	2.92831e-08	-15.0775	53241	NM_006581	+	FUT9
chr16	2838172	2838172	-	1.28792e-10	2.9463e-08	17.1497	-1465	NM_152891	-	PRSS33
chr1	112264540	112264540	-	1.31725e-10	3.00495e-08	20.2748	17507	NM_019099	-	FAM212B
chr10	100178783	100178783	+	1.33204e-10	3.03525e-08	-22.8323	-3806	NM_032709	-	PYROXD2
chr5	676593	676593	+	1.35783e-10	3.08831e-08	-15.9653	16918	NM_007030	-	TPPP
chr2	43209455	43209455	+	1.43752e-10	3.24685e-08	-17.678	-189705	NM_012205	-	HAAO
chr11	3249552	3249552	+	1.44408e-10	3.25714e-08	-21.7132	4065	NM_001039165	-	MRGPRE
chr17	7011519	7011519	+	1.47629e-10	3.32347e-08	-15.3595	6111	NM_080914	-	ASGR2
chr21	9826834	9826834	+	1.70758e-10	3.78211e-08	21.7244	633	NR_037458	+	MIR3687-1
chr18	21233959	21233959	+	1.76083e-10	3.88932e-08	18.3835	8891	NM_173505	-	ANKRD29
chr19	2080051	2080051	+	1.76756e-10	3.90286e-08	16.6865	16219	NM_130807	-	MOB3A
chr1	55096585	55096585	+	1.79295e-10	3.95155e-08	18.3922	-7386	NM_176782	-	FAM151A
chr10	131410608	131410608	+	1.84454e-10	4.05083e-08	16.4333	145156	NM_002412	+	MGMT
chr1	225664595	225664595	+	1.88077e-10	4.12206e-08	-18.7765	-48039	NM_194442	-	LBR
chr5	176520497	176520497	-	1.91759e-10	4.19497e-08	-18.7229	3948	NM_022963	+	FGFR4
chr17	78983405	78983405	+	1.93314e-10	4.22332e-08	-24.9545	17766	NM_024591	+	CHMP6
chr10	81444949	81444949	-	2.11967e-10	4.59308e-08	16.8912	2220	NR_027512	+	BEND3P3
chr10	135109825	135109825	+	2.11969e-10	4.59308e-08	-15.5888	-12598	NM_145806	+	ZNF511
chr17	76118452	76118452	+	2.19659e-10	4.74311e-08	17.6821	6410	NM_001127198	-	TMC6
chr1	1366225	1366225	+	2.29251e-10	4.92977e-08	23.921	-4678	NM_199121	+	VWA1
chr11	1939527	1939527	+	2.41046e-10	5.1536e-08	-28.2756	-1272	NM_001042781	+	TNNT3
chr17	62781467	62781467	-	2.46485e-10	5.25435e-08	-27.4994	-3351	NR_026899	-	ARHGAP27P1-BPTFP1-KPNA2P3
chr5	50475921	50475921	+	2.47936e-10	5.28268e-08	21.2639	-203037	NM_002202	+	ISL1
chr18	11986224	11986224	+	2.57131e-10	5.45408e-08	-29.8305	4799	NM_014214	+	IMPA2
chr15	55309791	55309791	-	2.59068e-10	5.4902e-08	-20.4566	179441	NM_016304	-	RSL24D1
chr21	44257967	44257967	+	2.64416e-10	5.59168e-08	18.4673	41419	NM_001260477	-	WDR4
chr11	3215424	3215424	-	2.85398e-10	5.98965e-08	-16.9949	-24138	NR_027138	+	MRGPRG-AS1
chr16	88833252	88833252	+	2.98691e-10	6.24045e-08	-31.1698	18121	NM_001142864	-	PIEZO1
chr2	5812909	5812909	+	3.31495e-10	6.84881e-08	-17.252	-19890	NM_003108	+	SOX11
chr15	22545634	22545634	-	3.37666e-10	6.96452e-08	-23.7454	-931	NR_033735	+	REREP3
chr20	61750142	61750142	-	3.43526e-10	7.07565e-08	-18.2878	-16472	NR_003245	-	HAR1B
chr5	675303	675303	-	3.58109e-10	7.34385e-08	-22.6577	18208	NM_007030	-	TPPP
chr17	6983186	6983186	+	3.70125e-10	7.56998e-08	-20.0359	415	NM_182906	-	CLEC10A
chr17	55266205	55266205	+	3.75642e-10	7.66885e-08	15.1201	-67726	NM_138962	+	MSI2
chr9	135690480	135690480	-	3.78092e-10	7.7099e-08	-30.7144	63719	NM_152572	-	AK8
chr4	736532	736532	+	3.82253e-10	7.78499e-08	29.2876	36961	NM_006315	+	PCGF3
chr11	116515463	116515463	-	3.87532e-10	7.88164e-08	-19.7902	128252	NM_032725	-	BUD13
chr15	22832339	22832339	-	3.95788e-10	8.03297e-08	-20.6594	-1056	NM_001102610	+	TUBGCP5
chr14	104194561	104194561	+	4.17321e-10	8.40966e-08	-32.8471	12482	NM_024071	+	ZFYVE21
chr10	102487231	102487231	+	4.22284e-10	8.50308e-08	-16.1754	-18237	NM_003988	+	PAX2
chr1	15519582	15519582	+	4.23742e-10	8.52783e-08	-27.6889	-21463	NM_001278501	-	C1orf195
chr7	25892465	25892465	-	4.24785e-10	8.54683e-08	30.5858	-11836	NR_046486	-	NA
chr19	10198044	10198044	+	4.40803e-10	8.83089e-08	21.886	1240	NM_018381	+	C19orf66
chr11	64521127	64521127	+	4.53792e-10	9.06876e-08	-18.0906	7061	NM_001164716	-	PYGM
chr12	9392948	9392948	+	4.54962e-10	9.08656e-08	19.2473	351	NR_036466	+	LINC00987
chr8	143837749	143837749	-	4.58101e-10	9.14364e-08	-17.9353	-3798	NM_205545	-	LYPD2
chr22	20851330	20851330	+	4.64505e-10	9.25866e-08	-17.8496	-1161	NM_032775	-	KLHL22
chr16	368997	368997	+	4.73188e-10	9.41299e-08	-24.9412	33680	NM_181050	-	AXIN1
chr11	115052321	115052321	+	4.87344e-10	9.66356e-08	-17.4623	322921	NM_014333	-	CADM1
chr3	197372002	197372002	+	5.01452e-10	9.91461e-08	-15.1116	-17251	NR_003266	-	LOC220729
chr17	39839163	39839163	+	5.05772e-10	9.99546e-08	-23.2955	-5964	NM_005801	+	EIF1
chr22	47460048	47460048	+	5.40365e-10	1.06178e-07	-15.9654	301532	NM_014346	+	TBC1D22A
chr12	1604650	1604650	+	5.44798e-10	1.06936e-07	15.6285	-5007	NR_028415	+	LINC00942
chr2	241537420	241537420	+	5.47333e-10	1.07304e-07	22.7773	-7405	NM_001195381	+	GPR35
chr17	36582206	36582206	-	5.90857e-10	1.14851e-07	23.996	-2514	NM_001199417	+	ARHGAP23
chr3	133646113	133646113	-	6.17472e-10	1.19382e-07	15.9931	2544	NM_025041	-	C3orf36
chr19	1120329	1120329	+	6.25341e-10	1.20742e-07	-21.7627	11945	NM_001100122	-	SBNO2
chr16	84934186	84934186	-	6.41899e-10	1.23627e-07	-17.6268	80601	NM_031476	+	CRISPLD2
chr17	59482633	59482633	-	6.50612e-10	1.25027e-07	21.8253	5378	NM_005994	+	TBX2
chr11	1884342	1884342	-	6.5924e-10	1.26461e-07	-15.4287	-2053	NM_001242932	+	LSP1
chr17	72802511	72802511	+	6.67257e-10	1.2783e-07	-18.8923	29891	NM_017728	+	TMEM104
chr22	20851335	20851335	+	6.74713e-10	1.2903e-07	-17.7958	-1166	NM_032775	-	KLHL22
chr22	19858569	19858569	+	7.11928e-10	1.35549e-07	19.5941	-16108	NM_053004	-	GNB1L
chr14	91168417	91168417	+	7.17413e-10	1.36513e-07	-15.8614	114345	NM_001010854	-	TTC7B
chr19	57375932	57375932	+	7.26983e-10	1.38092e-07	-18.5989	23664	NR_024059	+	MIMT1
chr4	12859258	12859258	+	7.49965e-10	1.41836e-07	17.2864	626732	NM_004249	-	RAB28
chr1	25754828	25754828	+	7.51968e-10	1.42133e-07	-15.3005	-2560	NM_018202	+	TMEM57
chr5	75466720	75466720	+	7.71886e-10	1.45517e-07	-19.8299	87417	NM_014979	+	SV2C
chr13	59077840	59077840	+	7.91317e-10	1.48813e-07	-16.1544	872053	NM_001040429	+	PCDH17
chr12	48195873	48195873	+	7.91996e-10	1.48898e-07	-15.5575	17891	NM_015401	-	HDAC7
chr2	241562538	241562538	+	8.07623e-10	1.51551e-07	22.8308	-2124	NM_005301	+	GPR35
chr4	179558159	179558159	-	8.29458e-10	1.55045e-07	16.7674	908250	NR_028342	+	LINC01098
chr19	7928332	7928332	+	8.41335e-10	1.56994e-07	15.9434	10995	NM_001190467	-	PRR36
chr19	4267704	4267704	+	8.44545e-10	1.5752e-07	-16.0152	-10894	NM_020209	+	SHD
chr21	9439176	9439176	-	8.46786e-10	1.57853e-07	-18.344	-386656	NR_037421	+	MIR3648-1
chr3	194835958	194835958	+	8.6708e-10	1.61105e-07	22.1145	-32642	NR_102710	+	XXYLT1-AS2
chr9	126135922	126135922	+	8.7277e-10	1.61977e-07	19.0056	17476	NM_173689	+	CRB2
chr5	2112382	2112382	-	8.94971e-10	1.6558e-07	-15.5412	-229503	NM_016358	-	IRX4
chr20	26189971	26189971	-	8.97176e-10	1.65931e-07	23.7674	-103	NR_040095	-	MIR663AHG
chr10	134778443	134778443	+	9.01099e-10	1.66546e-07	-19.0353	-595	NR_046231	+	LINC01168
chr8	144649562	144649562	+	9.44463e-10	1.73305e-07	15.9863	5367	NM_001100878	-	MROH6
chr18	77659900	77659900	-	9.50519e-10	1.74318e-07	18.2988	36234	NM_012283	+	KCNG2
chr4	1372939	1372939	+	9.75643e-10	1.78447e-07	-15.0604	-12401	NM_175918	+	CRIPAK
chr15	77899647	77899647	+	9.77959e-10	1.78739e-07	16.6161	25063	NM_032808	-	LINGO1
chr5	134398251	134398251	+	9.82077e-10	1.79436e-07	21.3297	-28288	NM_002653	-	PITX1
chr9	96109163	96109163	+	9.9368e-10	1.81262e-07	17.5411	-468	NM_001098808	-	C9orf129
chr19	33635761	33635761	+	1.00905e-09	1.83628e-07	-18.5518	12765	NM_173479	+	WDR88
chr7	72848771	72848771	-	1.02193e-09	1.85713e-07	-19.8798	664	NM_003508	+	FZD9
chr6	21814753	21814753	-	1.08478e-09	1.95686e-07	-16.8561	148080	NR_015410	+	CASC15
chr9	126440535	126440535	+	1.09109e-09	1.9666e-07	16.2151	251883	NM_024820	-	DENND1A
chr19	12097800	12097800	+	1.15453e-09	2.07052e-07	-26.5906	21933	NM_001012753	+	ZNF763
chr22	39777522	39777522	+	1.17373e-09	2.10273e-07	-15.5983	17349	NM_145738	+	SYNGR1
chr4	41875547	41875547	-	1.19294e-09	2.13303e-07	15.0653	-61590	NM_018126	+	TMEM33
chr20	36515039	36515039	-	1.20514e-09	2.15277e-07	-15.2923	-16460	NM_080607	+	VSTM2L
chr17	80491067	80491067	-	1.21652e-09	2.17101e-07	-24.5999	13475	NM_004514	+	FOXK2
chr8	143916362	143916362	-	1.24595e-09	2.21685e-07	-22.3531	147	NM_002066	+	GML
chr19	4018216	4018216	-	1.26197e-09	2.24168e-07	15.4483	10469	NM_015897	+	PIAS4
chr15	101609608	101609608	-	1.35761e-09	2.39286e-07	-17.0713	150150	NM_024652	+	LRRK1
chr6	4725935	4725935	+	1.42129e-09	2.49236e-07	23.5496	19544	NR_026590	+	CDYL
chr15	101609620	101609620	-	1.43901e-09	2.52036e-07	-16.3822	150162	NM_024652	+	LRRK1
chr11	24031965	24031965	+	1.46681e-09	2.56216e-07	-17.0339	-486551	NM_001252008	+	LUZP2
chr9	86884471	86884471	-	1.51569e-09	2.63728e-07	-19.3629	71224	NM_001199633	-	SLC28A3
chr1	156186560	156186560	+	1.53639e-09	2.66831e-07	17.781	3783	NM_001199661	+	PMF1-BGLAP
chr1	29877712	29877712	-	1.54944e-09	2.68774e-07	18.3326	314686	NM_133178	+	PTPRU
chr12	19592255	19592255	+	1.55043e-09	2.68909e-07	23.6862	-353	NM_001114176	+	AEBP2
chr6	168941788	168941788	+	1.59458e-09	2.75831e-07	21.365	99959	NM_001166412	+	SMOC2
chr2	242027434	242027434	+	1.60535e-09	2.77399e-07	-16.2004	14314	NR_028051	-	MTERF4
chr10	31124240	31124240	-	1.61632e-09	2.78849e-07	-17.0859	164207	NM_001143769	-	ZNF438
chr22	47091322	47091322	-	1.62964e-09	2.8085e-07	-21.5109	42831	NM_022766	-	CERK
chr18	74118111	74118111	+	1.73641e-09	2.96891e-07	-16.5892	89036	NM_014643	-	ZNF516
chr17	39839177	39839177	+	1.76514e-09	3.01288e-07	-22.5516	-5950	NM_005801	+	EIF1
chr17	41278888	41278888	-	1.81181e-09	3.08566e-07	-18.5843	1290	NR_003108	+	NBR2
chr10	134778465	134778465	+	1.82748e-09	3.11072e-07	-18.5485	-573	NR_046231	+	LINC01168
chr4	187622070	187622070	-	1.87564e-09	3.18686e-07	18.4547	22918	NM_005245	-	FAT1
chr19	49118115	49118115	-	1.94305e-09	3.28765e-07	-20.2075	-1422	NM_017708	-	FAM83E
chr5	31777285	31777285	+	1.95415e-09	3.30429e-07	-15.0322	-21746	NM_178140	+	PDZD2
chr4	187350087	187350087	+	2.0362e-09	3.42613e-07	-21.2292	72126	NR_033900	-	F11-AS1
chr1	3556403	3556403	-	2.21048e-09	3.67994e-07	-20.641	10269	NM_017818	-	WRAP73
chr7	131594072	131594072	+	2.21054e-09	3.67994e-07	18.5706	-352697	NM_005397	-	PODXL
chr2	127531106	127531106	-	2.24284e-09	3.72846e-07	-16.9633	117597	NM_001256584	+	GYPC
chr1	110611702	110611702	+	2.29238e-09	3.80207e-07	17.3598	1621	NM_006492	-	ALX3
chr22	47589532	47589532	+	2.29473e-09	3.8055e-07	-16.8095	431016	NM_014346	+	TBC1D22A
chr9	44245495	44245495	+	2.30981e-09	3.82371e-07	-22.3837	-141892	NR_046203	+	LINC01189
chr17	76118444	76118444	+	2.31812e-09	3.83402e-07	-16.282	6418	NM_001127198	-	TMC6
chr21	44872715	44872715	-	2.4246e-09	3.98832e-07	-17.714	2813	NR_026960	+	LINC00319
chr9	135690449	135690449	-	2.44126e-09	4.01268e-07	-24.0082	63750	NM_152572	-	AK8
chr17	17538686	17538686	-	2.58374e-09	4.20965e-07	-18.4647	-43670	NM_148172	-	PEMT
chr14	48400976	48400976	-	2.67159e-09	4.33547e-07	17.4627	-136760	NR_039996	-	LINC00648
chr16	27460436	27460436	+	2.68149e-09	4.3493e-07	18.3242	4279	NR_037158	-	IL21R-AS1
chr20	30764204	30764204	+	2.72072e-09	4.40415e-07	-20.6586	13960	NR_002781	-	TSPY26P
chr17	78079643	78079643	+	2.80795e-09	4.53182e-07	-16.2121	4290	NM_000152	+	GAA
chr6	7441541	7441541	-	2.83647e-09	4.5716e-07	25.9186	38663	NM_153005	+	RIOK1
chr1	148930914	148930914	-	2.84542e-09	4.58454e-07	-21.2812	511	NR_027354	+	LOC645166
chr15	83282727	83282727	-	2.90161e-09	4.66561e-07	-19.6475	-33794	NR_046096	+	CPEB1-AS1
chr12	132969592	132969592	+	3.26691e-09	5.18696e-07	-18.0736	-63688	NM_001122636	-	GALNT9
chr15	101603735	101603735	+	3.27266e-09	5.19546e-07	-15.1648	144277	NM_024652	+	LRRK1
chr19	11505283	11505283	+	3.43332e-09	5.4313e-07	-15.5118	-10266	NR_033663	-	EPOR
chr17	15672538	15672538	-	3.61596e-09	5.67673e-07	-19.5378	4523	NR_033865	+	CDRT15P2
chr21	45969728	45969728	+	3.75874e-09	5.87818e-07	16.8372	1661	NM_198693	-	KRTAP10-2
chr2	238342853	238342853	+	3.99057e-09	6.19235e-07	18.7781	-20004	NM_057166	-	COL6A3
chr10	105313231	105313231	-	4.05899e-09	6.28428e-07	-18.8068	59498	NM_004210	+	NEURL1
chr8	15355511	15355511	-	4.08594e-09	6.31848e-07	16.5468	-42085	NM_006765	+	TUSC3
chr16	85394013	85394013	+	4.13536e-09	6.38352e-07	-16.0275	-54083	NR_049816	-	MIR5093
chr22	37217172	37217172	+	4.18909e-09	6.45575e-07	-15.948	-1656	NM_002854	-	PVALB
chr1	77230784	77230784	-	4.19535e-09	6.46463e-07	23.522	-102402	NM_030965	+	ST6GALNAC5
chr7	131594096	131594096	+	4.27265e-09	6.57206e-07	19.5534	-352721	NM_005397	-	PODXL
chr12	31654382	31654382	+	4.37517e-09	6.71281e-07	22.0238	-88475	NR_046909	+	DENND5B-AS1
chr8	134276707	134276707	-	4.69758e-09	7.14124e-07	-15.6554	32841	NM_001135242	-	NDRG1
chr16	70787597	70787597	+	4.72599e-09	7.17919e-07	-26.4166	-1366	NR_034083	+	VAC14-AS1
chr17	76462770	76462770	-	4.76771e-09	7.23265e-07	16.9792	-18222	NR_102401	+	DNAH17-AS1
chr5	14047419	14047419	-	4.83815e-09	7.32413e-07	28.4288	-96410	NM_007118	+	TRIO
chr4	828189	828189	+	4.9662e-09	7.49374e-07	-16.2907	-8245	NM_006651	-	CPLX1
chr2	3484532	3484532	+	5.08379e-09	7.64831e-07	-24.7838	38819	NM_018269	-	ADI1
chr17	35425311	35425311	-	5.29915e-09	7.93246e-07	15.6743	34271	NR_036056	+	MIR2909
chr12	2141317	2141317	+	5.39724e-09	8.06816e-07	-17.6378	-21099	NM_001129841	+	CACNA1C
chr17	1342330	1342330	-	5.46724e-09	8.15874e-07	-22.6924	17232	NM_005206	-	CRK
chr2	241378339	241378339	+	5.58019e-09	8.31014e-07	16.9953	3226	NM_002081	+	GPC1
chr15	75968322	75968322	+	5.87235e-09	8.68754e-07	-21.9433	26976	NM_153271	+	SNX33
chr2	83473329	83473329	-	6.28359e-09	9.21422e-07	-21.7434	389404	NR_033423	+	DHFRP3
chr21	9826215	9826215	+	6.33553e-09	9.28201e-07	26.9056	14	NR_037458	+	MIR3687-1
chr9	138509923	138509923	+	6.45266e-09	9.43555e-07	-17.6635	21464	NM_182974	-	GLT6D1
chr1	16367338	16367338	+	6.45894e-09	9.43943e-07	16.1802	-2893	NM_000085	+	CLCNKB
chr17	75278857	75278857	-	6.50599e-09	9.49432e-07	15.6309	1367	NM_001113491	+	Sept9
chr22	25546684	25546684	+	6.52919e-09	9.52177e-07	-15.8814	-38026	NR_038941	-	LOC100128531
chr11	75949794	75949794	+	6.87605e-09	9.97283e-07	17.9172	-32221	NM_004626	-	WNT11
chr7	63385618	63385618	+	6.89673e-09	9.99836e-07	-15.1234	104863	NR_039987	-	LINC01005
chr20	61750138	61750138	-	7.10445e-09	1.02527e-06	-16.309	-16468	NR_003245	-	HAR1B
chr9	135091341	135091341	+	7.1106e-09	1.02604e-06	15.0556	54009	NM_032536	+	NTNG2
chr1	213090285	213090285	+	7.25411e-09	1.04512e-06	15.1615	-33602	NM_001136475	+	VASH2
chr14	106379019	106379019	+	7.25608e-09	1.04529e-06	-17.8499	-4819	NR_026800	+	FAM30A
chr2	120239786	120239786	-	7.26253e-09	1.04611e-06	18.5625	42243	NM_002980	-	SCTR
chr17	74365539	74365539	-	7.41935e-09	1.06657e-06	-16.1556	-15151	NM_182965	+	SPHK1
chr13	112824589	112824589	+	7.56246e-09	1.08367e-06	-20.74	102678	NM_005986	+	SOX1
chr11	15672502	15672502	+	7.67902e-09	1.09892e-06	21.4555	501856	NM_001278314	+	INSC
chr7	1002012	1002012	-	7.69811e-09	1.10141e-06	-17.5883	-7724	NM_006869	-	ADAP1
chr15	77865046	77865046	-	7.70818e-09	1.10273e-06	-16.0567	59664	NM_032808	-	LINGO1
chr10	119370384	119370384	-	7.72515e-09	1.10436e-06	17.4713	-65806	NR_002791	-	EMX2OS
chr19	48717947	48717947	+	7.9734e-09	1.1358e-06	15.856	26374	NR_033679	-	CARD8
chr17	14482611	14482611	+	8.08643e-09	1.15064e-06	-17.0041	275556	NR_026880	+	MGC12916
chr17	59521293	59521293	-	8.39709e-09	1.18925e-06	17.3948	-12514	NM_018488	+	TBX4
chr10	32789178	32789178	+	8.46776e-09	1.19796e-06	-16.0831	54139	NM_145023	+	CCDC7
chr22	44561017	44561017	-	8.83444e-09	1.24334e-06	-18.7578	-7819	NM_001137605	+	PARVG
chr16	75149077	75149077	+	8.83918e-09	1.24377e-06	-19.4959	1594	NM_194436	-	LDHD
chr15	70447144	70447144	-	9.78971e-09	1.361e-06	-17.3108	-56889	NM_020908	-	TLE3
chr2	92162844	92162844	-	1.00374e-08	1.39127e-06	-20.5607	33687	NR_027714	+	ACTR3BP2
chr14	104800939	104800939	-	1.01122e-08	1.39971e-06	-16.6038	195881	NM_015656	+	KIF26A
chr2	68589453	68589453	+	1.0286e-08	1.42089e-06	16.7661	-2869	NM_002664	+	PLEK
chr17	78773561	78773561	-	1.05959e-08	1.45843e-06	20.2279	-192080	NM_024591	+	CHMP6
chr17	75801386	75801386	+	1.06883e-08	1.46975e-06	-15.3431	78784	NR_028337	-	LINC01973
chr5	171023452	171023452	+	1.16405e-08	1.58279e-06	-22.1709	176787	NM_003862	+	FGF18
chr17	33498467	33498467	-	1.17245e-08	1.59221e-06	15.6663	22946	NM_152462	-	SLC35G3
chr5	28928129	28928129	+	1.24226e-08	1.67512e-06	-20.9892	1154	NR_033961	+	LSP1P3
chr1	237369285	237369285	-	1.25293e-08	1.68776e-06	-15.4575	163585	NM_001035	+	RYR2
chr5	2813691	2813691	-	1.25927e-08	1.6956e-06	15.4628	61431	NM_178569	+	C5orf38
chr18	13321214	13321214	+	1.28711e-08	1.72772e-06	15.0816	43112	NM_181481	+	LDLRAD4
chr16	90028374	90028374	-	1.30495e-08	1.74843e-06	-16.5939	-10614	NR_003228	+	AFG3L1P
chr16	88606750	88606750	+	1.34795e-08	1.79752e-06	19.1825	-30039	NM_144604	+	ZC3H18
chr17	33478348	33478348	+	1.35115e-08	1.80124e-06	18.8802	3514	NM_173167	+	UNC45B
chr2	92162856	92162856	-	1.35165e-08	1.80171e-06	-18.8936	33699	NR_027714	+	ACTR3BP2
chr12	124856800	124856800	+	1.35575e-08	1.80589e-06	-17.9843	83092	NM_181709	+	RFLNA
chr7	73335379	73335379	-	1.41654e-08	1.87705e-06	21.8958	59892	NM_182504	+	WBSCR28
chr1	3344430	3344430	+	1.46041e-08	1.92852e-06	-15.7608	-26717	NM_014448	+	ARHGEF16
chr8	102404609	102404609	-	1.47059e-08	1.93999e-06	-22.2774	23490	NR_002182	+	NACAP1
chr2	127934077	127934077	-	1.47416e-08	1.9441e-06	15.77	29267	NM_001001665	-	CYP27C1
chr13	114853177	114853177	+	1.47567e-08	1.9457e-06	16.1566	44919	NM_007368	-	RASA3
chr16	50707674	50707674	-	1.47777e-08	1.94748e-06	-21.112	7591	NM_182854	-	SNX20
chr12	123341715	123341715	+	1.4922e-08	1.96471e-06	-18.7069	21678	NM_003959	+	HIP1R
chr11	2720781	2720781	+	1.49526e-08	1.96834e-06	21.4826	448	NR_002728	-	KCNQ1OT1
chr16	74490556	74490556	-	1.50566e-08	1.97983e-06	15.2634	-35189	NM_001011880	-	CLEC18B
chr7	6693440	6693440	-	1.51e-08	1.98473e-06	-16.3139	16489	NM_001278559	+	ZNF316
chr2	241896948	241896948	+	1.60376e-08	2.09106e-06	-17.8861	9921	NR_033841	-	LOC200772
chr2	242796577	242796577	-	1.62117e-08	2.11018e-06	20.7796	4482	NM_005018	-	PDCD1
chr22	49494818	49494818	+	1.68001e-08	2.17545e-06	-18.9653	232238	NR_038944	+	LINC01310
chr22	20851302	20851302	+	1.74601e-08	2.25077e-06	-15.5877	-1133	NM_032775	-	KLHL22
chr19	4511909	4511909	-	1.74614e-08	2.25077e-06	18.106	5808	NM_001080400	-	PLIN4
chr1	206230986	206230986	-	1.7724e-08	2.28077e-06	-15.793	6705	NM_000707	+	AVPR1B
chr17	33478350	33478350	+	1.81486e-08	2.32736e-06	21.1686	3516	NM_173167	+	UNC45B
chr16	9753490	9753490	-	1.84016e-08	2.35608e-06	-15.8402	424718	NR_036166	+	MIR548X
chr1	10917440	10917440	-	1.8497e-08	2.36667e-06	17.0778	-60708	NM_001079843	-	CASZ1
chr3	29743329	29743329	+	1.86742e-08	2.38488e-06	15.4365	420528	NM_001003793	+	RBMS3
chr19	378670	378670	-	1.87912e-08	2.39654e-06	-22.4961	-2658	NM_016585	-	THEG
chr19	4032043	4032043	-	1.90604e-08	2.42801e-06	-21.712	24296	NM_015897	+	PIAS4
chr19	690358	690358	-	1.94716e-08	2.4738e-06	-16.2217	5104	NM_214710	-	PRSS57
chr20	31102731	31102731	-	1.954e-08	2.48134e-06	-19.1503	-31347	NM_080616	-	NOL4L
chr20	26189976	26189976	-	1.975e-08	2.50555e-06	19.2053	-108	NR_040095	-	MIR663AHG
chr5	1856817	1856817	+	2.05349e-08	2.59047e-06	16.2705	26064	NM_016358	-	IRX4
chr16	33964027	33964027	+	2.07147e-08	2.61088e-06	15.1765	-1525	NR_038368	-	LINC00273
chr22	23794220	23794220	+	2.12433e-08	2.66716e-06	19.4072	-49422	NR_003950	-	ZDHHC8P1
chr17	33478336	33478336	+	2.1312e-08	2.67502e-06	20.384	3502	NM_173167	+	UNC45B
chr12	40983212	40983212	-	2.16659e-08	2.71525e-06	-15.5036	-103032	NM_001256063	+	CNTN1
chr12	9558561	9558561	+	2.17925e-08	2.72874e-06	19.2172	42208	NR_033399	-	DDX12P
chr17	39781933	39781933	+	2.23055e-08	2.782e-06	-16.3146	-1052	NM_000422	-	KRT17
chr15	25984635	25984635	-	2.247e-08	2.80037e-06	17.4806	109338	NR_039865	-	MIR4715
chr15	65369397	65369397	-	2.2689e-08	2.82404e-06	17.2335	245	NM_001101362	+	KBTBD13
chr17	81082703	81082703	-	2.29491e-08	2.85123e-06	15.6327	45138	NM_001004431	+	METRNL
chr1	54762311	54762311	+	2.29973e-08	2.85624e-06	-17.8233	60197	NR_103541	+	SSBP3-AS1
chr16	15916908	15916908	+	2.35596e-08	2.91717e-06	-20.4971	33980	NM_001040114	-	MYH11
chr19	13124745	13124745	-	2.36195e-08	2.92402e-06	15.9634	-10040	NM_001271044	+	NFIX
chr3	21447525	21447525	-	2.43283e-08	3.00207e-06	-22.3143	309	NR_002311	+	VENTXP7
chr12	53764218	53764218	+	2.47501e-08	3.04602e-06	-15.7828	-9761	NM_138473	+	SP1
chr11	1861362	1861362	+	2.49163e-08	3.06445e-06	15.1407	-70	NM_001145841	+	TNNI2
chr1	50798549	50798549	+	2.54671e-08	3.12422e-06	18.9584	90571	NM_032110	-	DMRTA2
chr1	171820581	171820581	-	2.60945e-08	3.18892e-06	-15.1878	9965	NM_001136127	+	DNM3
chr1	28001696	28001696	+	2.62819e-08	3.20867e-06	-16.6931	-2973	NM_002038	-	IFI6
chr12	11653708	11653708	+	2.66375e-08	3.2434e-06	21.8415	-47256	NR_033890	+	LINC01252
chr4	961676	961676	-	2.67458e-08	3.2553e-06	25.2333	5673	NM_001347	-	DGKQ
chr12	9392972	9392972	+	2.70371e-08	3.28737e-06	19.2951	375	NR_036466	+	LINC00987
chr2	25384345	25384345	-	2.70804e-08	3.29118e-06	16.6637	7215	NM_000939	-	POMC
chr2	100908026	100908026	+	2.79398e-08	3.38164e-06	-22.9419	31170	NM_198461	-	LONRF2
chr1	77230787	77230787	-	2.82699e-08	3.41746e-06	22.4504	-102399	NM_030965	+	ST6GALNAC5
chr17	75158373	75158373	-	2.82978e-08	3.4202e-06	19.4411	21370	NM_003003	+	SEC14L1
chr19	5698546	5698546	-	2.83496e-08	3.42518e-06	-17.8857	8202	NM_015414	+	RPL36
chr19	8145921	8145921	+	2.88493e-08	3.47544e-06	-15.1324	28277	NM_001201359	+	CCL25
chr11	110171891	110171891	+	3.02716e-08	3.62174e-06	-16.4428	-4455	NM_001260492	-	RDX
chr17	36582164	36582164	-	3.03186e-08	3.62671e-06	21.5953	-2556	NM_001199417	+	ARHGAP23
chr22	30073561	30073561	+	3.05367e-08	3.64977e-06	-16.8647	-42783	NM_182527	+	CABP7
chr5	27837072	27837072	-	3.05509e-08	3.6508e-06	17.9846	364675	NR_038848	+	LINC01021
chr17	74489808	74489808	-	3.17511e-08	3.76723e-06	-19.0509	-5818	NM_001005498	-	RHBDF2
chr5	171519491	171519491	-	3.31369e-08	3.91238e-06	21.0365	-85615	NM_033645	-	FBXW11
chr2	28575943	28575943	-	3.36649e-08	3.96465e-06	16.8352	-39836	NM_005253	+	FOSL2
chr2	3437451	3437451	+	3.40049e-08	4.00071e-06	-16.0393	54007	NM_016030	+	TRAPPC12
chr13	109367560	109367560	-	3.4747e-08	4.07365e-06	19.3675	85991	NM_001198950	+	MYO16
chr16	88527799	88527799	+	3.59303e-08	4.1916e-06	15.2406	-7527	NR_049821	+	MIR5189
chr1	2529360	2529360	-	3.61682e-08	4.21595e-06	-17.9162	11173	NM_001195736	+	FAM213B
chr17	37515978	37515978	-	3.62054e-08	4.2184e-06	18.0151	41932	NM_001184906	-	FBXL20
chr2	129283812	129283812	-	3.63523e-08	4.23324e-06	-15.2674	-207642	NM_004807	-	HS6ST1
chr21	43864330	43864330	+	3.65908e-08	4.25644e-06	16.5703	40361	NM_001001895	+	UBASH3A
chr5	54909293	54909293	-	3.66656e-08	4.26477e-06	15.3657	-78388	NM_003711	-	PLPP1
chr7	27179251	27179251	-	3.7349e-08	4.32877e-06	-25.8694	-732	NR_038832	+	HOXA-AS3
chr8	42014010	42014010	+	3.75152e-08	4.34455e-06	16.306	3548	NM_001134296	+	AP3M2
chr13	113430287	113430287	+	3.82092e-08	4.41235e-06	17.2972	85646	NM_032189	+	ATP11A
chr2	241896975	241896975	+	4.0063e-08	4.59746e-06	-18.545	9894	NR_033841	-	LOC200772
chr5	28928159	28928159	-	4.14293e-08	4.72406e-06	-20.5016	1184	NR_033961	+	LSP1P3
chr9	133773486	133773486	-	4.15846e-08	4.73862e-06	16.4178	-4262	NM_198180	-	QRFP
chr1	2529359	2529359	+	4.21811e-08	4.79442e-06	-19.6887	11172	NM_001195736	+	FAM213B
chr2	241581979	241581979	+	4.24296e-08	4.81762e-06	-16.8424	17319	NM_005301	+	GPR35
chr8	60674796	60674796	-	4.40035e-08	4.9677e-06	22.1015	519159	NM_004056	-	CA8
chr11	76916393	76916393	-	4.64383e-08	5.19479e-06	-21.6939	77079	NM_001127180	+	MYO7A
chr16	88753392	88753392	+	4.66962e-08	5.21916e-06	-24.2704	-511	NM_178310	-	SNAI3
chr13	111173865	111173865	+	4.81095e-08	5.35275e-06	-19.2992	-13340	NR_046583	-	COL4A2-AS1
chr2	130795488	130795488	+	4.9155e-08	5.45089e-06	16.1548	13217	NR_026758	-	FAR2P1
chr16	86184757	86184757	-	4.95952e-08	5.49222e-06	-15.585	-135280	NR_038438	+	LINC02135
chr19	10506447	10506447	+	5.07883e-08	5.60146e-06	20.574	7768	NR_031592	-	MIR1181
chr22	18214209	18214209	-	5.19935e-08	5.71355e-06	-20.6094	24787	NM_001270733	+	BCL2L13
chr20	60930092	60930092	+	5.24117e-08	5.75367e-06	-16.2338	12277	NM_005560	-	LAMA5
chr17	38311841	38311841	-	5.30554e-08	5.81256e-06	-18.1574	15336	NM_007359	+	CASC3
chr2	176947247	176947247	-	5.32881e-08	5.83311e-06	-15.7649	1444	NM_001080458	-	EVX2
chr14	74727579	74727579	+	5.36231e-08	5.86538e-06	-21.1447	21406	NM_182894	+	VSX2
chr16	1133132	1133132	+	5.6114e-08	6.09733e-06	17.4911	4353	NM_001053	+	SSTR5
chr7	72993799	72993799	+	5.63208e-08	6.11625e-06	-17.74	-787	NM_012453	-	TBL2
chr3	195602787	195602787	+	5.75747e-08	6.23522e-06	-24.0493	19646	NM_001010938	-	TNK2
chr11	122543130	122543130	+	5.92833e-08	6.39842e-06	15.1101	16734	NM_032873	+	UBASH3B
chr21	9826062	9826062	+	6.39699e-08	6.83788e-06	20.2476	-141	NR_037458	+	MIR3687-1
chr5	430182	430182	+	6.40156e-08	6.84164e-06	-18.3439	13077	NM_138464	-	EXOC3-AS1
chr17	46607829	46607829	-	6.60568e-08	7.02803e-06	-15.0428	444	NM_002144	-	HOXB1
chr12	14781925	14781925	+	6.72033e-08	7.12961e-06	-17.1346	-61135	NM_024829	-	PLBD1
chr3	128148650	128148650	+	6.73598e-08	7.14388e-06	17.7854	-33787	NR_037890	+	DNAJB8-AS1
chr21	46710313	46710313	-	6.94266e-08	7.32887e-06	19.385	2348	NR_026943	+	LOC642852
chr2	83473333	83473333	-	6.97774e-08	7.36131e-06	-16.9409	389408	NR_033423	+	DHFRP3
chr8	28517161	28517161	+	7.05293e-08	7.42976e-06	-15.5698	-41829	NM_001440	+	EXTL3
chr10	133979373	133979373	+	7.09454e-08	7.46693e-06	29.4817	-21041	NM_006426	+	DPYSL4
chr14	89382393	89382393	-	7.11969e-08	7.48856e-06	19.8189	91417	NM_198310	+	TTC8
chr19	41958455	41958455	-	7.14233e-08	7.50874e-06	-15.5424	9394	NM_001130514	+	ERICH4
chr2	209208659	209208659	+	7.16947e-08	7.53057e-06	17.552	-15910	NR_073601	+	NA
chr20	62315593	62315593	+	7.282e-08	7.62986e-06	16.4919	-12411	NM_003823	+	TNFRSF6B
chr10	71472177	71472177	-	7.54951e-08	7.87007e-06	17.8472	82176	NM_145306	+	C10orf35
chr14	69274950	69274950	+	7.66462e-08	7.96832e-06	-20.2998	-11991	NM_001244701	-	ZFP36L1
chr4	1187989	1187989	+	7.88024e-08	8.16646e-06	-15.9359	14762	NM_001199021	-	SPON2
chr4	69916862	69916862	+	7.95158e-08	8.2272e-06	-17.8199	-30750	NM_001144767	-	UGT2B10
chr16	1500501	1500501	+	8.03055e-08	8.28847e-06	-17.0328	-6012	NM_001143980	-	CCDC154
chr18	77772994	77772994	-	8.26461e-08	8.49661e-06	16.044	-21352	NM_001171967	+	RBFA
chr8	2879782	2879782	+	8.37426e-08	8.59488e-06	16.9718	886626	NM_003970	+	MYOM2
chr17	1124985	1124985	-	8.55988e-08	8.75217e-06	-21.2884	-34370	NM_001159746	-	ABR
chr19	19221935	19221935	-	8.5963e-08	8.78734e-06	15.3025	27376	NM_001256766	-	TMEM161A
chr8	144810433	144810433	-	8.80707e-08	8.9753e-06	15.3824	4891	NR_039810	-	MIR4664
chr19	2221762	2221762	+	8.81419e-08	8.98114e-06	-15.2401	12387	NR_031596	-	MIR1227
chr21	9826047	9826047	+	8.89409e-08	9.05191e-06	21.3398	-156	NR_037458	+	MIR3687-1
chr18	74701984	74701984	-	9.09741e-08	9.2314e-06	-24.3283	27072	NM_001025092	-	MBP
chr10	111943878	111943878	+	9.36755e-08	9.46345e-06	-24.5504	-23485	NM_130439	+	MXI1
chr22	20939122	20939122	+	9.45188e-08	9.53701e-06	21.5934	77238	NM_001003891	+	MED15
chr14	23590986	23590986	-	9.57155e-08	9.64109e-06	20.3556	-2167	NM_001805	-	CEBPE
chr21	31806595	31806595	-	9.78794e-08	9.818e-06	20.6129	4003	NM_181600	+	KRTAP13-4
chr18	20712894	20712894	+	1.00769e-07	1.00721e-05	23.4284	-1634	NM_001256438	+	CABLES1
chr2	131797493	131797493	-	1.0622e-07	1.0532e-05	-17.498	53512	NM_001009993	-	FAM168B
chr19	1969617	1969617	-	1.0713e-07	1.06117e-05	-18.6411	-15070	NR_033400	-	CSNK1G2-AS1
chr5	43039809	43039809	+	1.07839e-07	1.0673e-05	15.6867	639	NM_001014279	-	ANXA2R
chr13	21893313	21893313	-	1.08318e-07	1.07082e-05	-15.3005	21051	NR_038939	+	MIPEPP3
chr17	21906312	21906312	-	1.11615e-07	1.09824e-05	16.9388	2252	NR_027084	+	FLJ36000
chr19	4063487	4063487	-	1.15257e-07	1.12844e-05	-15.9868	3330	NM_015898	-	ZBTB7A
chr1	228346668	228346668	+	1.17064e-07	1.14338e-05	-24.0174	5882	NR_103539	-	IBA57-AS1
chr15	72345110	72345110	+	1.19119e-07	1.15988e-05	-18.0178	-61489	NM_001166340	+	SENP8
chr3	118844736	118844736	-	1.19591e-07	1.16386e-05	18.1361	20163	NM_152538	-	IGSF11
chr20	3171337	3171337	+	1.19601e-07	1.16387e-05	15.1792	13959	NM_023935	-	DDRGK1
chr6	13274146	13274146	+	1.19711e-07	1.16451e-05	16.6357	21673	NM_001242698	-	LOC100130357
chr17	77365347	77365347	+	1.20011e-07	1.16709e-05	17.9419	146884	NM_001082575	-	RBFOX3
chr19	2637653	2637653	+	1.22615e-07	1.18805e-05	15.7296	65094	NM_052847	-	GNG7
chr8	143504737	143504737	+	1.24003e-07	1.19941e-05	-15.5972	-20195	NM_145003	-	TSNARE1
chr5	179806753	179806753	+	1.24384e-07	1.20269e-05	-17.655	-26439	NM_005110	-	GFPT2
chr2	238421176	238421176	-	1.26823e-07	1.22282e-05	-23.2945	25300	NM_024101	+	MLPH
chr9	137214072	137214072	-	1.27992e-07	1.23235e-05	-15.9243	-4244	NM_002957	+	RXRA
chr15	85161853	85161853	+	1.3221e-07	1.2665e-05	-17.8328	-12838	NR_003654	+	SCAND2P
chr12	65516285	65516285	+	1.32642e-07	1.26998e-05	-16.3557	-940	NM_007191	-	WIF1
chr5	2702240	2702240	+	1.33811e-07	1.27901e-05	18.9869	49530	NM_001134222	-	IRX2
chr12	124901777	124901777	-	1.35236e-07	1.29064e-05	23.2041	128069	NM_181709	+	RFLNA
chr2	8597362	8597362	+	1.38162e-07	1.31413e-05	19.6194	-128814	NR_034135	-	LINC00299
chr1	183208855	183208855	-	1.38341e-07	1.3151e-05	-17.5918	53683	NM_018891	+	LAMC2
chr1	2573755	2573755	+	1.39148e-07	1.32119e-05	-16.6633	-9275	NM_033467	-	MMEL1
chr17	78867061	78867061	+	1.40078e-07	1.32915e-05	-15.2667	-98580	NM_024591	+	CHMP6
chr19	4552574	4552574	+	1.42109e-07	1.34577e-05	15.3629	7198	NM_032108	-	SEMA6B
chr2	130795454	130795454	+	1.45873e-07	1.3759e-05	15.5921	13251	NR_026758	-	FAR2P1
chr1	46707607	46707607	-	1.4846e-07	1.39797e-05	-23.6387	-5760	NM_001142548	+	RAD54L
chr18	13134952	13134952	-	1.5479e-07	1.44867e-05	-15.8042	-83777	NM_181482	+	LDLRAD4
chr3	77978745	77978745	-	1.61615e-07	1.50313e-05	18.7832	831584	NM_001128929	+	ROBO2
chr1	77230800	77230800	-	1.6252e-07	1.50971e-05	21.1938	-102386	NM_030965	+	ST6GALNAC5
chr1	203045292	203045292	+	1.62888e-07	1.5128e-05	22.9419	9875	NM_002479	-	MYOG
chr16	81674323	81674323	+	1.65921e-07	1.53561e-05	-16.7511	-24636	NR_045112	+	LOC100129617
chr12	57038157	57038157	+	1.71897e-07	1.58113e-05	24.4915	-620	NR_003046	-	SNORD59B
chr21	15446619	15446619	-	1.74181e-07	1.59965e-05	-23.2267	-93855	NR_027270	-	ANKRD20A11P
chr6	10720448	10720448	-	1.75017e-07	1.60608e-05	-16.2307	-2700	NM_016462	+	TMEM14C
chr22	45133340	45133340	-	1.7573e-07	1.61194e-05	-24.8197	-15098	NM_181335	+	ARHGAP8
chr2	238342811	238342811	+	1.77883e-07	1.62882e-05	16.2054	-19962	NM_057166	-	COL6A3
chr12	48183994	48183994	+	1.7794e-07	1.62923e-05	-15.389	17029	NM_017842	+	SLC48A1
chr1	2837567	2837567	+	1.78496e-07	1.63352e-05	-15.6486	-100479	NM_080431	+	ACTRT2
chr2	85715004	85715004	+	1.7871e-07	1.63521e-05	16.6786	51006	NR_038942	-	PARTICL
chr17	78423552	78423552	-	1.81152e-07	1.6534e-05	-18.7054	26853	NM_002522	-	NPTX1
chr7	14893256	14893256	+	1.82828e-07	1.66589e-05	-15.1616	-12182	NM_004080	-	DGKB
chr16	24902334	24902334	+	1.87257e-07	1.70089e-05	-19.0324	44784	NM_052944	+	SLC5A11
chr1	1898938	1898938	-	1.87807e-07	1.70479e-05	-16.187	36339	NM_001080484	-	CFAP74
chr2	92162839	92162839	-	1.8836e-07	1.709e-05	-19.0704	33682	NR_027714	+	ACTR3BP2
chr14	106379020	106379020	-	1.89714e-07	1.71972e-05	-15.5805	-4818	NR_026800	+	FAM30A
chr2	241562548	241562548	+	1.9115e-07	1.72997e-05	18.808	-2114	NM_005301	+	GPR35
chr4	70296671	70296671	-	1.92201e-07	1.73742e-05	17.387	64956	NM_021139	-	UGT2B4
chr2	1567043	1567043	-	1.93623e-07	1.74785e-05	-17.415	148865	NM_175721	+	TPO
chr19	55975844	55975844	+	1.9531e-07	1.76051e-05	-15.8249	-2796	NM_001136202	-	ISOC2
chr1	919910	919910	-	1.95376e-07	1.76074e-05	-22.8765	-2438	NR_027693	-	PERM1
chr21	9926896	9926896	-	1.97627e-07	1.77758e-05	21.0698	41698	NR_038329	-	TEKT4P2
chr7	300181	300181	-	2.00165e-07	1.79817e-05	19.5947	-29955	NM_001195127	+	WI2-2373I1.2
chr2	3403898	3403898	-	2.0056e-07	1.80123e-05	-15.273	20454	NM_016030	+	TRAPPC12
chr2	121324541	121324541	+	2.05408e-07	1.83779e-05	19.1832	-100617	NR_027181	-	LINC01101
chr5	85865618	85865618	+	2.07333e-07	1.85195e-05	-15.7037	-48166	NM_001867	+	COX7C
chr19	54040860	54040860	+	2.10049e-07	1.873e-05	18.9705	-473	NM_001079906	+	ZNF331
chr19	54040836	54040836	+	2.23684e-07	1.97776e-05	20.02	-497	NM_001079906	+	ZNF331
chr3	187608008	187608008	-	2.27037e-07	2.00306e-05	-18.5049	-144496	NM_001706	-	BCL6
chr19	55997799	55997799	+	2.32057e-07	2.04153e-05	19.0741	1244	NM_020378	+	NAT14
chr19	58578578	58578578	+	2.39331e-07	2.09632e-05	-22.8094	7973	NM_007134	+	ZNF135
chr18	25127607	25127607	+	2.44051e-07	2.13144e-05	15.072	-362306	NM_001256316	-	CHST9
chr13	109367539	109367539	-	2.4455e-07	2.13499e-05	-19.4118	85970	NM_001198950	+	MYO16
chr17	78922197	78922197	-	2.45471e-07	2.14149e-05	-15.5239	-43444	NM_024591	+	CHMP6
chr10	73283400	73283400	+	2.45715e-07	2.1424e-05	-22.4521	126711	NM_001171932	+	CDH23
chr2	130795483	130795483	+	2.46672e-07	2.14918e-05	15.2571	13222	NR_026758	-	FAR2P1
chr7	73400179	73400179	-	2.49796e-07	2.17161e-05	-17.2242	-42248	NM_001081753	+	ELN
chr4	167260224	167260224	-	2.51012e-07	2.17999e-05	20.4557	465816	NM_012464	+	TLL1
chr16	33965052	33965052	+	2.58799e-07	2.23494e-05	21.5751	-2550	NR_038368	-	LINC00273
chr19	518971	518971	+	2.6108e-07	2.25105e-05	19.1376	11476	NM_033513	+	TPGS1
chr22	43505412	43505412	+	2.65845e-07	2.28607e-05	17.5321	-1342	NM_001197	+	BIK
chr11	40216455	40216455	-	2.69625e-07	2.31323e-05	-15.7792	98226	NR_047674	-	LRRC4C
chr19	17188351	17188351	+	2.72574e-07	2.33499e-05	-15.8651	1762	NM_004145	+	MYO9B
chr16	26104136	26104136	+	2.73102e-07	2.33914e-05	20.7266	400791	NM_006040	+	HS3ST4
chr13	24269731	24269731	-	2.74018e-07	2.34612e-05	15.7098	116234	NM_018647	+	TNFRSF19
chr1	201929059	201929059	+	2.83985e-07	2.41857e-05	-15.3623	4442	NM_006335	+	TIMM17A
chr6	159654572	159654572	-	2.84726e-07	2.42408e-05	21.2421	64145	NM_032532	+	FNDC1
chr2	132151891	132151891	-	2.90966e-07	2.46479e-05	-16.1805	-8583	NR_036499	+	LINC01120
chr17	80662503	80662503	+	2.93187e-07	2.4815e-05	-18.1426	-5906	NM_006822	-	RAB40B
chr7	152426372	152426372	-	2.95773e-07	2.49965e-05	-15.6257	-30462	NM_020445	+	ACTR3B
chr6	13296660	13296660	-	3.01537e-07	2.53978e-05	-15.6282	-843	NM_001242698	-	LOC100130357
chr8	144573932	144573932	-	3.11176e-07	2.6071e-05	15.063	49689	NM_015117	-	ZC3H3
chr19	7983851	7983851	-	3.16986e-07	2.64949e-05	-21.1815	-1343	NM_003083	+	SNAPC2
chr9	139911510	139911510	+	3.18764e-07	2.66128e-05	-16.6716	-10406	NM_207511	+	C9orf139
chr20	62321223	62321223	-	3.19112e-07	2.66384e-05	19.9208	-6781	NM_003823	+	TNFRSF6B
chr9	131588863	131588863	+	3.24229e-07	2.70066e-05	-15.5803	3238	NM_016390	-	SPOUT1
chr9	96062099	96062099	-	3.25705e-07	2.71001e-05	-15.448	46598	NM_001098808	-	C9orf129
chr19	18108978	18108978	+	3.27798e-07	2.72429e-05	-15.0862	-2966	NM_001025604	+	ARRDC2
chr2	230616622	230616622	-	3.30217e-07	2.74127e-05	21.2506	-37337	NM_139072	-	DNER
chr15	63751297	63751297	+	3.51945e-07	2.88898e-05	-23.7653	-45413	NM_001256702	+	USP3
chr10	73288375	73288375	-	3.70931e-07	3.01874e-05	-15.2983	131686	NM_001171932	+	CDH23
chr1	3102593	3102593	-	3.90354e-07	3.14903e-05	-24.8055	58056	NR_036215	+	MIR4251
chr21	9826825	9826825	+	3.93873e-07	3.17272e-05	18.0422	624	NR_037458	+	MIR3687-1
chr12	29325173	29325173	+	3.97924e-07	3.20057e-05	-15.5696	23239	NM_001271783	+	FAR2
chr1	17389409	17389409	+	4.00289e-07	3.21701e-05	-17.0589	-8745	NM_003000	-	SDHB
chr9	137777570	137777570	-	4.03592e-07	3.23955e-05	-19.7456	4914	NM_004108	+	FCN2
chr22	16157584	16157584	+	4.06474e-07	3.25809e-05	15.6054	-4482	NR_073459	+	BMS1P18
chr1	91852882	91852882	-	4.0784e-07	3.26599e-05	21.4234	17545	NM_001017975	-	HFM1
chr12	54376076	54376076	+	4.09478e-07	3.2779e-05	15.4762	-2870	NM_017409	+	HOXC10
chr14	105754943	105754943	+	4.12673e-07	3.30003e-05	-18.5703	-12227	NM_001243127	+	PACS2
chr16	1238787	1238787	+	4.18803e-07	3.34247e-05	-15.9481	35548	NM_001005407	+	CACNA1H
chr12	20704499	20704499	+	4.20828e-07	3.35637e-05	18.4003	-20299	NM_001244683	+	PDE3A
chr10	134246697	134246697	-	4.22267e-07	3.36578e-05	16.0503	-12017	NM_173541	+	C10orf91
chr17	5035338	5035338	+	4.26383e-07	3.39194e-05	-15.0901	3653	NM_004505	+	USP6
chr4	187271797	187271797	-	4.30058e-07	3.41637e-05	-24.0592	84681	NM_000128	+	F11
chr2	23574988	23574988	+	4.46962e-07	3.53017e-05	-21.5657	-33310	NM_052920	+	KLHL29
chr20	10647777	10647777	+	4.47918e-07	3.53665e-05	19.0718	6918	NM_000214	-	JAG1
chr5	169533024	169533024	+	4.49275e-07	3.54478e-05	-15.8881	109	NM_012188	+	FOXI1
chr17	76963639	76963639	+	4.50964e-07	3.55595e-05	-15.9697	12423	NM_005567	-	LGALS3BP
chr17	2726920	2726920	+	4.61994e-07	3.62623e-05	-18.3119	27190	NM_001100398	+	RAP1GAP2
chr12	103345482	103345482	+	4.84215e-07	3.76854e-05	15.7793	-5970	NM_004316	+	ASCL1
chr11	623458	623458	-	4.84777e-07	3.7707e-05	-16.2756	1610	NM_001171968	-	CDHR5
chr14	96558595	96558595	+	4.86783e-07	3.78316e-05	18.0325	52936	NM_001252507	+	C14orf132
chr2	121324526	121324526	+	4.96966e-07	3.8494e-05	16.6066	-100602	NR_027181	-	LINC01101
chr6	31095002	31095002	+	4.97677e-07	3.85392e-05	-15.3436	-6751	NM_001264	-	CDSN
chr7	47492770	47492770	-	5.1176e-07	3.94236e-05	23.006	128973	NM_022748	-	TNS3
chr3	10182562	10182562	-	5.23177e-07	4.0149e-05	19.8428	-757	NM_198156	+	VHL
chr7	5427510	5427510	-	5.328e-07	4.07743e-05	16.7627	35668	NM_001080495	-	TNRC18
chr7	2286811	2286811	-	5.46633e-07	4.17103e-05	-15.4028	4273	NM_198953	+	NUDT1
chr19	21797328	21797328	+	5.71799e-07	4.32552e-05	-16.1436	108893	NM_001001415	+	ZNF429
chr7	158789863	158789863	+	5.72802e-07	4.33133e-05	24.2029	-11182	NR_024394	+	LINC00689
chr3	128788752	128788752	-	5.79832e-07	4.37483e-05	21.4607	9109	NM_000174	+	GP9
chr5	173849131	173849131	-	5.9376e-07	4.46309e-05	-16.7035	-302444	NM_002449	+	MSX2
chr8	21984703	21984703	+	6.13576e-07	4.58818e-05	-20.8308	3863	NM_018411	-	HR
chr16	3521451	3521451	+	6.14451e-07	4.59341e-05	-17.5089	13461	NM_001083600	+	NAA60
chr16	60519	60519	-	6.15272e-07	4.59716e-05	-17.8836	-1036	NR_045117	+	DDX11L10
chr1	2282990	2282990	+	6.32047e-07	4.70052e-05	-15.1054	1111	NR_024489	-	LOC100129534
chr15	76630921	76630921	-	6.48098e-07	4.80022e-05	15.0693	1776	NM_145805	+	ISL2
chr16	1396723	1396723	-	6.55029e-07	4.84249e-05	17.8429	5151	NM_001001410	-	TSR3
chr18	45854687	45854687	-	6.69926e-07	4.93335e-05	-16.0717	-191008	NM_001039360	-	ZBTB7C
chr2	11219392	11219392	-	6.84533e-07	5.02225e-05	-17.9373	52911	NR_040080	-	FLJ33534
chr5	140798782	140798782	+	6.86937e-07	5.03575e-05	18.3922	1524	NM_018927	+	PCDHGB7
chr16	88744535	88744535	-	6.94384e-07	5.07689e-05	-17.6656	8348	NM_178310	-	SNAI3
chr17	45781759	45781759	-	7.00035e-07	5.10873e-05	-17.5407	9131	NM_014726	+	TBKBP1
chr2	92162842	92162842	-	7.1308e-07	5.19025e-05	-17.9942	33685	NR_027714	+	ACTR3BP2
chr20	5079043	5079043	-	7.39428e-07	5.34888e-05	-18.8169	14691	NM_014145	-	TMEM230
chr19	37894462	37894462	-	7.60352e-07	5.47399e-05	-16.1315	32405	NM_032453	+	ZNF527
chr9	133782642	133782642	+	7.73193e-07	5.55087e-05	-15.7404	-13418	NM_198180	-	QRFP
chr20	49199190	49199190	+	7.77485e-07	5.57666e-05	-17.5991	-3133	NR_030375	+	MIR645
chr19	5128872	5128872	-	7.86546e-07	5.63017e-05	-16.2813	159750	NM_015015	+	KDM4B
chr3	135175148	135175148	+	8.0416e-07	5.73511e-05	-16.2281	-509367	NM_002718	+	PPP2R3A
chr14	21304378	21304378	+	8.30236e-07	5.89009e-05	-21.4383	-33343	NM_002933	-	RNASE1
chr2	21180804	21180804	+	8.30902e-07	5.89417e-05	18.1236	86142	NM_000384	-	APOB
chr19	30243765	30243765	-	8.34149e-07	5.913e-05	-21.8982	-37070	NM_001256047	-	C19orf12
chr11	2720779	2720779	+	8.40405e-07	5.94958e-05	18.2453	450	NR_002728	-	KCNQ1OT1
chr16	85743953	85743953	-	8.49083e-07	5.99795e-05	-17.3081	-21366	NM_016095	-	GINS2
chr4	57458740	57458740	-	8.49648e-07	6.00064e-05	29.3452	61967	NM_001256475	+	THEGL
chr1	2381539	2381539	+	8.55005e-07	6.03127e-05	15.8737	-26215	NM_014638	+	PLCH2
chr4	3742150	3742150	+	8.67545e-07	6.10319e-05	16.0771	-26146	NM_000683	+	ADRA2C
chr9	131155576	131155576	-	8.84445e-07	6.19995e-05	-19.2407	-584	NR_029837	-	MIR219A2
chr19	42495827	42495827	-	8.9519e-07	6.26177e-05	18.3652	1793	NM_001256213	-	ATP1A3
chr1	23894376	23894376	+	8.97412e-07	6.27588e-05	-17.915	-8092	NM_002167	-	ID3
chr17	77694673	77694673	+	9.03148e-07	6.30761e-05	-18.5117	-10209	NM_178543	+	ENPP7
chr16	944073	944073	+	9.04193e-07	6.3139e-05	16.9848	76912	NM_022773	-	LMF1
chr7	1667678	1667678	-	9.06086e-07	6.32451e-05	-18.0637	13574	NR_001288	+	TFAMP1
chr17	72454310	72454310	+	9.09775e-07	6.34469e-05	15.2154	-8212	NM_007261	+	CD300A
chr7	4275484	4275484	-	9.46563e-07	6.55242e-05	-16.5487	106169	NM_001079653	+	SDK1
chr10	73283572	73283572	-	9.59682e-07	6.62913e-05	-16.6859	126883	NM_001171932	+	CDH23
chr20	49052053	49052053	-	9.65421e-07	6.65958e-05	-26.3905	-74838	NM_002827	+	PTPN1
chr4	18632452	18632452	+	9.75318e-07	6.7193e-05	23.4218	-608970	NM_153686	-	LCORL
chr1	119535722	119535722	+	9.93096e-07	6.82166e-05	19.1334	-3544	NM_152380	-	TBX15
chr5	150362041	150362041	+	9.97643e-07	6.84758e-05	20.74	-35896	NR_026867	-	ZNF300P1
chr7	152446056	152446056	-	1.00969e-06	6.91585e-05	17.5896	-10778	NM_020445	+	ACTR3B
chr17	2906022	2906022	-	1.04475e-06	7.11437e-05	20.695	60880	NM_014566	-	OR1D5
chr19	552746	552746	+	1.04919e-06	7.13713e-05	-16.0054	8714	NM_001258351	+	GZMM
chr19	47200387	47200387	-	1.05666e-06	7.17709e-05	17.3459	12216	NR_036157	-	MIR320E
chr14	95820084	95820084	-	1.07429e-06	7.27366e-05	-15.7619	-33840	NM_024734	-	CLMN
chr11	68869547	68869547	+	1.07634e-06	7.28491e-05	-15.2468	53199	NM_139075	+	TPCN2
chr21	46864543	46864543	-	1.08942e-06	7.35288e-05	15.6378	-10881	NM_030582	+	COL18A1
chr20	49062885	49062885	+	1.13936e-06	7.62614e-05	-15.8071	-64006	NM_002827	+	PTPN1
chr4	68762561	68762561	+	1.14173e-06	7.64079e-05	18.3353	-12846	NM_004262	-	TMPRSS11D
chr12	132284673	132284673	-	1.15313e-06	7.70402e-05	-15.9637	-28268	NM_016155	+	MMP17
chr3	121920569	121920569	-	1.17481e-06	7.82276e-05	16.4217	17390	NM_001178065	+	CASR
chr5	79628444	79628444	+	1.22788e-06	8.11416e-05	-17.4132	12656	NM_032567	+	SPZ1
chr6	44707110	44707110	-	1.23716e-06	8.16657e-05	-15.1986	303734	NR_039785	+	MIR4642
chr21	43642336	43642336	-	1.25919e-06	8.28666e-05	-19.2319	2330	NM_207174	+	ABCG1
chr9	139423075	139423075	+	1.26591e-06	8.32203e-05	-18.29	-8998	NR_039820	-	MIR4673
chr5	114514919	114514919	+	1.27211e-06	8.35051e-05	-15.3275	1325	NM_018700	-	TRIM36
chr16	1209455	1209455	-	1.32837e-06	8.65544e-05	-20.6544	6216	NM_001005407	+	CACNA1H
chr19	18234442	18234442	-	1.3447e-06	8.74106e-05	-17.8009	25841	NM_015016	+	MAST3
chr11	67179354	67179354	+	1.34792e-06	8.75926e-05	-18.7731	-3795	NM_001166222	+	CARNS1
chr1	67281978	67281978	-	1.35826e-06	8.81292e-05	15.1654	-15037	NM_005478	-	INSL5
chr4	8608333	8608333	-	1.36429e-06	8.84362e-05	-16.9332	13948	NM_003652	+	CPZ
chr17	21934537	21934537	+	1.39523e-06	9.01545e-05	-19.8572	30477	NR_027084	+	FLJ36000
chr1	17970740	17970740	-	1.40714e-06	9.07483e-05	-17.1405	63694	NM_001011722	+	ARHGEF10L
chr20	48900701	48900701	+	1.43867e-06	9.25156e-05	19.2245	-8556	NR_034124	+	LINC01270
chr19	31068952	31068952	+	1.45545e-06	9.33964e-05	-15.1025	205626	NM_014717	+	ZNF536
chr4	99416639	99416639	+	1.48902e-06	9.51187e-05	20.4904	163174	NM_005723	-	TSPAN5
chr17	62066124	62066124	-	1.49879e-06	9.56257e-05	-21.9783	-9587	NM_001191031	+	PRR29
chr3	122641578	122641578	-	1.50828e-06	9.61134e-05	16.3278	36220	NR_024618	+	LINC02035
chr11	68853295	68853295	+	1.52041e-06	9.67869e-05	-15.1406	36947	NM_139075	+	TPCN2
chr17	38481619	38481619	-	1.52835e-06	9.71893e-05	-22.3522	7148	NM_001145302	+	RARA
chr17	6930290	6930290	-	1.53145e-06	9.73368e-05	15.3362	3923	NM_181844	+	BCL6B
chr17	42155780	42155780	+	1.56247e-06	9.89275e-05	-15.9665	7684	NR_028582	+	G6PC3
chr2	241562561	241562561	+	1.56695e-06	9.91672e-05	16.3649	-2101	NM_005301	+	GPR35
chr19	3179252	3179252	+	1.5743e-06	9.95449e-05	16.0593	518	NM_003775	+	S1PR4
chr22	20939123	20939123	-	1.61099e-06	0.000101446	16.4821	77239	NM_001003891	+	MED15
chr9	98514496	98514496	-	1.61965e-06	0.000101887	18.8854	-123404	NM_001010895	+	ERCC6L2
chr12	5794770	5794770	+	1.6318e-06	0.000102498	-17.1624	191474	NM_002527	+	NTF3
chr4	175136119	175136119	-	1.64416e-06	0.00010315	19.2462	-68709	NM_001040157	+	CEP44
chr17	79681067	79681067	+	1.69003e-06	0.000105489	-15.4323	1803	NM_001270953	+	SLC25A10
chr11	73403689	73403689	-	1.73893e-06	0.000107987	-15.7112	43956	NM_001130036	+	PLEKHB1
chr17	33478332	33478332	+	1.76729e-06	0.000109383	16.8942	3498	NM_173167	+	UNC45B
chr1	11591378	11591378	-	1.81767e-06	0.000111926	15.3924	52085	NM_020780	+	DISP3
chr8	144810224	144810224	+	1.82216e-06	0.000112178	16.9643	5100	NR_039810	-	MIR4664
chr6	13274151	13274151	+	1.8273e-06	0.00011246	15.0121	21668	NM_001242698	-	LOC100130357
chr8	13766166	13766166	+	1.84393e-06	0.000113291	17.3381	341816	NM_001007090	+	C8orf48
chr19	19657558	19657558	+	1.88157e-06	0.0001152	-24.3953	8486	NM_153221	+	CILP2
chr9	130859528	130859528	-	1.88576e-06	0.000115363	20.3138	-1233	NR_049766	+	SLC25A25
chr9	139862955	139862955	-	1.89971e-06	0.000116038	-15.1158	-9001	NM_000954	+	PTGDS
chr16	60484	60484	-	1.95746e-06	0.000118912	-20.3131	-1071	NR_045117	+	DDX11L10
chr4	8912135	8912135	-	1.98139e-06	0.000120125	17.3864	-38593	NM_018942	-	HMX1
chr17	73586318	73586318	-	1.98469e-06	0.00012028	17.1351	2181	NR_003587	+	MYO15B
chr19	54040834	54040834	+	2.00782e-06	0.000121416	18.0609	-499	NM_001079906	+	ZNF331
chr5	2095067	2095067	-	2.01857e-06	0.000121924	18.823	-212188	NM_016358	-	IRX4
chr21	9913800	9913800	-	2.02813e-06	0.000122394	-15.5541	54794	NR_038329	-	TEKT4P2
chr1	173930319	173930319	-	2.03737e-06	0.000122854	19.5205	31892	NM_172071	-	RC3H1
chr12	122261055	122261055	+	2.05175e-06	0.000123567	-16.646	18419	NM_015048	+	SETD1B
chr2	242878640	242878640	+	2.08618e-06	0.000125212	15.4672	66756	NM_173821	+	RTP5
chr7	149519693	149519693	+	2.10268e-06	0.00012599	-16.8648	-15816	NM_001099220	+	ZNF862
chr7	158789867	158789867	+	2.13386e-06	0.000127544	23.759	-11178	NR_024394	+	LINC00689
chr1	2250147	2250147	+	2.14663e-06	0.000128171	-15.2009	33954	NR_024489	-	LOC100129534
chr7	66829677	66829677	-	2.16379e-06	0.000129072	19.3245	62054	NR_040585	+	STAG3L4
chr13	45886535	45886535	+	2.28049e-06	0.000134709	-16.6802	25210	NR_002967	-	SNORA31
chr21	42443053	42443053	-	2.29869e-06	0.000135565	-21.062	76939	NR_024100	-	LINC00323
chr2	242664741	242664741	+	2.30861e-06	0.00013602	-16.7508	-9289	NM_152783	+	D2HGDH
chr21	46720163	46720163	+	2.33614e-06	0.000137387	18.5577	12198	NR_026943	+	LOC642852
chr20	61309764	61309764	+	2.42403e-06	0.000141583	-16.9479	-11792	NR_024470	-	SLCO4A1-AS1
chr10	72455219	72455219	-	2.43918e-06	0.000142327	-15.2516	22662	NM_139155	+	ADAMTS14
chr12	3199660	3199660	+	2.44656e-06	0.000142688	-15.9234	13141	NM_006675	+	TSPAN9
chr22	43693636	43693636	-	2.48718e-06	0.000144609	-19.0777	45759	NM_173050	-	SCUBE1
chr5	177614140	177614140	+	2.60503e-06	0.000150233	15.494	294	NR_003281	-	GMCL1P1
chr19	54057156	54057156	+	2.71432e-06	0.000155303	15.7856	-743	NM_001253801	+	ZNF331
chr19	8587541	8587541	-	2.7513e-06	0.000157067	-15.7749	-8494	NM_032370	-	ZNF414
chr12	54424640	54424640	-	2.78098e-06	0.000158469	-21.8839	-2192	NM_018953	+	HOXC5
chr16	33963198	33963198	-	2.84466e-06	0.000161553	-16.7443	-696	NR_038368	-	LINC00273
chr16	1096024	1096024	+	2.88825e-06	0.000163636	-18.3673	-26732	NM_001172560	+	SSTR5
chr22	51159209	51159209	-	2.89743e-06	0.000164077	-20.802	-17443	NM_001097	+	ACR
chr15	100035182	100035182	+	2.89782e-06	0.000164078	-16.9897	-70951	NM_001130927	+	MEF2A
chr2	89845835	89845835	-	2.92425e-06	0.000165315	-17.1139	733953	NR_039635	+	MIR4436A
chr11	45523225	45523225	-	2.93666e-06	0.000165909	-20.1045	163982	NM_003654	-	CHST1
chr6	170452115	170452115	+	2.95202e-06	0.000166589	19.6169	119543	NR_002787	-	LOC154449
chr3	10073654	10073654	+	2.974e-06	0.00016764	-15.8665	5543	NM_001018115	+	FANCD2
chr19	55824031	55824031	-	2.97879e-06	0.000167859	-17.5428	12678	NM_001085488	-	TMEM150B
chr17	76247803	76247803	-	3.04862e-06	0.00017109	15.0361	20414	NM_001204212	+	TMEM235
chr10	84418917	84418917	+	3.08075e-06	0.000172551	16.3213	781476	NM_001165973	+	NRG3
chr22	46321721	46321721	+	3.09487e-06	0.0001732	23.1743	51288	NM_058238	-	WNT7B
chr16	2522764	2522764	-	3.09772e-06	0.000173301	-18.3714	1266	NM_006181	+	NTN3
chr5	1751267	1751267	+	3.12915e-06	0.000174682	15.1443	-42285	NR_036240	-	MIR4277
chr19	282614	282614	+	3.13556e-06	0.000174957	18.8903	8556	NM_177543	-	PLPP2
chr19	4543726	4543726	+	3.15852e-06	0.000175975	16.1086	-3691	NM_052972	-	LRG1
chr17	59482627	59482627	-	3.17805e-06	0.000176888	16.648	5372	NM_005994	+	TBX2
chr10	134444418	134444418	-	3.18889e-06	0.000177371	18.0845	93067	NM_005539	+	INPP5A
chr3	12949364	12949364	+	3.28369e-06	0.000181634	-17.583	59597	NM_014869	-	IQSEC1
chr11	2720783	2720783	+	3.30459e-06	0.00018265	17.1379	446	NR_002728	-	KCNQ1OT1
chr12	114204091	114204091	+	3.41861e-06	0.000187605	-16.542	200086	NM_001146699	-	RBM19
chr5	92908598	92908598	-	3.47967e-06	0.000190258	16.9066	-2100	NR_015369	-	NR2F1-AS1
chr16	3142555	3142555	-	3.54116e-06	0.000192879	17.8482	307	NM_032805	-	ZSCAN10
chr1	3179812	3179812	+	3.71517e-06	0.00020048	-16.533	135275	NR_036215	+	MIR4251
chr12	132981884	132981884	+	3.84201e-06	0.000206102	-19.4899	-75980	NM_001122636	-	GALNT9
chr2	218669229	218669229	+	3.93265e-06	0.000210098	-16.7421	-47914	NR_026597	-	DIRC3
chr9	138439905	138439905	-	3.95173e-06	0.000210936	-15.8021	1922	NM_014582	+	OBP2A
[truncated: 491 more rows]

## Sheet: Table S9
Table S9. KEGG enrichment analysis of DMGs.
[truncated: 25 more rows]

[truncated: 4 more sheets: Table S10, Table S11, Table S12, Table S13]
